# Supplementary material for: Diabetes Induces a Transcriptional Signature in Bone Marrow–Derived CD34+ Hematopoietic Stem Cells Predictive of Their Progeny Dysfunction
Source: Int J Mol Sci. 2021 Jan 31;22(3):1423. doi: 10.3390/ijms22031423 (PMC7866997; doi:10.3390/ijms22031423)
Supplement: Supplementary file 1 [file ijms-22-01423-s001.zip]

Archive with 7 entries (6 files):
- SUPPLEMENTARY/
- SUPPLEMENTARY/Figure S1.tif
- SUPPLEMENTARY/Supplementary.Table.1.xlsx
- SUPPLEMENTARY/Supplementary.Table.2.xlsx
- SUPPLEMENTARY/Supplementary.Table.3.xlsx
- SUPPLEMENTARY/Supplementary.Table.4.xlsx
- SUPPLEMENTARY/Supplementary.Table.5.xlsx
