# Supplementary material for: Diabetes Induces a Transcriptional Signature in Bone Marrow–Derived CD34+ Hematopoietic Stem Cells Predictive of Their Progeny Dysfunction
Source: Int J Mol Sci. 2021 Jan 31;22(3):1423. doi: 10.3390/ijms22031423 (PMC7866997; doi:10.3390/ijms22031423)
Supplement: Supplementary file 1 [file ijms-22-01423-s001.zip › SUPPLEMENTARY/Supplementary.Table.1.xlsx]

## Sheet: Normalized values
	GeneName	CAD_DM_s14	CAD_DM_s18	CAD_DM_s1	CAD_DM_s22	CAD_DM_s28	CAD_DM_s48	CAD_DM_s9	CAD_s16	CAD_s20	CAD_s2	CAD_s39	CAD_s44	CAD_DM_s4	CAD_s6
	WASH7P	4.688	3.817	4.714	4.692	4.26	4.065	4.964	5.103	4.216	4.682	4.967	5.216	5.394	3.983
	MTND1P23	5.728	5.725	6.084	5.683	6.018	6.19	5.575	5.006	6.444	5.911	6.289	4.731	5.032	5.957
	LINC01128	4.877	4.559	5.785	5.724	5.431	5.486	5.128	5.762	5.196	5.345	5.153	5.313	5.636	5.463
	ISG15	6.347	5.403	7.279	6.703	6.828	6.639	6.046	6.659	6.518	6.398	6.24	6.698	5.446	6.381
	TNFRSF18	5.819	3.497	5.963	3.641	4.588	4.487	4.554	4.787	4.998	4.608	4.107	4.188	3.658	4.384
	TNFRSF4	5.289	3.903	5.104	4.158	4.417	4.799	4.4	4.081	4.632	4.445	4.808	4.731	4.534	4.979
	SDF4	5.352	4.513	5.023	4.928	6.527	4.799	4.998	5.237	5.05	4.999	4.658	6.865	4.631	5.82
	UBE2J2	7.404	6.409	7.133	6.485	7.364	7.208	5.839	6.46	6.907	6.458	6.66	6.927	6.241	7.428
	INTS11	6.622	6.324	6.404	6.576	6.225	6.762	6.169	6.806	6.198	5.995	6.115	5.72	5.164	6.239
	AURKAIP1	6.788	6.576	7.312	6.227	7.369	6.891	6.139	6.659	7.465	6.223	6.746	6.588	6.212	7.141
	CCNL2	4.337	5.138	5.104	4.928	4.341	4.065	5.159	4.522	4.482	4.355	4.72	5.571	4.311	4.979
	SSU72	8.941	8.203	8.978	8.422	8.816	8.789	8.246	8.468	9.231	8.748	8.908	8.795	8.537	8.666
	MIB2	4.738	4.648	4.782	4.158	4.588	4.728	5.065	4.845	4.828	4.445	4.967	4.398	4.534	4.868
	CDK11B	7.818	6.869	6.914	7.48	7.536	7.869	7.717	6.847	7.418	7.717	7.054	7.175	7.241	7.729
	GNB1	7.251	7.295	7.721	6.856	7.528	7.393	7.042	7.227	7.546	7.615	7.268	7.124	7.515	7.24
	NADK	6.024	6.311	6.531	6.199	5.693	5.16	5.357	5.194	6.242	5.621	5.892	5.11	5.164	6.033
	RER1	8.998	9.231	8.422	8.353	9.134	8.7	7.222	8.035	8.805	8.142	8.519	8.736	8.295	8.999
	PANK4	5.413	3.16	5.669	6.309	4.924	5.261	4.285	5.006	5.408	4.881	5.428	5.491	5.1	5.22
	TNFRSF14	5.946	5.354	6.856	5.947	5.877	6.085	5.097	5.672	5.814	5.821	6.104	6.426	6.12	7.428
	WRAP73	5.884	5.541	5.785	5.683	6.543	4.799	5.743	6.628	6.57	6.808	5.826	4.576	5.394	6.342
	SMIM1	6.995	4.188	5.486	6.014	7.436	7.009	5.723	6.46	6.006	5.509	6.788	7.851	6.431	6.767
	LRRC47	5.442	4.983	5.466	5.458	6.353	5.486	5.552	5.608	5.447	5.585	5.917	6.143	6.12	4.297
	CEP104	6.134	6.137	5.753	6.387	5.042	5.606	6.732	6.387	6.006	5.656	5.826	6.801	5.917	5.463
	DFFB	4.403	4.188	4.679	4.775	4.488	4.295	4.4	5.056	3.532	4.15	4.203	3.58	5.164	4.098
	C1orf174	8.431	7.96	8.488	8.154	8.442	8.202	7.682	8.368	8.128	8.196	8.655	8.189	8.047	8.539
	KCNAB2	5.841	6.017	6.698	5.84	5.801	5.212	4.854	5.435	6.779	5.968	6.23	5.313	5.225	5.957
	RPL22	6.66	7.112	6.886	6.781	6.618	6.657	6.742	6.778	7.288	7.222	6.93	6.767	6.528	6.492
	ACOT7	5.579	5.427	5.687	5.458	6.051	5.486	4.964	5.702	6.006	6.022	5.758	5.72	5.843	5.57
	NOL9	7.818	7.804	7.606	7.503	7.806	7.382	7.222	7.501	7.779	7.496	7.964	7.274	7.715	7.362
	ZBTB48	5.553	5.078	5.617	5.912	4.556	5.212	4.344	5.672	5.149	4.818	5.813	4.87	4.722	5.57
	THAP3	6.392	5.986	6.595	7.106	6.511	6.484	6.226	6.628	5.954	6.199	6.391	6.957	6.088	6.438
	DNAJC11	6.421	6.151	6.171	6.282	6.55	6.844	6.771	6.368	5.872	5.656	6.795	6.09	6.212	6.51
	CAMTA1	9.67	9.108	9.657	9.788	9.561	9.747	9.214	9.006	9.285	9.693	9.481	9.736	9.683	9.655
	VAMP3	7.08	7.524	7.145	7.625	6.896	7.195	7.687	7.237	6.5	7.396	6.96	7.683	7.378	7.722
	UTS2	3.832	4.648	4.995	4.692	4.453	3.928	4.554	4.365	5.196	4.15	4.835	4.576	3.658	6.596
	PARK7	10.115	9.37	9.761	9.667	10.212	10.091	9.313	9.705	10.061	10.027	9.741	9.719	9.629	9.793
	RF00019	7.898	8.446	7.985	8.161	7.578	7.66	8.699	7.858	7.838	8.384	8.136	8.238	8.356	7.913
	RERE	5.321	6.108	6.159	5.409	5.397	4.93	7.172	5.194	5.592	5.821	5.758	5.571	6.241	5.849
	ENO1	9.466	9.244	9.626	9.498	9.908	9.766	9.308	9.493	9.99	9.164	9.441	9.563	8.893	9.057
	SLC2A5	5.117	5.016	6.195	6.387	6.145	4.395	4.601	5.819	7.05	6.572	6.2	5.11	5.544	5.93
	GPR157	5.117	5.251	6.23	4.854	5.171	3.323	3.517	4.787	5.05	4.881	5.131	5.216	5.544	5.175
	H6PD	4.403	6.799	6.483	5.506	4.899	4.652	4.998	5.359	5.285	5.509	5.904	5.11	5.34	5.463
	SLC25A33	4.832	5.078	5.051	5.553	4.973	4.93	4.815	4.522	5.814	4.881	5.016	4.398	5.1	4.466
	TMEM201	3.935	4.188	4.566	4.692	4.71	4.395	3.932	4.081	4.56	5.054	4.626	7.591	4.807	4.81
	PIK3CD	5.775	6.597	7.495	6.362	6.455	5.784	5.802	6.349	6.779	6.418	7.054	6.927	6.826	6.811
	PIK3CD-AS2	4.466	3.618	4.09	4.775	5.362	5.106	4.554	4.725	3.865	4.031	4.334	5.313	3.865	3.704
	LZIC	8.017	8.079	7.912	7.887	7.655	8.209	8.484	7.679	7.787	8.02	7.874	8.085	8.142	7.636
	NMNAT1	4.786	5.403	5.341	5.409	4.556	4.866	5.64	5.006	4.632	4.881	5.04	5.313	5.446	4.979
	UBE4B	4.403	5.817	5.617	5.683	5.042	5.16	6.309	5.32	5.408	5.881	5.686	4.398	6.706	5.463
	KIF1B	4.403	5.167	4.642	4.505	4.341	4.487	4.647	4.845	4.632	5.158	5.463	4.188	5.284	4.543
	PGD	7.588	8.847	8.5	8.274	8.041	7.838	7.809	8.33	8.379	8.384	8.353	7.987	8.134	7.88
	DFFA	8.063	7.992	7.89	7.805	7.896	7.96	8.142	8.023	7.98	7.931	7.768	7.77	7.735	7.906
	SRM	4.877	5.541	5.525	5.506	5.84	5.444	4.891	4.901	5.408	5.548	5.497	4.398	4.631	4.925
	EXOSC10	8.573	8.63	8.503	8.71	8.737	9.233	8.77	8.598	8.663	8.347	8.895	8.138	8.446	8.626
	MTOR	5.042	5.646	5.319	2.69	4.795	3.323	5.597	5.732	4.944	5.911	4.808	4.398	6.12	5.264
	UBIAD1	4.962	4.648	4.782	4.505	5.108	4.93	4.734	5.15	5.196	4.15	4.808	4.188	4.534	4.543
	FBXO44	3.935	4.559	5.155	4.854	4.26	4.186	5.506	5.279	4.701	3.898	5.257	5.917	4.311	4.925
	FBXO6	5.705	6.324	6.444	5.802	5.889	5.05	5.682	5.472	6.367	6.535	6.189	6.767	6.056	6.105
	MAD2L2	7.607	6.984	7.083	6.255	7.525	7.28	6.926	6.82	7.757	6.246	7.014	6.338	5.953	6.894
	MTHFR	7.219	6.697	6.756	7.136	6.75	7.528	7.973	7.577	6.367	7.561	7.203	15.181	8.047	6.947
	CLCN6	4.738	4.306	5.023	4.928	5.514	5.817	6.014	4.278	5.723	5.207	5.373	4.731	5.496	5.701
	KIAA2013	5.526	5.626	5.486	4.4	5.211	5.527	5.802	5.507	5.557	5.301	5.656	5.313	5.988	5.463
	PLOD1	7.052	6.385	6.723	7.292	6.943	6.779	7.407	6.563	6.702	7.049	7.183	5.571	5.722	6.342
	MFN2	6.024	5.427	5.251	5.802	5.84	5.261	6.629	5.542	5.327	5.548	5.297	4.731	4.961	4.615
	MIIP	8.249	6.607	8.592	7.636	8.472	8.473	7.559	8.234	7.838	6.517	7.902	8.859	7.105	8.539
	VPS13D	4.877	5.167	4.908	4.158	4.62	4.295	5.357	4.278	4.56	4.529	5.016	3.58	5.284	5.264
	DHRS3	8.109	6.886	5.963	7.408	7.917	6.378	5.929	6.33	5.927	6.695	7.042	6.927	5.496	6.151
	PRDM2	6.099	6.063	6.493	6.703	5.84	5.85	6.819	6.143	6.749	6.661	6.346	5.977	6.642	6.008
	EFHD2	5.728	5.497	6.264	5.641	6.872	5.401	5.303	5.359	5.557	5.548	5.879	6.383	5.68	6.105
	CASP9	6.043	6.467	5.737	6.995	5.801	5.68	6.46	6.478	6.242	5.939	5.626	5.789	6.056	6.128
	DNAJC16	7.133	5.781	6.084	6.109	6.263	5.643	5.912	6.29	5.557	7.782	6.27	7.32	7.089	6.381
	CHCHD2P6	9.061	9.036	9.085	9.04	9.469	9.096	8.108	8.937	9.503	9.061	9.047	9.349	8.784	8.932
	DDI2	5.153	4.769	4.642	4.602	5.15	4.186	4.815	4.787	4.701	5.881	4.75	4.576	4.722	5.129
	UQCRHL	9.532	8.966	9.071	9.216	9.798	9.01	8.787	9.097	9.603	9.47	9.198	9.606	9.097	9.139
	AL450998.1	9.367	8.73	9.214	9.091	9.524	9.377	8.006	9.426	10.385	9.005	9.274	9.382	9.041	9.391
	AL450998.2	4.832	4.559	5.505	5.357	5.591	5.444	5.662	5.575	5.844	5.585	5.445	5.789	5.394	5.22
	SPEN	6.435	6.586	6.005	5.724	5.707	6.085	7.097	6.29	6.387	6.199	6.21	5.405	6.241	6.033
	MSTRG.340	5.752	5.817	5.832	5.304	5.545	5.309	5.247	5.901	5.149	4.881	5.715	6.09	6.27	5.701
	MT1XP1	4.636	5.725	4.605	4.4	4.077	4.93	4.013	4.184	4.111	4.881	4.525	5.11	4.887	4.615
	FBXO42	5.526	6.017	5.816	6.508	4.973	6.138	5.743	5.952	5.485	5.207	5.904	3.931	6.212	6.322
	SZRD1	7.877	7.524	8.217	8.34	7.525	7.547	7.981	8.07	7.465	8.493	7.97	7.533	8.309	7.428
	RPL22P3	4.466	4.648	4.908	4.928	4.38	4.866	4.087	5.006	4.887	5.255	4.863	4.188	4.887	4.202
	NECAP2	8.441	8.785	8.614	8.523	8.036	8.6	8.722	8.334	7.809	8.254	8.233	8.572	8.525	8.351
	NBPF1	4.403	5.303	5.274	5.597	4.126	4.186	6.448	4.725	4.766	5.47	4.525	4.188	5.636	5.306
	CROCCP2	4.738	5.706	5.635	5.304	5.748	5.261	5.98	5.006	6.081	5.656	5.445	5.216	5.544	6.128
	EIF1AXP1	6.916	6.627	6.63	6.531	6.932	6.844	6.837	6.952	6.702	6.728	6.645	6.383	7.226	6.579
	BX284668.5	3.716	4.983	6.559	4.999	4.874	3.77	5.858	5.103	4.944	4.257	5.04	5.11	4.722	4.466
	SDHB	9.373	8.873	9.18	9.258	9.52	9.116	8.797	8.769	9.098	9.093	8.997	9.344	8.6	9.02
	PADI2	5.289	7.663	7.641	5.724	4.217	4.728	4.013	5.398	5.626	5.43	7.782	6.383	6.919	6.281
	PADI4	7.098	7.155	6.739	7.492	6.195	6.583	6.732	7.375	7.246	6.478	8.185	8.044	7.007	7.959
	RCC2	5.579	4.513	4.782	4.4	5.937	5.567	4.998	4.901	5.447	5.621	5.237	5.648	4.807	4.384
	DYNLL1P3	5.352	5.519	5.737	5.129	5.414	5.444	5.128	5.15	5.101	5.821	5.277	5.789	4.534	5.306
	EMC1-AS1	4.337	4.361	4.938	4.854	4.62	4.395	5.159	4.593	4.56	4.682	4.156	3.58	4.311	5.129
	EMC1	6.186	6.397	6.424	5.981	5.679	6.484	6.436	6.097	6.702	5.911	6.382	4.995	6.151	6.301
	MRTO4	5.752	5.078	5.251	4.999	6.072	5.716	5.128	5.64	5.954	5.207	5.595	4.995	4.887	4.81
	AKR7A2	6.169	4.055	5.179	4.158	6.336	5.486	3.517	4.446	6.242	3.743	4.292	5.405	3.658	5.701
	PQLC2	4.525	4.604	5.505	5.912	5.397	4.395	3.749	4.365	5.447	4.881	5.579	4.188	4.631	5.081
	MICOS10	4.337	4.361	4.526	4.158	4.71	3.77	4.223	3.968	4.56	4.682	4.559	4.398	3.658	4.098
	AL031727.1	11.814	12.909	12.56	12.285	12.6	11.917	11.697	12.173	12.906	12.307	12.376	12.698	11.766	12.197
	TMCO4	4.688	4.881	4.815	4.999	5.591	4.295	3.845	4.593	4.701	4.355	5.41	4.576	4.961	5.22
	OTUD3	5.553	5.497	5.877	3.641	5.191	4.866	4.854	4.593	5.872	4.881	5.641	4.398	4.887	5.669
	MUL1	5.775	5.251	5.179	5.357	5.307	5.716	5.219	5.194	5.592	5.158	4.991	5.72	4.807	4.925
	CDA	5.223	7.32	7.417	5.877	6.327	4.866	6.183	6.82	6.837	7.186	6.528	6.509	7.136	7.483
	HP1BP3	8.664	8.839	8.579	8.447	8.711	8.81	9.189	8.669	8.655	8.503	8.488	8.795	9.287	8.585
	EIF4G3	8.642	7.429	7.816	9.17	7.32	8.158	9.487	8.208	7.711	8.886	9.414	8.727	9.894	8.568
	USP48	7.887	7.817	8.339	9.087	8.23	8.133	9.823	8.801	8.174	8.908	8.42	9.151	9.171	8.244
	AL590556.1	4.525	4.414	4.605	3.845	4.588	4.572	4.157	4.954	4.944	4.445	4.292	4.398	4.181	4.543
	CDC42	4.786	4.807	4.908	4.505	4.301	4.728	4.554	4.901	4.632	5.158	4.489	5.216	4.181	4.868
	AL031281.1	6.186	5.853	6.253	7.18	6.051	5.309	4.734	4.593	6.999	6.591	5.04	4.995	5.722	5.425
	ZBTB40	5.289	5.563	6.665	5.764	5.748	5.261	6.154	5.702	6.153	5.789	6.355	6.338	6.379	6.105
	C1QC	4.268	7.405	6.54	3.369	4.341	3.579	2.69	4.661	5.101	3.556	4.863	4.87	4.631	5.604
	C1QB	5.189	8.499	7.467	4.928	5.448	3.928	2.69	4.661	5.785	5.158	5.217	5.72	5.636	6.008
	KDM1A	7.243	6.137	6.134	6.362	6.632	5.784	6.837	6.82	5.557	7.162	6.014	6.338	6.846	6.361
	HNRNPR	8.327	7.984	8.243	8.327	8.225	8.518	8.294	8.391	8.418	8.652	8.413	7.803	8.336	8.185
	E2F2	5.352	4.845	5.446	4.602	5.326	4.572	4.691	5.279	5.521	4.818	4.991	4.731	5.446	4.868
	RPL11	7.675	8.39	8.417	7.698	8.028	7.642	7.407	8.203	8.474	8.166	7.253	7.958	7.515	7.428
	ELOA	6.362	6.657	6.045	7.223	6.689	7.037	6.374	6.53	6.604	6.497	6.169	6.588	6.664	6.342
	HMGCL	8.413	9.007	8.966	9.42	8.44	8.893	9.102	8.574	8.319	8.582	8.761	9.112	8.617	8.686
	ELOA-AS1	4.466	5.016	4.566	4.158	4.795	4.487	4.928	4.184	3.995	4.529	4.292	4.576	4.181	4.615
	PITHD1	5.775	6.193	5.906	5.981	5.984	5.75	4.998	5.901	6.129	5.47	6.071	5.571	5.284	5.604
	LYPLA2	4.582	4.414	5.051	5.065	4.523	5.309	5.032	5.279	4.887	4.818	4.69	5.216	4.534	4.615
	GALE	6.406	6.22	5.785	5.597	6.472	5.75	6.254	5.847	6.198	6.268	5.813	5.648	5.1	5.463
	FUCA1	6.421	8.526	8.315	7.278	7.232	5.68	5.482	6.735	7.474	7.742	7.098	6.957	8.022	7.767
	CNR2	4.92	6.033	4.878	5.129	5.498	4.652	4.964	5.237	5.368	5.301	5.744	4.995	5.284	5.031
	PNRC2	5.986	5.626	5.737	6.309	5.545	6.421	6.712	6.406	6.198	5.851	5.826	5.648	6.182	5.876
	SRSF10	8.054	7.932	8.277	8.176	8.166	8.393	8.602	8.219	8.451	8.178	8.253	7.867	8.343	7.767
	AL590609.1	5.499	6.781	5.599	5.802	6.455	5.784	5.743	5.279	6.535	5.621	5.8	6.833	5.164	5.849
	STPG1	4.832	5.109	5.077	4.775	5.15	3.928	3.641	5.398	4.312	4.257	5.237	5.571	4.181	5.175
	NIPAL3	8.236	8.709	8.574	8.34	8.543	8.08	8.038	8.852	8.006	8.44	8.649	8.995	9.287	8.765
	RCAN3	4.337	4.604	4.398	4.505	4.453	4.395	4.344	3.692	4.56	4.529	4.203	4.995	4.534	4.202
	SRRM1	9.485	9.034	9.548	9.099	9.761	9.396	9.107	9.082	9.598	9.892	9.353	9.349	9.491	9.279
	CLIC4	4.337	4.513	4.398	5.065	4.453	4.866	4.691	4.278	4.4	4.818	4.203	4.731	4.807	4.925
	RUNX3	5.442	5.706	5.525	6.14	4.874	4.186	5.662	5.32	5.408	6.291	5.237	5.313	5.804	5.175
	AL121994.1	4.028	4.248	5.251	4.692	4.077	4.395	4.013	4.081	4.56	4.682	4.334	4.576	4.534	4.683
	SYF2	8.639	9.509	9.027	9.184	8.663	8.678	9.215	8.978	8.647	9.39	8.849	9.238	9.152	9.057
	RSRP1	6.117	6.063	6.464	6.978	6.281	6.287	7.179	6.186	5.723	6.823	6.996	6.865	6.552	6.105
	RHD	6.169	4.123	3.965	4.158	6.388	3.323	4.691	5.194	4.482	5.691	6.435	3.931	5.394	4.543
	SDHDP6	6.301	6.706	6.275	6.362	6.309	6.463	6.014	6.208	6.463	6.313	6.279	6.194	5.988	6.545
	TMEM50A	9.887	9.508	10.039	9.515	9.726	9.756	9.051	9.313	9.775	9.539	9.414	10.108	9.576	9.751
	RHCE	5.002	4.769	3.653	4.928	6.38	5.261	2.69	5.103	4.887	4.031	6.014	2.69	6.022	5.57
	AL031284.1	6.622	7	6.502	6.412	6.519	6.421	6.295	6.424	6.518	6.458	6.364	6.801	5.988	6.456
	MACO1	7.052	6.617	5.991	6.892	7.061	7.303	7.236	7.174	6.481	6.223	6.924	6.588	7.121	6.811
	LDLRAP1	5.352	4.414	5.179	4.4	4.588	2.69	5.433	4.081	3.29	5.388	5.641	5.648	5.225	5.031
	AUNIP	6.269	4.769	5.426	5.683	6.764	6.112	5.619	5.732	6.387	5.724	6.126	5.854	5.68	6.008
	STMN1	9.499	8.491	9.567	9.459	9.939	10.064	9.379	9.856	9.791	9.428	9.38	10.005	9.659	9.421
	PAQR7	7.177	7.735	7.637	7.121	7.307	7.145	7.592	7.617	7.11	6.955	7.999	7.61	7.962	8.016
	PAFAH2	4.832	6.151	6.183	6.336	5.545	5.106	5.159	6.229	4.766	6.022	5.954	5.571	5.804	6.105
	PDIK1L	5.705	5.303	5.544	5.304	5.397	5.68	5.275	5.847	5.592	5.345	5.686	5.854	5.764	6.008
	CEP85	5.189	5.427	5.816	5.641	5.665	6.287	6.46	6.208	5.485	5.255	6.327	5.72	6.182	6.151
	SH3BGRL3	11.578	10.832	11.386	11.479	11.14	11.285	11.291	10.719	10.564	11.226	11.009	11.657	11.225	11.179
	UBXN11	6.152	6.033	6.907	5.802	6.588	4.93	6.254	6.675	6.718	5.995	6.478	6.338	6.088	5.762
	CD52	10.481	9.461	10.314	9.361	10.251	9.814	9.017	10.193	8.655	9.734	9.541	9.488	9.85	9.481
	DHDDS	7.62	7.388	7.773	7.331	7.761	6.779	7.05	7.403	7.122	6.728	7.581	7.07	7.105	7.465
	HMGN2	10.92	12.29	11.479	10.687	11.323	10.479	9.544	11.257	11.446	11.014	11.399	11.237	11.58	11.068
	RPS6KA1	6.832	6.716	6.922	5.641	6.618	5.606	5.997	7.248	6.974	5.724	7.348	8.251	6.456	7.011
	GPATCH3	4.962	4.361	5.274	4.285	4.588	4.799	4.087	4.845	4.828	4.355	5.428	3.931	4.961	5.347
	ARID1A	7.397	7.721	7.632	8.34	7.905	7.326	8.903	8.047	7.037	8.795	7.758	8.214	8.187	7.302
	PIGV	6.08	5.706	6.071	5.683	6.04	6.239	6.295	5.927	5.814	5.207	6.137	6.143	5.544	5.849
	GPN2	6.684	5.541	5.525	5.506	6.309	6.504	6.062	6.051	6.242	4.999	6.158	6.035	5.394	6.492
	NUDC	6.005	5.541	5.862	5.248	6.072	5.784	5.458	5.507	5.981	5.757	5.547	4.87	5.591	5.463
	OSTCP2	7.468	7.634	7.547	7.582	7.727	7.105	6.771	7.535	7.749	7.437	7.253	7.493	7.297	7.251
	CHCHD3P3	6.966	6.5	6.907	6.892	6.682	7.404	7.331	6.888	7.267	6.572	6.808	6.292	7.057	6.738
	TMEM222	6.672	6.706	6.639	6.8	6.717	6.657	6.282	6.25	6.947	6.313	6.599	6.468	6.598	6.381
	SYTL1	3.832	5.167	5.179	5.065	5.326	3.928	4.285	4.278	6.347	5.509	5.61	5.11	4.311	4.297
	WASF2	7.052	7.345	7.182	7.265	6.77	7.037	7.128	7.227	6.518	7.365	6.96	7.097	7.365	7.048
	FGR	5.946	5.626	6.648	6.743	5.65	5.972	5.408	6.33	5.327	5.345	6.711	6.626	6.352	6.361
	AL031729.1	9.064	8.718	9.118	8.648	8.96	8.674	8.346	8.773	9.403	8.871	8.465	9.023	8.142	8.794
	IFI6	5.08	5.563	6.171	5.683	6.414	5.643	5.964	5.32	6.198	5.47	5.73	5.854	5.394	6.342
	RPA2	7.219	6.808	6.764	6.461	6.847	7.009	6.994	7.248	6.961	7.186	6.739	6.767	6.664	6.811
	FAM76A	7.681	8.718	8.902	8.015	7.761	7.764	8.058	8.047	8.05	8.474	8.75	7.629	8.477	8.654
	AL020997.1	7.699	7.44	7.853	7.582	7.697	7.669	7.157	7.061	7.663	7.693	7.701	7.533	7.311	7.186
	STX12	6.571	6.984	6.218	7.011	6.43	5.943	7.8	6.861	6.5	6.883	6.576	6.035	6.642	6.173
	THEMIS2	6.435	6.397	6.673	6.109	6.581	6.31	5.482	6.927	6.406	7.29	6.409	7.07	7.212	6.853
	EYA3	9.3	10.789	10.309	8.902	9.995	9.562	9.647	9.963	9.668	9.074	10.267	9.195	9.5	9.881
	SPCS2P4	7.322	7.32	7.894	7.357	7.159	7.105	6.952	7.308	7.278	7.659	7.162	7.25	7.539	7.24
	AL137792.1	6.392	5.497	5.228	5.981	5.465	5.716	5.303	6.186	5.408	6.199	5.671	5.72	5.446	5.669
	PTAFR	5.656	8.266	7.547	6.781	5.344	6.03	6.855	7.356	5.954	6.776	7.065	6.143	8.005	6.934
	DNAJC8	7.53	7.12	7.447	7.708	7.734	7.349	7.935	7.096	7.446	8.208	7.57	7.665	7.908	7.312
	ATP5IF1	9.265	9.024	9.625	9.373	9.886	9.174	8.841	8.934	9.462	9.691	9.291	9.688	9.368	8.833
	SESN2	5.47	5.686	5.129	7.344	5.191	4.93	6.977	5.32	4.828	6.76	4.991	6.426	5.394	4.615
	MED18	5.819	6.233	5.892	5.506	6.596	6.4	6.139	6.546	6.406	5.757	6.47	7.07	6.552	5.849
	PHACTR4	8.732	8.031	8.112	8.545	8.446	8.383	10.217	8.63	7.446	8.512	8.112	8.835	8.697	8.983
	CR391992.1	6.043	4.983	5.753	5.506	6.654	6.138	6.597	5.32	6.081	6.126	5.73	5.648	5.88	5.982
	RCC1	6.995	5.887	6.206	6.927	6.961	6.995	6.96	6.31	6.686	6.853	6.599	5.789	5.636	5.791
	PRDX3P2	5.153	4.845	4.938	4.775	5.064	4.799	5.189	5.006	5.241	5.301	4.916	5.216	5.032	5.081
	GMEB1	7.267	6.744	6.893	7.075	6.661	7.326	7.401	6.965	7.202	7.126	7.141	7.387	6.937	7.048
	AL513497.1	4.877	4.306	4.642	4.775	4.62	3.579	4.891	3.84	5.101	4.999	4.835	4.398	5.032	4.297
	TRNAU1AP	7.516	6.903	7.5	8.101	7.992	7.528	8.464	7.085	7.859	7.952	7.815	8.03	7.63	7.691
	SNHG12	5.579	6.165	6.414	5.84	5.827	5.606	5.357	4.787	6.032	5.968	6.137	6.292	5.34	6.008
	TAF12	8.434	8.956	8.556	8.902	8.434	8.404	8.65	8.598	8.638	8.522	8.201	8.344	8.682	8.543
	YTHDF2	7.872	8.558	7.737	8.447	9.304	8.177	8.487	8.566	8.256	8.242	7.933	9.508	8.799	7.913
	EPB41	5.841	5.904	5.104	4.928	5.465	6.112	6.436	5.762	5.814	5.43	5.866	5.491	6.056	6.081
	AL138785.1	6.024	6.657	6.414	5.84	6.29	5.972	6.109	6.027	6.702	6.418	6.137	6.035	6.12	5.701
	RF00017	4.92	5.584	5.204	5.129	5.042	4.652	5.64	4.901	5.05	5.207	5.686	5.854	5.284	5.387
	SRSF4	8.104	7.23	7.561	8.007	8.359	8.415	7.317	7.403	7.914	7.486	7.505	8.377	7.311	7.984
	MECR	6.558	5.666	6.195	6.309	6.995	6.31	5.802	6.847	6.264	5.968	6.653	6.733	5.394	6.239
	LAPTM5	12.464	11.439	11.396	11.811	11.934	11.828	11.798	12.127	10.605	11.403	11.411	12.108	10.929	11.742
	PUM1	4.582	7.141	5.525	5.802	6.263	5.68	7.661	6.027	5.327	7.344	5.547	6.986	6.505	5.499
	SELENOWP1	4.466	5.016	5.363	4.158	4.651	4.799	4.4	5.359	4.632	4.529	4.414	4.731	5.164	4.297
	SNRNP40	6.362	6.586	6.23	6.531	6.3	6.138	6.062	6.002	6.733	6.335	6.27	6.426	5.804	5.904
	AC114495.2	5.728	5.563	5.155	5.248	5.545	5.784	5.529	4.845	5.723	5.345	5.445	5.648	5.843	5.669
	ZCCHC17	7.595	7.658	7.462	8.07	7.563	8.018	7.922	7.466	7.639	8.522	7.771	7.61	8.217	7.483
	FABP3	5.68	6.467	8.061	6.598	5.561	4.487	4.734	4.901	5.785	7.467	5.813	4.731	6.48	6.676
	SERINC2	5.986	6.286	4.526	5.981	5.064	4.799	4.691	5.472	7.098	7.186	6.801	5.917	6.48	7.06
	PEF1	6.285	6.017	6.604	6.485	6.809	6.876	6.212	6.478	6.406	6.313	6.279	6.549	5.88	6.173
	PTP4A2	8.021	8.285	8.214	7.265	7.859	7.747	8.243	7.993	7.647	7.561	7.694	7.753	8.157	9.447
	KHDRBS1	7.375	8.079	7.011	7.194	7.946	7.797	8.406	7.891	7.427	7.615	7.193	7.786	8.142	7.229
	TMEM39B	6.08	5.817	5.466	5.947	5.576	5.943	5.821	6.25	5.692	5.345	5.686	6.426	5.591	5.463
	KPNA6	8.452	8.414	8.032	7.815	8.179	7.773	8.267	8.377	7.823	7.973	8.191	7.718	7.872	7.933
	TXLNA	10.421	10.63	10.664	10.222	10.146	9.846	9.879	10.525	9.925	9.708	10.624	10.241	10.577	10.047
	CCDC28B	7.791	6.444	7.533	7.56	8.097	8.436	7.913	7.746	7.427	7.693	7.665	8.016	7.899	7.652
	TMEM234	4.268	5.223	5.297	4.505	4.949	3.928	4.734	4.954	4.701	4.881	4.916	4.576	5.394	4.615
	EIF3I	8.04	7.339	7.637	8.023	8.317	8.12	7.646	7.789	8.074	7.693	7.747	7.786	7.121	7.57
	HDAC1	6.347	6.26	6.33	6.619	6.834	5.943	6.8	5.978	6.444	6.199	6.27	7.124	6.955	5.93
	ZBTB8OS	5.775	6.324	6.122	5.84	5.636	5.212	5.763	5.847	6.367	6.075	6.355	5.648	6.088	5.731
	RBBP4	4.582	4.464	4.748	4.999	4.62	4.572	5.032	4.522	4.998	4.881	5.217	5.405	5.164	4.615
	KIAA1522	4.832	3.903	4.442	4.775	4.874	4.572	5.703	5.194	4.4	5.107	4	5.313	5.446	4.466
	YARS	8.035	7.8	7.753	8.987	8.379	8.441	8.829	8.545	8.202	8.219	8.165	8.684	8.21	8.473
	S100PBP	6.099	6.533	6.171	6.598	6.135	6.287	7.074	6.349	6.604	6.313	6.552	5.648	6.298	5.957
	RNF19B	4.832	5.763	5.363	5.357	5.211	4.395	4.815	4.446	4.944	5.724	5.656	5.405	5.225	5.22
	AK2	6.519	5.887	6.404	6.047	6.896	6.564	6.597	6.31	6.654	6.883	6.584	6.383	6.352	5.982
	ZNF362	6.043	6.361	5.687	4.999	6.511	5.567	4.998	5.279	6.481	5.207	5.701	5.854	4.961	5.701
	PHC2	4.832	3.723	4.908	4.505	3.725	4.93	4.505	4.787	4.766	5.107	3.672	4.188	5.34	4.683
	AC115285.1	7.426	6.817	7.031	7.106	7.432	7.605	6.952	6.847	7.589	7.049	7.065	6.986	6.685	6.96
	CSMD2	5.256	5.541	5.581	4.158	5.15	5.356	4.601	5.15	4.828	4.445	5.086	5.72	3.865	4.297
	SMIM12	7.033	6.151	6.886	6.576	6.989	6.951	6.519	6.596	6.808	6.554	6.718	6.698	6.807	6.811
	SFPQ	9.166	9.034	9.201	8.825	9.389	9.025	9.088	8.975	9.564	9.109	9.362	9.189	9.497	9.364
	ZMYM6	5.08	5.986	5.228	5.458	5.086	4.395	5.743	5.279	4.944	5.47	5.671	5.854	5.34	5.264
	ZMYM1	5.002	5.763	4.442	5.683	4.739	5.401	5.032	4.845	5.521	5.43	5.316	5.854	5.164	5.031
	ZMYM4	6.203	6.286	6.171	5.553	5.344	5.85	6.651	6.002	5.626	6.022	6.21	5.11	6.151	6.596
	KIAA0319L	6.301	7.649	7.182	6.619	5.901	6.564	7.9	7.13	6.463	6.823	6.886	6.468	7.121	7.164
	RPL5P4	4.688	5.329	4.847	4.285	4.488	4.866	4.647	5.103	5.285	5.107	4.72	4.731	4.427	4.543
	ZMYM4-AS1	5.002	4.807	4.847	4.928	4.556	4.487	4.647	4.901	4.216	4.682	4.626	4.995	4.631	4.81
	PSMB2	10.235	9.611	10.146	10.454	10.468	10.317	10.11	9.869	10.143	10.457	10.045	10.318	9.838	10.035
	AC004865.2	5.289	5.781	6.586	5.683	5.561	5.943	5.723	5.542	6.702	5.939	6.47	5.313	5.843	5.463
	CLSPN	8.117	7.463	8.307	8.44	8.92	8.251	8.03	8.507	8.437	8.469	8.32	7.867	8.723	7.447
	AGO4	5.442	6.667	6.109	6.078	5.191	4.395	5.821	6.002	5.9	4.818	6.22	6.292	6.12	5.762
	AGO1	6.558	6.976	6.856	6.682	6.362	6.138	7.165	7.206	6.518	6.497	6.767	6.767	6.768	7.023
	AGO3	6.926	7.008	7.121	6.362	6.632	6.504	7.369	6.806	6.764	6.912	7.398	6.833	7.073	6.921
	ADPRHL2	5.728	5.167	5.753	5.248	5.576	5.716	5.303	5.64	5.754	5.388	5.04	4.995	5.225	5.387
	TRAPPC3	7.723	7.721	7.623	7.786	7.411	7.547	7.603	7.298	7.794	7.701	7.976	7.987	7.776	7.668
	THRAP3	12.632	12.696	12.761	12.377	12.404	12.31	12.406	12.44	12.592	12.712	12.644	12.218	12.748	12.602
	MRPS15	8.808	7.423	8.706	8.6	9.268	8.646	7.819	8.373	9.204	8.686	8.734	8.016	8.172	8.666
	STK40	7.08	7.031	7.051	6.743	6.455	6.504	6.226	6.675	6.326	6.591	6.544	6.662	7.212	7.118
	OSCP1	4.114	4.188	4.714	3.845	4.417	3.579	4.928	4.522	3.532	5.054	3.497	5.405	4.311	4.543
	CSF3R	5.966	7.363	8.243	7.786	6.029	4.295	6.864	7.768	8.24	8.034	7.871	6.865	7.417	7.312
	LINC01137	4.525	4.188	4.147	4.505	4.26	3.928	4.734	4.184	4.482	4.529	4.249	5.72	4.534	4.683
	MEAF6	8.783	8.751	8.603	9.079	8.488	9.01	8.516	8.669	8.567	8.752	8.373	8.936	8.784	8.902
	SNIP1	6.332	6.952	6.849	6.169	6.353	6.03	6.046	6.792	5.872	5.881	6.801	6.865	6.598	6.527
	AL034379.1	5.526	5.97	5.785	4.602	5.108	4.395	4.4	6.229	5.723	5.345	5.109	4.87	4.961	4.683
	GNL2	5.884	6.647	5.977	5.947	5.801	6.001	6.254	6.31	6.105	5.881	6.147	6.292	6.27	6.033
	C1orf109	4.92	5.016	4.878	4.285	5.086	4.992	4.891	5.15	4.56	4.818	4.779	5.11	5.34	4.297
	CDCA8	6.61	5.379	6.045	6.255	6.783	7.208	6.819	6.735	6.22	6.418	6.592	5.571	5.843	6.381
	C1orf122	5.153	5.887	5.525	4.158	4.651	4.652	4.454	4.661	4.944	4.818	4.916	5.405	4.311	5.081
	MTF1	5.631	7.567	6.071	6.169	4.996	4.652	6.046	6.25	4.766	5.585	5.686	4.87	6.022	5.499
	INPP5B	5.442	6.725	5.963	6.437	6.094	5.716	7.157	7.096	6.588	7.126	6.364	6.549	6.973	6.811
	SF3A3	5.797	6.697	5.446	6.282	5.949	5.972	6.399	5.978	6.604	5.881	6.576	5.72	6.056	5.82
	MSTRG.842	6.765	6.349	6.444	5.458	5.086	6.19	6.093	5.64	6.175	4.445	6.336	4.87	5.34	6.419
	FHL3	5.526	5.541	4.815	5.248	5.397	5.212	5.529	5.901	5.327	5.054	5.174	4.576	5.032	5.731
	UTP11	8.547	8.292	8.237	8.219	8.854	8.567	8.539	8.285	8.816	8.908	8.695	8.666	8.281	8.394
	AL354702.1	9.122	9.441	9.663	9.405	9.095	9.126	8.406	9.922	9.046	8.811	9.559	8.913	9.404	8.961
	RRAGC	3.832	4.464	4.847	3.845	4.077	3.928	4.734	4.446	3.714	4.608	4.055	3.58	4.722	4.466
	AL139260.1	5.526	4.983	5.486	5.19	4.556	5.261	5.33	4.661	4.4	5.995	4.967	3.931	5.843	5.425
	AKIRIN1	6.777	6.421	6.286	6.227	5.995	6.138	7.635	6.644	6.406	6.883	6.21	6.626	7.651	6.322
	NDUFS5	7.509	6.432	6.739	7.136	7.208	7.244	6.771	6.952	7.224	6.912	6.718	7.343	7.467	6.644
	MACF1	7.818	8.582	7.937	7.444	6.949	8.488	9.053	8.541	8.068	7.873	8.048	7.591	8.639	7.886
	PPIEL	5.986	5.744	6.23	5.764	6.504	6.263	6.977	6.705	5.814	6.478	4.89	4.731	6.62	6.692
	PABPC4	5.905	7.551	5.991	6.874	6.661	6.602	6.64	6.33	5.241	7.15	6.435	6.767	5.988	6.057
	PPIE	9.4	9.63	9.17	9.305	9.402	9.433	9.365	8.899	9.052	8.918	9.378	9.393	8.847	8.895
	AL035404.1	6.005	5.109	5.687	5.981	6.632	6.356	5.597	6.051	6.081	6.075	5.758	5.917	6.325	5.264
	TRIT1	5.042	5.563	5.599	5.641	5.665	5.912	5.247	5.672	5.196	4.941	6.137	2.69	5.636	4.868
	MFSD2A	4.636	4.464	5.251	5.19	4.651	3.77	4.223	4.661	5.872	5.939	5.671	4.188	5.032	5.701
	CAP1	7.251	6.586	6.084	6.838	6.029	6.876	6.282	6.29	6.425	6.022	6.528	6.733	6.456	6.96
	PPT1	9.014	9.224	9.09	9.227	8.8	8.513	9.045	8.377	8.823	9.39	8.982	9.002	8.21	9.245
	AL512599.1	9.289	8.357	9.469	8.745	9.049	8.557	8.671	8.981	8.944	9.149	9.116	9.244	9.308	9.412
	RLF	4.688	4.604	4.679	4.285	4.681	5.212	4.964	5.359	4.482	5.158	4.414	4.188	4.427	5.425
	ZMPSTE24	8.161	7.556	7.901	7.678	7.875	8.304	7.747	7.824	8.272	8.007	7.871	7.665	7.619	8.123
	SMAP2	6.916	6.122	6.424	6.437	6.072	7.009	7.179	6.513	6.129	6.497	6.592	6.292	6.62	6.881
	EXO5	5.526	4.414	5.319	5.947	5.721	5.212	4.998	4.787	4.701	5.345	5.715	5.313	5.164	5.425
	ZNF684	4.738	4.464	4.442	4.285	4.822	5.106	4.964	4.522	4.482	3.556	4.72	2.69	4.887	4.543
	NFYC	6.332	6.455	6.33	6.336	6.362	6.711	6.586	6.387	5.814	6.246	6.126	7.097	6.298	6.281
	CTPS1	7.116	5.706	6.493	6.838	7.559	7.105	6.651	6.874	7.687	7.75	7.268	7.097	5.34	6.767
	SCMH1	5.442	5.403	6.005	5.304	4.71	6.19	5.839	6.027	5.327	5.724	5.336	5.216	6.12	6.033
	FOXJ3	6.043	5.686	6.483	4.602	4.949	5.881	5.98	5.194	5.754	4.999	5.595	4.87	4.887	5.93
	PPCS	8.04	8.574	8.654	8.24	7.777	7.996	7.814	8.029	7.934	8.079	8.125	8.377	8.343	8.26
	CCDC30	4.114	5.078	5.179	5.506	4.077	3.77	4.691	4.184	4.632	4.818	3.943	5.313	3.658	4.81
	TMSB4XP1	4.877	5.078	5.297	4.013	4.38	4.186	4.454	5.237	4.482	5.158	4.835	5.571	5.225	4.297
	YBX1	7.168	7.127	7.696	7.503	6.841	7.393	7.172	6.749	7.369	8.178	7.287	6.801	7.197	7.153
	SLC2A1	4.636	3.903	4.485	4.999	5.211	4.728	4.454	3.276	3.532	5.47	4.334	4.731	4.427	3.983
	P3H1	5.256	5.451	5.228	5.764	5.326	5.817	5.482	5.006	5.447	5.656	4.334	4.398	4.311	5.957
	SVBP	6.024	5.354	6.264	6.554	6.244	6.4	6.078	5.952	5.927	6.151	5.758	5.854	6.088	6.057
	ZNF691	4.028	5.167	5.023	4.505	4.874	4.728	4.964	4.901	4.632	4.752	4.75	4.398	4.035	4.543
	ATP6V1E1P1	6.995	7.745	7.096	7.408	6.668	6.675	7.63	7.347	6.406	7.598	6.867	6.549	7.455	6.921
	EBNA1BP2	7.978	7.276	7.926	7.075	8.726	7.814	6.935	7.709	8.63	7.447	7.945	8.164	7.152	7.474
	TIE1	4.582	5.354	4.352	4.505	4.172	4.652	5.482	5.435	5.327	4.355	4.75	4.731	4.887	3.854
	ELOVL1	7.595	6.952	8.005	7.965	7.432	7.781	7.939	7.768	7.418	7.344	7.476	7.943	7.953	7.587
	SZT2	4.832	4.361	4.254	4.285	4.077	3.928	4.344	4.446	3.865	3.743	4.559	4.576	4.722	4.615
	ST3GAL3	4.403	3.982	4.815	4.505	4.523	4.652	4.775	4.787	3.865	4.15	4.626	4.576	4.887	4.098
	ATP6V0B	10.698	10.954	10.973	10.599	10.468	10.202	10.064	10.108	10.579	10.351	10.358	10.731	10.438	10.694
	AL356653.1	9.201	8.558	9.096	8.987	9.666	9.488	8.583	9.102	9.694	9.238	9.077	8.944	8.861	8.787
	ERI3	7.983	7.434	7.737	7.667	7.796	7.846	6.96	7.014	7.563	7.427	7.476	8.309	7.182	7.362
	DMAP1	6.81	6.478	6.639	6.362	6.847	7.22	7.097	7.185	6.733	6.661	6.391	7.07	7.007	6.612
	RNF220	4.582	4.361	4.815	4.854	4.301	4.652	5.275	5.103	5.101	4.818	5.297	3.58	4.722	4.81
	TMEM53	5.926	5.626	6.206	5.912	6.072	6.164	6.093	5.702	5.954	5.851	5.641	5.491	5.917	6.281
	ARMH1	6.062	5.016	6.512	6.078	5.972	6.03	5.357	6.12	6.553	5.968	5.686	6.09	5.636	5.982
	EIF2B3	7.516	6.894	6.95	6.598	7.79	8.032	6.682	7.002	7.719	7.175	7.157	8.058	7.121	6.947
	KIF2C	6.956	7.745	6.134	6.944	7.453	6.86	6.828	6.735	6.264	5.43	7.152	6.292	5.917	6.825
	RPS8	5.841	6.627	6.362	6.412	6.682	5.85	6.046	5.435	6.535	7.138	6.364	5.571	5.722	5.876
	RPS15AP11	7.923	8.448	8.14	7.796	8.34	7.756	7.548	8.24	8.626	8.44	7.74	7.851	7.881	7.744
	BTBD19	5.442	4.604	4.815	5.248	4.71	4.065	6.597	5.15	5.241	6.075	5.579	5.405	6.352	6.008
	MRPS17P1	5.289	4.055	5.319	4.692	5.397	4.728	4.4	4.901	5.285	4.752	5.016	5.11	5.1	4.543
	HECTD3	4.832	4.73	4.995	4.854	4.822	5.16	6.062	4.845	4.312	4.818	5.257	5.405	5.953	4.466
	UROD	8.059	6.576	7.057	7.456	7.884	7.885	7.229	6.965	7.278	7.902	7.896	8.138	7.953	7.544
	OSTCP5	5.042	5.078	5.297	5.065	4.973	4.992	4.691	4.661	5.196	4.818	4.525	5.491	4.311	4.979
	MUTYH	5.728	5.196	5.544	5.506	5.191	5.643	5.433	5.435	5.557	5.691	5.715	5.648	5.636	5.463
	TESK2	5.442	5.354	5.544	5.724	4.62	4.866	6.411	6.208	3.865	4.529	5.53	5.854	6.022	5.93
	CCDC163	4.962	5.138	5.023	5.065	5.15	4.295	5.159	5.359	5.754	4.881	5.547	4.576	5.225	4.868
	PRDX1	5.442	5.563	6.146	5.553	5.665	5.912	6.139	5.702	5.592	6.101	5.656	4.576	5.591	5.604
	AKR1A1	9.07	8.81	9.405	8.871	9.35	9.272	9.344	8.941	9.405	9.074	9.049	8.867	8.964	9.181
	NASP	8.316	8.548	7.908	8.047	8.583	8.682	7.891	8.105	8.567	7.917	8.473	8.002	8.232	7.803
	GPBP1L1	7.509	8.477	8.143	7.344	7.265	7.244	8.12	7.753	7.703	7.742	8.028	7.61	8.071	8.341
	TMEM69	6.406	4.845	5.466	6.255	6.318	6.443	6.014	5.978	6.5	6.049	5.966	6.143	5.446	5.849
	IPP	5.442	6.179	4.304	4.928	5.545	5.75	4.691	6.186	5.485	5.851	4.89	4.87	4.427	4.979
	TMA16P2	5.605	5.223	5.204	5.553	5.721	5.444	5.383	5.472	5.592	5.821	5.257	5.491	5.394	5.081
	POMGNT1	5.153	5.078	4.782	4.928	5.086	4.866	4.601	4.661	3.714	4.355	4.525	3.931	4.961	4.202
	RAD54L	4.466	4.769	3.965	2.69	5.211	5.261	4.223	4.725	4.56	4.355	4.559	5.313	2.69	3.524
	LRRC41	5.153	5.799	5.204	5.764	5.937	6.001	5.682	6.229	6.129	5.388	5.826	5.917	4.807	5.22
	UQCRH	6.253	5.799	6.264	6.014	6.318	5.567	6.322	6.387	6.032	6.246	6.104	5.854	5.764	6.173
	NSUN4	6.635	5.853	6.404	7.331	6.75	6.937	7.284	6.82	6.553	6.268	6.25	6.509	6.864	6.612
	MKNK1	7.651	8.019	7.5	7.758	7.647	7.404	7.598	7.185	6.961	7.633	8.313	7.819	7.467	7.978
	MOB3C	4.337	3.982	3.822	4.928	4.417	3.579	4.157	5.103	4.216	4.999	5.316	5.405	4.807	5.031
	ATPAF1	4.636	5.138	4.254	4.158	5.307	5.567	4.691	4.365	4.944	4.999	4.156	5.405	5.394	4.868
	EFCAB14	6.995	7.582	6.936	6.282	7.213	6.544	6.64	6.29	6.285	7.742	6.638	6.468	6.826	6.96
	PDZK1IP1	4.193	4.248	4.09	4.285	3.793	5.527	5.065	5.006	4.4	5.43	4.658	6.09	5.544	5.637
	TAL1	7.861	5.938	7.083	8.055	7.793	7.854	7.243	7.993	6.425	7.98	8.198	8.543	8.6	8.217
	STIL	5.499	5.016	5.446	5.458	5.211	5.972	6.139	5.279	5.285	5.509	5.715	5.216	5.544	4.868
	CMPK1	9	8.351	8.09	8.783	8.421	8.478	8.724	8.477	8.413	9.244	8.577	8.431	9.109	8.892
	FAF1	6.635	5.427	6.54	6.078	6.353	6.058	5.912	6.563	5.101	5.301	6.478	6.767	5.764	6.908
	CDKN2C	6.597	6.5	6.568	6.576	6.618	6.711	6.575	6.612	6.285	6.644	6.336	7.225	7.311	7.13
	CFL1P2	4.877	4.414	5.051	3.369	4.417	4.487	4.285	5.194	4.701	4.682	4.203	4.731	4.534	4.202
	LINC01562	4.525	4.464	4.398	4.285	3.376	4.93	3.932	4.278	4.4	5.054	4.249	2.69	4.722	4.81
	RNF11	5.289	5.047	5.104	5.129	4.62	5.212	6.309	5.952	5.327	6.151	4.779	3.931	5.284	5.604
	EPS15	9.45	9.024	8.875	9.292	9.466	9.307	9.437	9.401	8.699	9.146	9.104	9.508	9.738	9.369
	OSBPL9	5.499	6.093	5.204	5.683	5.814	5.643	5.894	4.787	5.723	5.207	5.892	5.313	5.394	5.57
	NRDC	7.983	8.217	8.032	8.464	8.047	8.493	9.291	8.116	7.887	8.756	8.17	8.944	8.56	8.871
	TXNDC12	7.307	7.183	7.182	7.251	7.159	7.292	7.034	7.141	7.359	6.926	7.209	6.662	6.685	7.118
	BTF3L4	7.918	8.387	8.358	8.26	7.658	7.498	7.331	8.192	8.116	8.331	8.218	7.753	8.18	8.134
	AL139156.1	6.005	5.799	6.454	6.485	6.796	6.602	6.53	6.628	6.57	6.291	6.584	5.491	6.62	6.527
	ANAPC10P1	4.688	4.916	4.995	5.19	5.344	5.356	5.275	5.056	5.149	5.301	4.808	4.188	5.1	5.387
	CC2D1B	4.582	5.303	5.104	4.775	4.488	4.395	4.691	4.593	5.149	4.15	4.292	4.87	5.284	4.683
	PLA2G12AP1	4.582	4.604	4.029	4.692	4.453	4.065	4.344	4.446	4.56	4.15	4.292	4.398	4.961	4.543
	ORC1	6.584	6.361	6.424	5.248	7.087	6.463	6.507	6.31	5.723	6.418	6.697	6.626	5.722	6.239
	PRPF38A	6.347	6.361	6.241	6.362	5.827	6.138	6.507	6.349	6.285	6.199	6.126	6.143	6.212	6.322
	TUT4	6.332	7.27	6.871	6.927	6.006	6.995	7.904	6.705	6.264	6.418	7.054	6.549	6.642	6.973
	GPX7	6.719	6.108	6.613	6.838	6.588	7.244	7.331	6.952	6.129	6.151	5.813	6.767	6.151	6.081
	COA7	6.253	5.016	5.737	5.506	5.38	6.112	5.802	5.542	6.242	5.47	5.514	4.87	5.636	5.387
	NDUFS5P3	7.061	6.048	6.171	6.437	6.603	6.4	5.946	6.478	6.604	6.661	6.22	6.662	6.937	6.322
	ZYG11B	6.062	5.97	5.652	5.304	5.307	6.19	6.399	5.952	5.285	5.548	6.025	5.313	6.505	5.93
	RPS13P2	11.923	12.251	12.21	12.022	12.526	11.924	11.402	12	12.904	12.283	12.189	12.384	11.568	12.051
	ECHDC2	6.332	6.324	6.109	6.227	6.43	6.711	6.268	6.208	6.264	6.199	5.978	6.468	6.088	5.82
	AC099677.1	4.688	5.303	4.995	4.505	4.739	4.652	4.554	5.398	5.754	4.818	4.967	4.398	5.1	5.535
	SCP2	8.507	8.96	8.531	9.032	8.419	8.916	8.734	8.598	8.139	8.577	8.563	8.452	8.369	8.747
	CZIB	6.558	6.894	6.577	6.508	6.632	6.828	6.742	6.229	6.367	6.439	6.568	6.957	6.182	6.767
	MAGOH	5.579	5.474	6.393	5.912	5.84	5.784	5.894	5.791	5.785	5.585	5.428	5.313	5.496	5.791
	LRP8	4.832	4.648	4.254	4.158	4.301	3.579	5.506	4.522	3.714	5.691	5.063	2.69	4.311	4.925
	NDC1	5.705	5.223	5.155	6.014	6.488	6.356	5.383	5.359	6.006	5.656	5.786	3.931	5.394	4.868
	YIPF1	6.843	7.105	6.95	7.456	6.682	6.995	7.194	6.834	7.05	6.912	6.667	6.292	6.826	7.66
	HSPB11	8.875	8.564	9.11	9.195	9.344	9.129	8.464	8.931	8.819	8.978	9.009	9.355	8.789	8.787
	LRRC42	6.421	5.167	5.544	5.981	6.596	6.583	6.424	6.406	5.954	5.789	6.137	5.977	6.088	6.419
	TMEM59	10.981	10.926	11.351	11.323	10.621	11.129	10.945	10.799	11.095	11.11	10.876	11.159	10.741	11.274
	TCEANC2	5.553	5.354	4.878	4.928	5.019	5.309	4.505	5.237	4.4	4.031	5.174	4.87	5.225	4.297
	AL353898.1	8.007	7.567	8.274	7.767	8.387	7.781	7.35	7.484	8.314	8.404	8.045	8.151	7.786	7.838
	MRPL37	9.273	7.623	7.908	7.538	9.172	8.789	8.287	8.541	8.679	7.91	8.316	8.811	7.694	8.38
	SSBP3	5.946	5.403	6.071	6.309	6.006	5.85	7.09	5.927	5.954	7.075	5.701	6.292	6.727	5.849
	SSBP3-AS1	4.92	5.541	5.525	5.065	4.38	4.992	6.062	5.542	3.532	4.752	5.826	5.216	5.394	5.264
	AC099796.2	6.301	6.533	6.849	6.387	6.29	6.239	6.078	7.278	6.57	6.554	6.014	6.09	6.919	6.008
	ACOT11	4.738	5.277	5.652	5.409	3.857	4.652	5.032	4.593	4.632	4.881	4	3.931	4.534	5.129
	DHCR24	6.875	6.122	6.771	6.961	7.077	6.621	7.324	7.195	7.025	7.534	7.114	6.549	7.311	6.628
	USP24	5.797	5.97	5.581	5.553	6.156	5.817	7.002	5.435	5.592	6.246	6.355	5.648	5.544	5.731
	GYG1P3	6.062	6.063	5.466	5.84	5.636	5.784	5.821	5.978	5.368	5.995	5.445	6.244	5.34	5.93
	RPS26P15	5.631	7.155	6.665	6.014	6.225	6.263	5.997	5.237	6.481	6.497	7.463	6.035	5.843	5.982
	AL035411.1	5.986	5.379	6.005	5.597	6.439	6.03	6.309	5.608	6.406	6.661	5.978	5.11	5.88	5.499
	MYSM1	6.062	6.522	5.949	5.724	5.191	5.75	6.629	5.762	6.242	6.313	6.169	5.11	5.843	6.173
	PHBP3	7.071	6.033	6.613	6.838	7.134	7.065	6.46	6.861	6.974	6.458	6.854	6.698	6.62	6.676
	FGGY	5.153	6.385	6.018	5.724	5.606	5.527	3.749	6.27	4.4	6.268	4.414	5.216	5.34	5.387
	NFIA	8.017	8.137	7.344	6.309	8.196	6.951	7.707	7.782	7.298	6.955	7.244	6.833	7.834	7.011
	TM2D1	8.42	8.989	8.735	9.423	8.691	8.543	8.98	8.31	8.801	8.784	8.852	9.164	8.489	8.967
	PATJ	3.716	4.769	4.352	4.692	3.252	5.106	4.928	3.692	3.995	4.608	5.217	4.576	5.1	5.081
	LAMTOR5P1	8.091	8.076	8.495	7.767	7.914	7.869	7.641	7.768	8.025	7.917	7.99	8.03	7.815	7.859
	USP1	7.125	6.936	6.483	6.362	6.596	7.614	7.215	6.927	7.58	5.789	6.653	6.626	6.973	7.023
	DOCK7	5.002	6.522	4.938	5.409	5.307	5.606	5.303	5.15	5.521	4.608	5.257	5.216	5.164	5.731
	ATG4C	7.651	7.485	7.193	7.708	7.179	7.696	7.548	7.851	7.787	7.15	7.203	6.468	7.057	7.92
	AL049636.1	6.754	6.869	6.841	6.227	6.511	6.693	6.671	6.749	6.67	6.644	6.56	6.833	6.99	7.072
	ALG6	7.337	7.598	6.984	7.059	7.204	7.244	6.935	7.593	7.012	6.969	6.954	6.588	7.63	7.048
	ITGB3BP	7.757	7.19	7.376	7.549	8.186	8.018	7.097	7.493	8.128	7.279	7.835	7.835	7.338	7.838
	EFCAB7	2.69	5.666	5.274	4.775	4.874	4.186	5.894	5.32	4.312	4.031	4.941	4.576	4.807	4.615
	PGM1	6.81	7.031	7.897	7.251	7.908	7.651	7.766	7.851	8.334	7.457	7.283	7.835	7.121	7.483
	JAK1	7.461	6.687	6.134	5.597	6.104	7.244	8.077	6.939	6.837	5.939	6.453	6.801	6.955	7.536
	AK4	9.703	9.071	9.605	8.941	10.123	9.649	9.45	10.193	9.735	8.454	10.067	8.906	10.01	9.208
	DNAJC6	4.738	4.361	3.965	5.458	4.973	5.05	4.998	4.446	4.111	4.682	4.658	5.11	4.887	5.425
	LEPROT	8.956	7.831	8.579	9.125	8.105	8.139	9.693	7.968	8.086	9.137	8.771	8.098	8.622	8.427
	LEPR	6.926	5.666	4.938	5.458	6.083	4.799	6.8	5.874	3.995	4.999	5.641	5.789	5.988	4.748
	SGIP1	3.423	2.69	6.218	4.692	4.301	3.323	6.014	5.32	3.995	5.158	4.72	5.11	6.088	5.031
	TCTEX1D1	4.688	4.689	6.414	4.775	5.171	4.992	6.295	6.097	4.828	6.101	4.658	6.09	5.636	6.057
	MIER1	10.39	11.283	11.367	11.098	10.522	10.523	11.244	10.814	10.847	10.752	11.373	10.247	11.082	11.462
	SLC35D1	6.936	7.434	7.619	6.838	6.764	7.28	7.363	7.217	6.837	7.624	7.093	8.016	8.611	7.706
	SERBP1	7.39	7.289	7.246	7.121	7.615	7.28	7.786	7.724	7.671	7.758	7.183	6.865	7.776	7.06
	GADD45A	6.622	6.409	5.652	6.199	6.234	6.239	6.062	5.575	6.057	5.851	6.835	7.32	6.405	6.26
	CTBP2P8	4.832	4.414	4.566	4.4	4.588	4.93	4.554	5.006	4.766	4.682	4.593	4.188	4.807	4.925
	LRRC7	4.738	4.248	4.202	4.4	4.767	4.799	3.641	4.845	4.887	4.257	4.779	4.188	4.887	4.81
	PIN1P1	5.47	4.95	5.204	4.285	5.576	4.866	3.641	4.365	4.766	4.355	4.863	5.491	4.534	5.425
	LRRC40	6.545	7.237	5.525	5.357	5.84	7.037	7.222	7.278	5.927	6.223	6.189	7.175	7.182	6.527
	SRSF11	8.74	8.59	8.462	9.251	8.49	8.923	9.569	8.74	8.726	8.841	8.494	8.921	8.713	8.482
	ANKRD13C	5.553	5.835	5.847	5.553	5.665	5.943	6.078	6.12	5.659	4.608	6.478	5.789	6.241	5.264
	HHLA3	5.256	5.725	5.297	5.84	5.465	5.784	4.891	5.542	4.944	5.621	5.316	5.11	4.427	5.129
	CTH	4.92	4.983	4.526	7.914	5.397	6.085	5.275	5.762	3.995	4.608	5.237	5.405	2.69	4.748
	CASP3P1	6.285	4.916	5.251	6.014	5.814	6.564	6.348	6.46	5.05	5.47	6.037	5.491	5.722	6.105
	PTGER3	6.571	5.403	6.849	6.485	5.901	7.605	6.424	6.33	5.408	5.789	5.547	6.244	6.807	7.219
	AL031429.1	3.935	3.903	5.617	5.802	3.973	3.579	4.647	4.184	4.216	4.818	4.414	4.188	4.807	4.683
	ZRANB2	7.556	7.717	7.894	8.031	7.604	7.764	8.372	8.082	8.157	7.895	8.175	7.867	8.18	7.803
	GDI2P2	5.189	5.744	5.179	5.764	5.514	5.68	5.247	5.398	5.659	4.529	5.297	5.491	4.181	5.425
	CRYZ	6.392	7.976	7.152	7.121	7.461	7.854	7.814	7.073	7.086	7.534	7.669	7.973	6.456	8.022
	TYW3	6.61	6.919	6.739	6.282	6.647	7.303	6.986	6.612	6.808	6.678	6.568	6.896	6.919	6.456
	AL137803.1	5.499	4.689	4.605	4.158	4.417	4.652	5.506	4.954	4.56	3.556	4	4.576	3.865	4.202
	ACADM	7.928	8.193	8.077	8.039	8.121	8.333	8.556	8.192	8.418	7.813	8.223	8.514	7.786	7.675
	TPI1P1	7.08	6.324	6.739	6.576	7.806	7.862	7.271	6.806	6.588	6.572	6.461	7.472	6.325	6.26
	MSTRG.1388	4.582	4.464	4.878	4.013	5.762	5.05	4.891	4.954	5.05	4.355	5.715	4.87	4.427	3.854
	PIGK	6.754	7.27	6.454	7.265	6.75	6.239	6.952	6.888	6.198	7.29	7.114	7.15	6.664	6.239
	AC113935.1	10.446	11.376	10.633	10.631	11.185	10.419	9.826	10.72	11.403	10.663	10.89	11.1	10.088	10.547
	AC093433.1	4.832	4.807	4.714	5.065	5.191	5.444	4.815	4.845	4.828	4.608	5.196	5.405	5.1	4.925
	AC118549.1	5.413	5.427	5.617	5.597	5.414	5.567	6.24	5.237	5.592	5.548	5.391	5.977	5.722	4.748
	USP33	7.958	8.151	7.447	7.815	7.615	8.133	8.82	7.878	7.719	7.186	8.138	7.452	8.465	7.729
	MIGA1	5.117	6.409	5.204	5.248	5.289	5.356	5.964	5.15	5.241	5.621	5.8	5.648	5.722	6.281
	NSRP1P1	7.475	7.721	7.753	7.796	7.424	7.518	7.467	7.163	7.802	7.931	7.442	7.913	7.378	7.691
	NEXN	6.099	4.845	5.204	6.838	4.996	4.866	5.662	6.705	4.766	7.312	6.453	7.851	7.212	6.825
	FUBP1	9.509	9.223	9.289	9.083	8.974	9.789	9.684	9.422	9.475	9.155	9.941	8.504	9.341	9.433
	DNAJB4	5.223	6.324	5.562	6.387	5.801	5.444	5.894	5.901	4.998	6.101	5.671	5.72	5.764	5.93
	AC103591.2	7.052	6.657	6.559	6.856	7.144	6.995	6.282	6.939	6.974	6.941	6.942	6.767	6.768	6.908
	AC103591.1	7.177	7.869	7.615	7.468	7.803	7.092	6.732	7.739	7.597	7.386	7.258	7.015	7.136	7.342
	IFI44	6.043	6.299	6.096	5.912	6.104	6.484	5.876	5.279	6.5	5.47	5.954	4.995	6.664	6.281
	AC104837.1	7.015	7.176	7.025	7.223	6.822	7.404	8.108	7.601	6.961	7.486	6.873	7.043	7.585	7.072
	TTLL7	5.705	6.544	5.977	4.928	5.326	6.239	7.508	6.165	5.785	6.335	5.277	6.035	6.685	5.604
	PRKACB	7.098	8.151	7.257	7.965	7.055	8.003	8.222	7.831	6.425	7.279	7.459	7.753	7.705	7.603
	AL359504.1	5.946	5.379	5.525	5.597	5.961	5.486	5.189	5.702	4.766	5.388	5.153	5.789	5.284	4.925
	AL450063.1	8.476	9.038	9.01	8.72	8.715	8.483	8.653	8.654	8.699	8.864	8.547	8.883	8.682	8.351
	SAMD13	4.268	4.604	4.442	4.692	5.129	5.05	5.383	4.787	4.887	4.608	4.779	4.731	4.887	4.748
	RPF1	9.819	9.407	9.278	9.86	9.663	9.758	9.534	9.188	9.165	9.592	9.233	9.606	9.887	9.788
	GNG5	6.117	5.954	6.803	6.169	6.166	5.817	6.24	5.762	6.081	6.246	5.701	6.292	5.88	5.982
	SSX2IP	6.719	5.277	5.617	5.506	5.937	4.728	6.198	6.051	5.485	6.313	6.346	6.767	6.768	6.753
	C1orf52	6.81	6.597	6.682	6.978	6.632	7.092	6.935	6.596	6.553	7.075	6.2	6.035	6.27	6.986
	BCL10	8.746	9.771	9.302	9.255	9.123	8.96	8.756	9.209	9.323	9.48	9.993	9.044	9.518	9.679
	DDAH1	4.114	5.87	4.526	3.845	4.62	4.799	4.285	4.184	5.241	3.307	5.109	3.931	3.38	4.868
	ZNHIT6	6.597	6.467	6.362	7.027	6.834	6.602	6.169	6.513	6.57	6.76	6.88	6.865	6.919	6.767
	COL24A1	4.466	3.497	4.398	5.19	4.217	5.16	7.222	3.968	5.05	4.999	4.203	3.931	4.961	5.876
	ODF2L	6.976	6.522	5.963	5.947	6.535	7.183	7.208	7.375	5.785	6.608	6.753	5.854	7.467	6.492
	SH3GLB1	10.026	9.301	9.622	9.743	9.607	9.73	9.726	9.415	9.234	9.751	9.081	9.936	9.215	9.771
	SELENOF	8.848	8.502	9	9.206	8.88	9.103	8.982	8.699	9.173	8.95	8.745	8.701	8.543	8.902
	HS2ST1	5.289	5.196	5.652	5.597	4.924	5.606	5.821	5.64	4.766	5.968	4.941	5.313	5.764	5.306
	AC093155.2	5.47	4.983	4.995	4.692	4.795	5.356	5.097	5.15	4.701	5.107	5.174	3.931	4.631	5.081
	AC093155.1	5.153	4.769	4.782	4.505	4.795	4.992	4.505	4.593	4.56	4.682	4.941	2.69	4.035	5.031
	LMO4	9.214	9.587	10.996	10.381	8.838	9.956	9.198	10.743	9.212	10.265	9.723	9.528	11.023	10.864
	PKN2	6.169	7.127	6.393	6.014	6.3	6.745	5.821	5.791	6.702	6.075	6.27	6.986	5.68	5.904
	GTF2B	9.398	9.568	9.304	9.708	8.988	9.289	9.18	9.108	8.924	9.732	9.139	9.463	9.397	9.578
	KYAT3	7.337	7.155	7.199	8.247	7.744	8.498	8.085	7.936	7.597	7.279	7.476	7.387	7.241	7.675
	GBP3	5.705	4.689	4.782	6.014	4.341	4.572	6.124	4.725	5.485	5.107	5.086	6.588	5.34	6.342
	PTGES3P1	8.165	7.457	7.816	8.109	8.09	8.333	8.12	8.187	8.074	8.287	8.136	7.958	7.795	8.094
	GBP2	5.68	6.952	5.906	5.84	4.417	4.799	5.159	5.952	5.557	5.158	5.744	5.571	5.843	5.876
	GBP5	4.877	5.763	4.304	4.4	4.996	5.106	3.749	4.278	4.887	4.608	3.748	5.405	2.69	3.524
	AC099063.2	4.832	4.916	5.297	4.158	5.289	4.728	5.159	4.954	5.872	5.388	5.174	5.216	5.34	5.347
	LRRC8B	5.117	4.769	4.815	5.84	4.588	5.05	5.821	5.006	4.701	5.911	4.916	5.313	4.887	5.129
	LRRC8C	5.042	5.109	5.204	4.854	4.488	5.16	4.891	5.194	4.998	5.939	4.967	4.398	5.68	5.031
	ZNF326	8.423	7.844	7.804	8.884	8.402	8.877	9.059	8.377	8.563	8.219	8.103	8.524	8.477	8.179
	ZNF644	5.752	5.329	5.104	4.602	4.488	5.356	5.303	5.762	5.368	5.301	5.445	5.11	5.496	5.463
	CDC7	5.256	4.689	5.297	5.248	4.71	5.486	6.154	4.661	5.927	4.445	5.04	4.576	5.988	5.701
	HSP90B3P	4.738	5.954	5.341	5.506	4.556	4.572	5.097	6.165	5.101	5.301	5.016	5.313	6.352	4.202
	BTBD8	4.403	5.303	4.304	4.775	4.417	4.652	4.285	4.954	4.56	4.445	4.626	4.576	4.311	3.983
	PRKAR1AP1	5.352	5.403	4.938	4.505	4.996	5.643	5.303	5.507	4.828	4.752	4.835	5.405	4.961	5.264
	GLMN	8.376	6.834	7.344	7.408	7.672	7.132	7.52	6.861	7.191	6.76	7.509	7.343	6.883	6.908
	RPAP2	6.821	7.726	6.886	7.515	6.859	6.657	7.394	7.119	6.921	7.279	6.689	6.957	7.182	7.229
	GFI1	4.114	5.853	6.096	4.775	5.171	4.186	5.032	5.847	5.592	5.107	5.686	4.576	4.631	5.175
	EVI5	6.392	6.26	6.031	5.641	6.145	6.378	6.424	6.051	5.981	6.535	6.391	6.698	6.937	6.676
	RPL5	6.936	6.657	7.211	7.344	7.071	6.711	6.411	6.546	7.726	7.198	7.593	6.833	7.105	6.825
	AL449283.1	5.223	3.903	4.605	4.505	5.362	5.606	4.285	4.845	5.285	5.43	4.991	4.576	4.311	5.129
	MTF2	8.109	8.083	7.5	8.34	8.169	8.646	8.545	7.458	8.334	8.142	7.521	7.913	7.935	8.052
	TMED5	7.516	7.105	7.205	7.678	7.461	7.586	8.077	6.965	7.711	7.598	6.96	7.25	7.105	7.13
	CCDC18	7.562	7.712	7.376	8.205	7.567	7.756	8.171	8.387	7.418	6.912	7.701	7.77	7.241	7.282
	CCDC18-AS1	6.269	8.031	6.779	6.995	6.43	6.524	7.407	6.749	6.175	6.898	6.873	7.736	6.505	6.738
	DR1	8.888	9.868	9.234	9.59	8.699	8.651	9.113	9.516	8.783	9.065	9.64	9.22	9.457	9.444
	FNBP1L	6.708	6.586	6.218	7.48	6.488	7.518	7.479	6.82	6.175	7.301	6.873	6.143	7.825	6.894
	DNTTIP2	8.3	8.843	8.231	8.857	8.508	8.257	8.493	8.334	8.418	8.399	8.505	8.262	8.828	7.959
	GCLM	6.558	6.373	6.018	7.059	6.029	5.85	7.503	6.69	6.081	6.969	6.828	6.833	6.807	6.596
	F3	4.786	4.769	4.815	4.013	4.899	2.69	3.749	4.184	7.098	4.682	5.391	3.931	4.722	4.868
	ABCD3	4.877	5.954	5.051	5.877	5.576	4.295	4.854	4.725	4.944	5.656	5.917	5.917	5.496	5.57
	CNN3	4.582	3.352	5.319	4.999	5.591	6.138	6.752	4.725	5.592	4.529	4.835	4.731	5.446	4.979
	ALG14	6.45	5.887	6.171	6.255	6.353	5.643	4.928	6.074	6.22	5.585	6.25	5.648	5.496	5.637
	RPL7P9	11.436	12.325	11.714	11.782	12.022	11.511	11.146	11.826	12.326	11.916	11.684	12.086	11.341	11.499
	PTBP2	8.117	8.342	7.729	7.833	7.525	8.1	8.112	7.739	8.128	7.774	8.815	7.867	7.417	7.691
	DPYD	4.92	6.017	6.096	5.683	4.556	6.085	5.383	5.575	6.129	5.911	5.929	4.188	5.843	4.748
	SEC63P1	6.062	6.478	5.687	6.336	5.498	6.239	7.157	6.72	6.057	6.626	5.84	5.313	6.456	5.93
	AL445433.1	5.289	5.109	5.669	5.912	5.814	5.212	4.854	5.15	5.754	5.995	5.826	5.571	5.496	5.175
	MSTRG.1626	10.49	10.323	10.145	10.403	10.126	10.646	11.387	10.944	9.308	10.163	11.207	11.01	10.446	11.198
	AGL	5.68	5.799	5.204	4.285	5.019	5.212	5.219	6.143	6.006	4.608	5.966	6.957	5.544	5.535
	SLC35A3	5.117	5.938	5.525	5.506	5.064	5.356	5.408	5.608	5.368	5.345	5.445	4.995	5.544	5.264
	SASS6	6.719	6.26	6.454	6.078	7.232	6.711	6.361	6.53	7.191	6.439	6.732	6.143	6.706	6.105
	TRMT13	7.299	5.887	5.753	5.248	5.171	6.951	5.529	6.349	7.663	4.818	5.929	5.571	5.591	6.811
	DBT	5.321	6.336	5.505	5.506	4.767	5.212	6.093	5.819	4.944	4.818	5.758	4.731	5.88	5.82
	RTCA	7.711	8.728	7.422	7.615	7.432	7.105	7.026	7.51	7.339	6.678	7.411	7.201	7.04	7.838
	AC104457.1	4.403	4.604	4.352	4.158	4.38	3.579	5.575	4.725	4.216	4.682	4.203	4.731	4.427	4.202
	CDC14A	3.935	4.248	4.202	4.928	3.857	5.401	4.891	4.725	3.714	4.682	4.156	3.931	4.181	4.466
	BCAS2P2	5.383	5.646	5.703	6.047	5.65	5.643	5.433	5.672	5.592	5.621	5.445	5.977	5.88	5.604
	EXTL2	7.861	5.781	6.241	6.362	6.29	7.781	6.96	6.513	7.519	5.621	6.373	5.917	6.298	7.261
	SLC30A7	8.323	8.714	8.29	8.267	7.992	7.773	8.387	8.127	8.074	7.881	8.561	7.665	8.309	8.254
	DPH5	7.632	7.345	6.863	6.819	7.651	7.371	6.837	7.026	7.267	7.467	7.229	7.409	6.552	7.118
	AC093157.1	6.062	6.273	6.434	5.553	5.465	4.799	5.032	4.901	6.425	5.585	5.174	4.87	5.764	5.669
	S1PR1	4.337	7.061	6.943	6.387	4.077	4.186	4.964	5.901	4.766	5.911	6.289	5.72	5.591	5.604
	RNPC3	4.403	4.769	4.938	3.845	4.126	4.652	5.097	5.056	4.56	4.15	4.863	4.731	4.961	5.175
	SEPT2P1	5.946	6.22	5.703	6.109	5.84	5.972	6.564	6.31	5.626	5.939	6.002	5.789	5.544	6.456
	AL512844.2	5.605	5.887	5.251	5.597	5.086	5.75	6.322	6.27	5.101	5.43	5.595	5.491	5.496	5.499
	AL512844.1	6.301	6.544	5.703	5.947	5.326	6.112	6.575	6.69	6.105	5.47	6.025	5.854	5.988	6.151
	AC114491.1	9.427	9.708	9.76	9.386	9.527	9.059	8.875	9.163	9.39	9.901	9.349	9.701	9.28	9.325
	VAV3	4.688	6.311	4.878	4.285	3.725	4.93	6.96	5.791	5.327	4.529	4.863	5.405	5.496	4.615
	SLC25A24	4.403	5.817	4.202	4.854	4.556	4.93	5.159	4.901	5.485	3.898	5.257	5.313	4.534	5.669
	FAM102B	4.466	4.916	4.202	4.4	4.38	4.799	4.647	4.522	4.216	4.257	4.375	4.398	3.865	4.543
	HENMT1	5.321	6.385	6.863	7.027	6.535	5.943	6.8	5.732	7.191	7.075	6.66	5.571	6.552	6.797
	PRPF38B	7.382	7.745	7.926	8.197	7.875	7.36	8.249	7.898	8.116	8.293	7.88	7.701	8.202	7.587
	STXBP3	8.55	9.482	9.238	9.465	8.164	8.633	9.879	9.188	8.298	8.591	9.248	8.719	9.273	9.345
	GPSM2	6.186	5.251	5.204	5.248	5.735	5.643	5.065	5.608	5.408	4.257	5.428	5.491	5.1	6.033
	TAF13	8.87	9.324	8.623	8.797	8.553	8.227	7.707	8.876	8.379	8.74	7.597	8.483	9.053	8.517
	BX679664.3	8.848	9.344	9.045	8.54	9.378	8.596	8.256	8.937	9.422	9.109	8.798	8.835	8.408	8.455
	TMEM167B	6.062	6.048	5.505	6.014	5.788	5.912	5.839	6.33	6.032	5.881	5.99	6.801	5.953	6.26
	PSMA5	10.223	9.672	9.832	10.377	10.195	10.355	10.195	9.825	10.158	10.13	10.322	9.871	10.244	10.2
	SARS	10.235	9.639	9.73	10.265	10.019	10.099	10.401	9.899	9.4	9.888	9.706	10.144	9.763	9.779
	PSRC1	5.08	3.982	5.155	5.357	5.38	5.05	4.891	5.398	4.944	5.345	5.04	6.035	5.34	5.637
	SORT1	6.22	5.666	5.753	5.981	5.852	6.112	5.946	6.46	5.149	6.101	6.512	6.698	6.505	6.217
	GNAI3	9.144	9.161	9.054	9.024	8.9	9.245	8.989	9.371	8.848	8.678	9.05	8.309	9.341	9.227
	GSTM4	4.403	5.196	5.921	5.506	4.924	5.106	5.433	5.672	5.521	4.445	5.086	5.917	5.636	6.173
	GSTM3	5.905	4.414	4.847	5.409	5.289	5.85	5.929	5.237	4.111	5.054	5.086	6.509	4.181	6.151
	CSF1	5.256	6.544	6.414	6.169	5.326	4.065	4.647	5.952	4.828	5.255	5.355	6.549	6.12	4.925
	AHCYL1	7.08	6.667	6.134	6.531	6.744	6.112	7.179	6.735	6.057	6.853	6.774	7.124	7.089	6.853
	STRIP1	8.049	9.482	8.698	8.568	8.288	7.528	8.516	7.577	8.441	8.591	8.764	8.399	8.246	8.765
	KCNC4	4.337	4.464	5.341	4.854	4.126	4.065	3.845	3.513	4.766	4.999	4.916	4.731	4.631	4.979
	AL137790.1	4.466	4.559	4.605	3.845	4.417	4.186	4.454	4.522	4.482	4.355	4.489	4.188	4.311	4.748
	RF00402	4.832	5.686	5.179	4.285	4.681	4.799	4.998	4.787	4.701	4.682	5.174	5.313	5.394	4.748
	LAMTOR5	7.829	7.822	8.279	7.879	7.872	8.039	7.614	7.746	7.809	8.293	7.883	8.164	7.705	7.913
	NRBF2P3	4.268	4.845	4.967	4.854	4.217	4.728	4.223	4.661	4.632	5.301	4.055	4.576	4.722	4.868
	CD53	9.135	9.151	9.107	9.177	8.919	8.866	9.323	9.027	8.819	8.819	8.927	9.009	8.483	9.039
	LRIF1	6.392	6.627	6.531	6.819	6.558	6.602	7.018	6.659	6.198	6.912	6.382	7.097	6.727	6.66
	DRAM2	8.527	9.084	8.819	8.511	8.267	8.764	8.499	7.782	8.563	8.76	8.894	8.859	8.055	9.002
	CEPT1	6.362	6.808	5.862	6.576	6.439	6.675	6.882	6.58	5.327	5.911	6.158	7.175	5.496	6.545
	DENND2D	7.202	6.324	7.234	6.944	6.205	7.326	7.742	6.965	5.241	7.126	7.019	6.426	6.379	7.332
	ATP5PB	8.277	7.968	8.271	8.308	8.46	8.518	7.998	8.149	8.128	8.489	7.905	8.274	7.953	7.9
	C1orf162	6.821	9.337	8.815	8.07	7.509	6.745	6.629	7.56	8.364	7.959	8.256	8.42	7.805	8.162
	RAP1A	6.986	6.409	6.109	5.724	6.156	6.112	6.629	6.735	5.981	6.644	5.758	5.648	6.919	6.676
	DDX20	4.582	4.648	4.878	4.4	4.681	4.295	4.157	5.237	4.632	4.257	4.249	4.398	4.961	5.425
	CTTNBP2NL	5.042	5.303	5.384	4.928	4.767	5.309	5.433	5.359	4.998	3.898	4.89	4.995	5.917	5.081
	ST7L	7.675	7.32	7.025	7.318	7.803	7.425	7.222	6.792	7.256	7.113	7.335	7.387	7.503	7.587
	CAPZA1	13.171	13.5	13.105	12.446	12.761	13.037	11.922	12.56	13.142	12.456	13.166	11.911	12.924	13.104
	MOV10	6.622	6.247	6.341	5.947	6.447	5.309	6.53	6.778	5.754	6.126	7.224	6.292	6.788	6.26
	RHOC	8.497	7.203	7.887	8.205	8.171	8.31	8.27	8.234	6.823	7.881	7.521	8.309	8.187	8.228
	SLC16A1	8.296	7.148	8.152	8.434	8.697	8.073	8.197	8.503	8.349	8.508	8.17	8.41	8.66	7.603
	SLC16A1-AS1	4.688	4.188	4.304	3.845	4.488	3.928	4.928	4.278	4.944	4.355	4.593	4.576	3.865	4.466
	LRIG2	5.499	6.137	6.005	6.437	5.721	5.817	6.472	5.64	5.626	5.789	6.093	5.491	5.88	5.669
	AL357055.1	4.636	5.354	5.104	4.602	4.301	3.77	4.554	5.15	5.149	5.158	4.593	4.576	4.722	4.615
	AL391058.1	5.656	4.73	4.782	5.597	5.636	5.486	4.998	4.787	6.081	5.691	5.04	5.11	5.225	5.425
	PHTF1	5.863	7.223	6.756	7.265	6.397	6.995	7.298	6.82	6.621	6.554	6.841	6.09	6.431	6.894
	RSBN1	6.005	5.626	5.204	6.362	5.801	5.68	6.702	6.442	5.557	5.548	5.715	6.244	6.807	5.876
	PTPN22	7.973	9.005	7.662	7.758	7.714	7.605	7.425	7.403	6.535	7.21	8.949	7.701	7.007	8.196
	AP4B1	5.605	5.835	5.341	5.981	5.788	5.212	5.703	5.237	5.981	5.054	5.786	5.313	6.182	5.731
	DCLRE1B	5.47	5.451	5.228	5.506	4.899	4.395	5.383	5.398	5.149	5.911	5.174	5.11	5.164	4.748
	HIPK1	9.148	7.513	8.54	8.055	8.807	9.818	7.969	7.641	9.058	8.648	8.196	8.936	7.935	9.31
	TRIM33	6.754	7.257	6.444	6.995	6.38	6.333	7.819	7.174	6.006	6.458	6.918	5.977	7.325	6.456
	PKMP1	9.519	8.592	9.699	9.456	9.382	9.684	10.278	9.318	9.368	9.53	9.381	9.164	8.96	9.224
	BCAS2	5.442	5.379	5.581	5.912	5.865	5.401	5.662	5.64	5.485	5.911	5.316	4.731	5.1	5.425
	CSDE1	8.824	9.49	8.22	9.423	8.74	9.459	9.484	9.705	8.924	8.45	9.066	8.377	8.925	8.908
	NRAS	6.765	6.697	6.454	6.437	6.336	7.051	6.564	6.165	6.654	6.626	6.815	6.509	6.807	6.281
	SIKE1	6.532	6.455	6.275	6.531	6.914	6.564	6.399	6.33	6.702	6.823	6.137	5.977	6.528	6.239
	TSPAN2	4.466	6.151	6.146	5.724	4.739	3.323	4.734	5.32	5.592	5.107	5.917	4.188	5.544	5.876
	VANGL1	4.962	4.513	4.202	5.724	5.775	4.652	5.929	4.593	4.216	6.075	4.626	6.338	5.032	5.637
	RF00012	4.525	4.513	4.566	4.4	4.795	4.728	4.087	4.365	4.632	4.529	4.626	4.87	4.427	4.466
	ATP1A1	6.406	6.467	6.756	6.199	6.625	6.112	6.154	5.672	6.153	6.458	6.544	6.035	6.955	6.612
	CD58	8.441	8.012	8.376	8.139	8.258	8.045	7.444	8.133	7.555	8.254	8.048	8.399	7.746	8.326
	NAP1L4P1	6.062	5.97	6.183	5.553	5.788	6.443	6.139	6.69	6.326	5.789	6.037	5.491	6.056	6.105
	CD2	5.705	4.689	3.896	7.251	4.767	7.292	5.802	7.108	5.196	4.881	6.552	6.509	5.032	6.628
	PTGFRN	5.08	4.983	4.878	4.285	4.417	3.77	3.517	4.184	5.368	4.355	4.489	3.58	4.807	4.683
	CD101	4.114	5.87	4.908	5.641	3.917	2.69	4.013	3.84	5.485	4.257	5.196	4.398	5.032	5.175
	TTF2	5.797	5.887	5.816	5.981	5.707	6.4	6.651	6.513	6.444	6.808	6.104	5.648	5.843	6.196
	TRIM45	6.117	4.604	5.785	4.928	4.739	5.68	4.157	5.194	5.981	5.724	5.978	5.313	5.164	5.604
	MAN1A2	5.579	6.193	6.146	6.14	4.899	5.606	7.485	6.31	5.368	6.591	5.656	5.405	6.864	5.463
	TENT5C	5.321	5.427	5.581	5.764	6.244	6.03	5.821	6.097	5.872	5.656	6.126	5.313	5.764	5.791
	PNRC2P1	6.203	5.817	5.544	5.506	5.65	6.4	6.078	6.27	6.425	5.851	5.904	5.789	6.022	5.957
	GDAP2	6.285	6.911	6.109	7.027	6.414	6.263	6.771	6.939	6.153	6.792	6.495	6.662	5.804	6.492
	WDR3	6.986	6.725	5.652	5.409	6.558	7.079	6.411	6.424	6.621	5.911	6.96	7.043	5.988	6.128
	WARS2	5.656	5.354	4.815	4.013	5.65	5.401	4.775	5.056	5.692	4.818	4.414	4.398	4.427	5.499
	RBMX2P3	5.352	5.887	5.737	5.947	5.693	5.784	5.433	5.791	5.327	5.911	5.53	5.917	5.764	6.081
	PHGDH	5.884	7.44	8.301	10.103	7.589	6.287	7.113	7.702	9.804	9.005	7.864	8.913	6.241	8.805
	PFN1P9	5.08	4.604	5.077	4.602	4.973	5.106	4.157	5.006	4.828	4.529	4.414	4.398	4.534	4.543
	NOTCH2	4.466	4.881	5.72	5.304	4.949	4.93	5.33	4.661	4.944	5.207	5.48	4.576	5.284	5.22
	SEC22B	11.269	11.726	11.479	11.323	10.746	10.631	10.838	11.182	10.741	11.497	11.312	10.412	11.245	11.523
	AC244669.1	5.352	4.559	5.155	4.692	4.822	4.799	5.128	5.32	5.485	5.207	4.375	5.571	6.056	5.264
	NBPF8	4.403	5.605	4.352	4.602	3.857	4.799	5.876	5.32	4.216	5.345	4.489	5.216	5.591	4.925
	LINC00623	4.786	5.078	5.816	4.4	5.251	3.928	3.845	5.15	5.447	5.345	4.292	5.11	4.807	5.387
	FCGR1B	5.153	5.354	6.109	4.692	4.62	2.69	4.087	5.237	4.701	4.999	4.72	5.571	4.181	4.466
	FAM72B	4.636	4.361	3.896	4.505	4.417	5.106	4.454	4.446	4.216	4.355	4.525	4.731	4.035	4.683
	SRGAP2C	7.227	7.613	7.211	7.027	6.79	6.995	7.284	7.108	6.987	7.323	7.73	7.452	7.776	7.41
	MTIF2P1	5.383	5.251	5.104	5.129	4.767	5.106	5.275	5.15	4.887	4.682	4.808	4.731	5.1	4.868
	FCGR1CP	4.877	5.563	5.816	4.854	4.739	3.928	4.013	4.954	4.701	4.529	5.641	4.576	5.1	4.384
	MSTRG.1909	5.797	5.853	5.862	5.877	5.448	6.215	7.143	5.762	5.814	6.439	6.848	5.571	6.456	7.118
	SRGAP2B	7.259	7.263	7.491	7.728	6.896	7.36	8.323	7.152	7.235	7.851	8.178	6.662	7.596	7.759
	LINC01145	4.268	4.689	4.304	4.505	4.301	3.323	4.013	4.661	4.701	4.257	3.943	2.69	4.427	4.466
	NBPF20	6.421	7.031	6.286	6.978	5.15	6.263	8.806	7.318	5.521	7.009	6.835	7.15	7.491	6.839
	GPR89A	4.337	4.513	4.029	4.013	4.38	3.928	5.189	4.522	3.865	4.15	4.249	3.58	5.225	4.466
	RNF115	6.895	6.677	6.483	6.682	6.723	6.524	7.277	6.874	6.851	6.678	6.346	7.225	7.167	6.492
	POLR3C	8.361	8.357	7.741	8.139	8.186	7.862	7.707	8.315	7.921	8.007	8.258	7.591	7.105	7.527
	ANKRD35	4.268	2.69	5.544	4.775	5.15	5.261	3.932	5.398	4.482	4.941	3.817	5.313	3.38	3.854
	PEX11B	7.475	7.524	7.606	7.515	7.342	7.623	7.503	7.347	6.974	7.427	7.183	7.647	7.596	7.714
	RBM8A	4.92	5.97	5.562	5.506	5.231	5.212	5.482	6.097	5.557	5.207	5.626	5.313	6.151	5.129
	LIX1L	4.337	5.196	4.878	4.158	5.15	5.309	4.928	4.787	4.701	4.881	4.559	4.995	4.035	4.543
	TXNIP	8.573	10.773	10.513	9.842	8.265	8.735	10.973	10.432	7.213	9.158	9.627	10.57	10.486	9.891
	NBPF10	5.499	6.637	5.687	6.485	5.231	5.85	8.452	6.927	5.285	6.591	6.418	6.468	7.297	6.562
	SEC22B4P	5.728	5.706	6.218	5.304	5.326	5.486	5.682	5.732	5.368	6.398	5.217	5.313	4.961	5.762
	NBPF12	4.028	5.196	4.782	4.4	4.26	4.395	5.876	5.279	4.56	5.107	4.593	5.11	5.88	5.347
	AC241584.1	7.657	7.169	7.417	7.647	7.989	7.704	7.473	7.337	7.859	7.717	7.344	7.591	7.241	7.652
	PDIA3P1	7.193	6.894	7.031	7.209	6.535	7.567	6.348	7.13	7.256	7.036	6.886	6.833	7.167	6.839
	FMO5	5.352	4.123	4.398	3.369	4.217	5.68	5.408	4.845	5.659	2.69	4.808	4.398	5.284	4.81
	CCT8P1	8.095	8.127	7.761	8.078	8.186	8.349	7.603	8.017	8.098	7.895	8.056	7.867	8.038	7.81
	CHD1L	4.337	4.248	3.965	4.013	4.026	4.866	4.4	4.278	4.887	4.15	4.559	4.576	4.181	4.466
	AC242426.1	4.403	5.196	5.466	5.19	5.289	4.395	4.505	4.365	4.944	4.752	4.941	4.87	4.961	4.683
	ACP6	4.786	4.559	5.562	5.84	5.53	5.261	6.198	4.845	5.05	5.585	5.257	6.338	5.394	4.297
	NBPF11	4.028	5.138	4.09	4.928	4.26	4.652	5.383	4.278	4.632	4.999	4.334	3.931	5.032	3.983
	ABHD17AP1	6.08	5.303	5.963	5.409	5.925	6.138	4.454	5.472	5.785	5.43	5.48	6.194	5.164	6.361
	LINC01138	5.526	6.286	7.285	6.723	6.639	6.31	6.722	6.368	7.256	6.912	6.854	5.789	5.764	6.692
	AC245100.4	4.028	4.881	5.228	4.602	4.026	4.395	5.159	4.522	5.101	5.656	4.72	4.731	5.446	4.384
	MSTRG.2073	4.525	5.541	5.274	6.109	5.561	5.261	5.128	5.819	5.196	5.054	6.308	5.491	5.88	5.535
	PDE4DIP	5.526	6.716	6.383	5.84	4.848	4.186	5.783	5.279	5.05	5.789	5.217	5.405	5.722	5.669
	MSTRG.2080	4.028	3.982	4.642	4.158	4.217	5.16	4.344	4.593	4.216	4.941	4.489	4.398	4.181	4.868
	AC245297.3	5.797	5.646	5.832	4.928	5.15	5.261	5.506	5.847	4.998	5.939	4.835	5.405	5.953	5.387
	AC245297.1	5.117	6.928	6.351	5.458	5.086	2.69	4.087	4.845	4.766	5.789	4.249	5.405	5.032	5.637
	MSTRG.2002	4.525	4.916	5.297	4.999	4.822	4.93	4.891	4.365	5.05	5.691	4.941	4.188	4.427	4.868
	LINC00869	4.786	5.835	5.405	5.597	4.71	4.065	4.928	4.901	5.723	5.691	5.48	5.491	5.225	5.701
	FCGR1A	6.597	7.434	7.471	6.641	5.995	4.799	4.734	6.387	6.22	6.356	6.2	6.927	5.722	6.381
	HIST2H4A	6.08	6.063	7.031	6.743	5.191	6.443	7.904	6.229	6.006	7.256	6.56	5.648	6.598	7.141
	HIST2H2AA3	5.631	5.938	6.018	5.912	5.448	4.866	6.212	5.279	5.692	7.075	5.463	6.383	6.352	5.93
	HIST2H2AA4	5.499	5.427	6.473	5.981	5.231	5.106	6.046	5.507	5.723	6.883	5.715	6.509	5.953	5.762
	HIST2H4B	6.545	6.273	7.391	7.059	5.211	6.639	8.186	6.792	6.463	7.407	7.07	6.626	7.105	7.322
	BOLA1	4.92	4.361	5.023	4.999	5.064	5.261	4.734	5.006	5.485	5.207	5.174	5.571	5.1	4.979
	SV2A	5.383	4.95	5.847	6.641	4.822	5.643	6.781	6.097	4.887	6.075	5.641	5.11	6.212	5.463
	SF3B4	6.152	5.97	6.373	6.255	6.006	6.19	6.139	5.819	5.844	6.926	6.179	6.09	6.664	5.731
	OTUD7B	7.125	6.936	6.159	6.336	6.38	5.972	5.997	6.82	5.149	6.223	6.279	6.426	6.973	6.692
	VPS45	6.916	7.127	6.771	7.305	6.558	6.524	7.324	7.108	6.794	7.279	6.899	5.854	6.664	6.825
	PLEKHO1	4.337	5.781	4.714	5.065	4.417	4.572	4.505	4.081	5.196	6.151	5.131	5.313	6.298	4.683
	ANP32E	11.872	12.166	11.531	11.403	11.934	11.716	11.161	11.644	11.672	11.283	11.81	11.059	11.586	11.661
	APH1A	6.696	7.162	6.521	7.151	6.558	6.621	6.742	7.206	6.175	7.101	6.682	6.698	6.706	6.66
	C1orf54	3.935	8.845	4.485	5.248	4.651	2.69	4.775	3.692	4.766	4.682	5.153	5.917	3.865	4.202
	MRPS21	8.78	8.962	9.119	9.099	9.232	9.103	8.794	8.646	9.331	9.071	8.895	9.22	8.813	8.705
	MSTRG.2036	4.582	4.769	5.104	4.775	4.874	4.395	4.505	5.006	4.887	4.355	4.559	4.398	5.032	4.297
	PRPF3	6.285	7.376	6.393	6.531	5.606	6.215	6.732	6.12	6.105	6.356	6.56	5.854	5.88	5.535
	RPRD2	5.042	6.544	5.72	5.981	5.481	5.784	6.309	6.675	5.149	5.821	5.217	5.917	6.727	5.791
	TARS2	6.203	5.986	5.274	5.981	5.925	6.937	6.692	6.659	6.175	6.022	5.813	6.733	6.056	6.767
	ECM1	5.413	6.137	5.801	5.304	5.211	5.356	5.506	5.874	2.69	5.345	4.69	5.648	4.887	5.306
	ENSA	4.268	4.188	4.304	4.854	4.874	4.487	5.189	4.365	4.632	4.257	4	4.576	4.311	4.297
	GOLPH3L	7.461	7.717	7.328	7.456	8.402	7.208	7.425	7.724	7.719	7.457	7.832	8.138	7.935	7.644
	CTSS	9.285	10.063	10.712	9.885	9.065	8.949	8.168	9.268	9.173	10.215	9.358	9.268	9.876	10.223
	ARNT	8.126	8.42	7.954	8.086	8.342	7.96	8.578	8.646	7.794	8.271	8.517	8.638	8.274	8.375
	CERS2	5.042	5.016	4.967	5.409	4.874	5.309	5.408	4.901	4.482	5.548	5.445	4.576	4.427	5.701
	SETDB1	5.797	5.763	5.652	5.641	5.561	5.527	6.254	5.791	5.368	5.724	5.671	6.468	5.591	5.904
	ANXA9	5.863	4.513	4.815	4.775	5.211	6.138	5.33	6.097	3.29	4.881	4.835	5.405	4.035	4.615
	MINDY1	5.289	4.845	4.938	6.598	5.545	5.05	5.821	5.927	4.766	5.789	6.137	6.338	5.88	6.301
	PRUNE1	6.788	6.033	5.466	7.526	5.889	6.378	6.79	6.901	5.521	7.198	7.287	7.274	6.937	6.853
	C1orf56	4.337	5.541	4.566	4.692	4.681	5.261	4.601	5.006	4.701	4.941	4.593	5.648	4.807	4.297
	CDC42SE1	7.227	6.533	6.656	7.42	6.834	7.183	6.882	6.563	6.535	6.535	6.854	6.292	6.768	6.839
	MLLT11	5.383	3.982	5.251	5.641	5.307	6.058	6.226	4.787	5.327	5.107	5.153	5.313	5.032	4.979
	GABPB2	8.527	9.551	9.064	8.579	8.706	8.152	8.097	8.677	8.256	8.484	8.966	8.399	8.87	8.69
	TNFAIP8L2	5.352	5.519	5.562	5.065	4.874	5.356	5.189	5.435	5.149	5.107	5.41	5.313	5.394	5.081
	LYSMD1	4.268	3.982	4.485	3.369	4.739	4.487	4.691	4.446	3.865	4.608	4.72	4.188	4.181	4.81
	VPS72	7.751	7.393	8.24	8.416	8.198	8.202	8.327	7.687	7.914	8.086	7.89	8.321	7.562	8.254
	PIP5K1A	3.935	4.306	4.605	4.505	4.924	4.652	4.964	4.278	4.482	5.255	4.967	4.731	5.1	4.297
	PSMD4	5.905	5.138	5.319	6.282	5.961	6.164	5.597	5.435	5.872	5.054	5.715	5.789	4.887	5.535
	PI4KB	6.519	6.247	6.373	7.106	5.972	7.051	7.786	5.435	5.285	7.301	6.93	5.917	6.298	6.033
	PSMB4	12.37	11.894	11.975	11.334	12.258	11.674	11.311	11.767	12.077	11.607	12.066	11.576	11.923	11.874
	POGZ	7.433	7.964	7.552	7.331	8	7.208	8.018	7.337	7.427	7.312	7.517	7.718	7.746	7.381
	SNX27	7.159	9.032	7.89	8.197	7.615	6.922	8.093	8.144	7.483	9.541	8.456	7.629	8.323	7.767
	MRPL9	5.553	5.474	5.204	5.129	5.514	5.444	4.854	5.435	5.285	5.345	5.277	5.491	4.807	4.925
	TDRKH	3.716	4.188	4.714	4.013	4.795	4.992	4.647	5.359	4.632	4.881	5.04	5.313	4.722	4.384
	THEM4	5.442	5.725	4.995	5.458	5.901	5.75	5.219	6.074	5.285	5.911	5.297	5.917	5.496	5.463
	S100A10	10.794	10.764	11.372	10.442	11.018	11.055	10.351	10.851	8.794	10.633	9.889	11.058	10.68	10.481
	S100A11	10.851	11.789	12.017	11.02	10.544	10.066	9.863	10.774	10.673	11.416	10.8	10.951	10.839	10.891
	HMGN3P1	8.38	7.54	8.112	8.078	8.502	8.171	7.909	8.245	8.185	8.02	7.822	8.058	7.746	7.984
	S100A9	7.202	7.895	9.072	8.301	7.247	5.106	6.855	7.768	8.58	7.75	8.33	8.344	9.113	9.164
	S100A12	4.738	4.248	5.949	6.682	4.822	4.487	4.601	5.575	5.659	5.054	5.772	7.07	6.505	6.196
	S100A8	6.946	7.822	9.054	8.821	7	5.567	7.135	8.082	8.251	7.615	8.543	9.151	9.215	9.253
	S100A6	12.848	12.213	12.922	11.936	12.978	12.749	12.183	12.404	11.99	12.26	12.079	12.678	12.368	12.495
	S100A4	11.925	10.617	11.484	11.407	12.304	12.03	12.041	11.504	11.206	11.723	11.184	12.046	11.566	11.39
	S100A2	5.321	4.983	5.832	4.013	5.064	4.93	4.734	5.056	4.111	4.818	4.525	5.313	4.631	5.031
	S100A13	5.117	4.807	5.251	5.553	5.925	5.444	5.357	6.25	4.312	5.509	4.863	6.194	5.544	5.904
	CHTOP	7.943	6.373	7.339	6.927	8.482	7.996	6.586	6.914	7.597	7.088	7.389	7.32	6.575	7.438
	SNAPIN	7.133	6.273	7.031	6.598	7.247	7.292	6.943	6.33	6.879	6.398	6.435	7.201	6.325	7.083
	ILF2	6.005	6.511	5.635	6.199	6.618	6.356	6.348	6.387	6.326	6.223	6.06	6.292	6.022	5.669
	INTS3	4.403	6.048	4.938	4.692	4.795	4.866	6.183	4.522	5.592	5.724	6.082	4.731	5.68	5.57
	GATAD2B	7.867	8.183	7.975	8.391	8.322	7.037	8.559	8.533	7.437	7.895	9.06	8.684	7.503	7.465
	AL513523.1	8.466	8.587	8.521	8.391	7.747	8.315	8.632	7.858	7.528	8.389	7.768	7.973	7.962	7.838
	DENND4B	4.738	4.916	5.405	5.553	4.996	5.261	5.357	4.661	4.887	5.255	5.174	5.11	4.887	4.979
	CRTC2	5.526	6.843	5.906	5.912	5.827	6.001	6.014	5.103	4.887	5.851	6.082	5.917	6.022	5.762
	CREB3L4	4.525	4.361	4.878	5.129	4.767	4.572	5.247	4.661	4.766	4.608	4.89	4.731	5.34	4.615
	RPS27	6.986	7.964	7.808	8.117	7.144	7.157	7.304	7.431	7.663	7.233	7.273	8.514	7.404	7.991
	AL358472.1	5.526	6.26	6.146	5.19	5.814	5.212	5.247	5.927	6.129	5.158	5.497	5.491	5.34	5.264
	TPM3	8.445	9.315	8.645	8.07	7.896	8.263	8.572	8.856	8.128	8.464	8.398	8.514	8.995	8.233
	UBAP2L	8.38	8.004	8.226	8.094	7.828	7.923	8.768	7.493	7.934	7.987	8.313	7.124	7.89	8.105
	HAX1	5.256	6.122	5.599	5.248	5.65	5.309	5.383	5.542	4.766	5.255	5.196	6.035	5.591	4.868
	ATP8B2	4.525	4.881	4.398	4.505	4.488	3.928	4.454	4.365	4.998	4.608	4.334	3.931	4.311	4.868
	IL6R	4.582	5.167	5.228	4.775	4.848	3.323	4.964	4.522	4.701	5.821	4.916	7.533	5.164	5.387
	PSMD8P1	8.805	8.057	8.552	8.267	8.723	8.562	7.565	8.305	8.441	8.282	8.152	8.442	8.071	8.375
	UBE2Q1	6.005	6.193	5.703	6.961	6.176	5.68	6.918	5.952	5.196	7.162	6.104	7.015	6.325	5.876
	ADAR	5.797	6.397	6.297	6.109	6.353	5.68	6.212	6.25	6.129	6.626	6.478	6.383	6.212	5.876
	PMVK	8.148	7.376	7.968	7.973	8.265	8.19	7.656	7.817	8.179	7.895	7.899	8.514	8.195	8.022
	PBXIP1	7.705	9.259	8.804	8.664	8.1	7.877	8.186	8.638	7.961	8.445	8.644	8.753	9.219	8.938
	CKS1B	5.841	5.078	5.363	5.553	6.205	6.112	5.247	5.435	5.723	5.585	5.563	5.313	5.284	5.387
	FLAD1	6.799	6.79	7.057	6.961	7	7.105	6.564	6.675	7.288	6.969	7.114	6.986	6.405	6.644
	DPM3	7.227	7.556	8.167	7.982	7.969	7.488	7.165	7.527	7.787	7.821	7.411	8.016	7.881	7.474
	EFNA4	4.92	5.904	5.544	4.928	5.448	5.486	5.839	5.435	5.368	5.548	5.257	5.405	4.807	5.387
	SLC50A1	8.04	7.345	7.737	8.769	8.174	7.908	8.243	7.746	7.845	7.805	7.924	8.03	8.195	8.146
	MTX1	6.22	5.541	6.084	6.078	6.463	6.112	5.783	6.12	6.326	6.572	6.048	6.09	5.636	5.701
	SCAMP3	8.636	8.123	9.056	8.464	8.701	8.552	8.204	8.528	8.597	8.489	8.625	9.262	8.336	8.239
	MSTRG.2185	4.028	4.845	4.605	4.692	4.523	4.295	4.854	3.968	3.865	5.301	4.414	4.87	4.631	4.683
	FDPS	7.903	6.063	7.371	8.301	8.292	8.441	7.842	7.466	7.58	7.79	7.425	7.736	7.455	7.752
	RUSC1-AS1	5.256	4.983	4.995	5.065	4.556	5.356	6.64	5.056	4.998	5.911	5.686	4.188	5.804	4.748
	RUSC1	5.47	4.188	4.995	4.928	5.665	5.643	4.344	4.954	5.05	5.054	4.808	5.216	4.534	5.499
	ASH1L	5.153	5.853	5.405	5.683	4.795	5.106	6.619	5.819	4.766	5.255	5.41	5.313	6.431	5.535
	AL353807.3	4.738	4.055	5.023	4.854	4.172	3.77	5.247	4.081	4.632	5.301	4.593	4.87	5.34	5.081
	DAP3	9.443	9.265	8.735	9.38	9.3	9.199	8.892	8.725	9.086	8.926	9.234	8.936	8.847	9.039
	ARHGEF2	5.413	5.354	4.995	5.304	5.693	5.05	6.198	5.435	5.101	6.049	5.316	5.11	5.764	4.868
	GON4L	6.236	6.772	6.414	6.892	6.104	6.812	7.143	6.675	6.444	6.291	6.453	6.733	6.431	6.723
	SYT11	5.413	5.97	5.426	5.065	5.064	4.992	5.929	6.82	4.828	4.881	5.355	5.571	5.591	5.387
	KHDC4	5.042	5.541	5.251	5.357	5.448	5.606	5.912	5.398	6.153	5.158	5.61	4.995	5.34	5.347
	RIT1	8.469	8.314	8.614	8.169	7.77	7.576	8.229	8.905	7.349	8.968	8.867	8.77	9.093	8.674
	SSR2	9.847	10.323	10.06	10.188	10.141	10.258	9.808	9.983	10.31	9.819	9.778	10.548	9.632	10.132
	LAMTOR2	9.925	9.768	10.576	10.126	10.283	9.846	9.583	9.737	10.202	10.248	10.001	10.355	10.194	10.108
	SEMA4A	4.877	6.311	6.54	6.944	5.38	4.487	8.054	6.097	5.408	6.711	5.917	5.571	5.722	5.535
	PMF1	6.864	6.826	6.9	6.723	6.841	6.828	6.619	6.764	6.779	6.678	6.99	6.383	7.073	6.628
	SMG5	4.738	5.329	5.204	5.506	5.042	4.487	5.997	5.359	5.101	5.656	5.497	4.731	5.636	5.306
	GLMP	6.875	7.276	7.552	7.432	6.43	6.356	7.776	7.061	6.347	7.615	7.183	6.986	7.182	7.322
	CCT3	9.958	9.308	9.53	10.04	10.011	10.066	9.736	9.82	10.157	9.487	9.928	9.292	9.248	9.611
	MEF2D	4.962	4.559	4.398	4.4	4.126	4.065	4.157	3.276	3.995	4.818	4.941	4.398	4.311	5.175
	IQGAP3	4.688	4.689	6.084	5.065	5.665	5.401	5.247	5.575	5.557	5.851	6.014	4.576	5.225	5.129
	NAXE	6.203	5.403	5.991	4.999	6.79	6.504	5.64	5.927	6.638	6.049	5.813	5.854	6.088	6.301
	GPATCH4	8.265	6.878	7.968	7.503	8.288	7.989	7.781	7.768	8.369	8.014	7.978	7.513	8.103	7.578
	ISG20L2	5.413	6.108	5.204	5.641	5.362	5.309	6.374	5.056	5.285	5.47	5.563	5.313	5.544	5.463
	RRNAD1	6.895	6.311	6.159	6.978	6.639	6.463	6.969	5.507	6.654	6.126	6.189	7.15	6.298	6.151
	HDGF	6.843	6.637	6.648	6.461	7.144	6.463	7.52	7.258	6.794	6.982	6.667	6.662	7.63	6.438
	PRCC	6.66	6.544	6.707	7.194	7.256	7.508	7.93	6.69	7.528	7.417	7.219	6.957	6.99	7.447
	SH2D2A	6.777	5.277	5.297	5.506	6.234	5.05	4.454	5.702	3.714	4.257	4.452	6.035	3.658	4.466
	NTRK1	7.314	5.251	5.847	5.458	5.949	5.401	5.275	5.608	3.995	4.15	4.452	5.216	3.865	5.604
	AL157713.1	5.321	5.403	5.384	4.928	5.27	5.68	5.723	5.847	5.659	5.207	5.257	5.11	5.284	5.347
	ETV3	6.558	7.54	6.493	6.838	6.145	6.058	7.082	6.965	5.927	6.377	6.638	6.626	6.664	6.128
	MSTRG.2361	5.442	5.706	5.104	4.928	5.545	4.728	5.506	4.954	5.149	5.158	5.579	5.216	5.496	5.604
	EI24P2	5.042	4.306	4.847	4.285	4.899	5.05	4.601	5.103	5.149	4.257	4.69	4.995	4.181	4.81
	SPTA1	9.133	5.047	5.297	7.965	8.076	8.986	10.054	7.656	7.179	7.21	9.017	7.431	7.63	8.365
	MNDA	6.491	9.083	9.199	8.183	7.302	5.05	6.935	8.441	8.309	8.034	8.289	7.973	9.073	8.697
	IFI16	7.543	9.294	9.366	8.991	7.342	8.196	9.999	8.692	8.446	9.72	8.362	7.431	8.982	8.499
	FCER1A	10.864	10.633	9.943	10.465	10.52	10.252	11.099	10.859	9.153	9.173	9.94	10.374	9.944	9.535
	TAGLN2	8.557	7.772	8.042	8.36	8.596	8.6	8.586	8.414	7.764	8.568	8.395	9.157	8.66	8.064
	DUSP23	7.322	6.79	7.575	6.485	7.555	6.937	6.496	6.834	7.597	6.398	7.353	7.647	6.99	6.881
	SLAMF8	4.786	5.904	5.687	5.248	4.077	2.69	3.845	3.692	4.632	4.682	4.626	4.188	3.865	5.306
	CFAP45	5.442	4.248	4.526	5.764	3.917	5.486	5.219	4.184	3.714	5.107	4.991	4.87	4.887	5.306
	PIGM	5.413	6.817	5.652	6.078	5.775	5.85	6.046	6.208	5.368	5.757	5.954	5.571	5.394	5.904
	PEA15	5.863	6.467	6.275	6.047	5.801	6.164	5.997	5.64	5.692	5.789	5.786	6.468	5.88	5.637
	DCAF8	5.47	6.063	5.669	5.065	5.762	5.309	5.783	5.103	5.844	5.158	5.853	5.491	5.394	5.535
	COPA	6.986	7.345	6.639	5.981	6.972	6.03	6.8	7.05	6.425	6.101	6.615	6.143	6.768	6.492
	SUMO1P3	6.622	6.467	6.957	6.662	6.717	6.922	6.651	6.735	6.654	6.792	6.189	6.292	6.552	6.057
	NCSTN	6.708	7.835	7.417	7.444	6.764	7.119	7.52	7.56	6.961	7.386	7.183	6.292	6.088	7.186
	CD84	7.404	9.077	7.301	8.24	6.336	7.781	9.178	8.382	6.764	8.196	7.733	7.665	9.089	8.034
	CD48	6.61	9.131	8.775	8.422	7.261	5.106	6.226	6.914	8.344	8.86	8.371	7.629	7.297	8.111
	CD244	6.005	6.409	5.963	7.265	5.397	6.058	5.876	5.32	5.844	5.207	5.626	4.731	5.164	6.105
	AL354714.2	5.321	4.807	5.466	5.248	5.937	5.817	4.891	5.507	5.927	5.621	5.109	5.571	5.225	5.22
	MSTRG.2396	5.352	5.666	5.228	5.409	6.362	5.356	5.458	5.237	5.368	6.356	5.196	4.398	5.284	5.031
	F11R	6.81	6.903	7.044	7.42	7.149	6.463	6.952	7.227	6.718	7.667	7.093	7.225	7.297	6.973
	TSTD1	7.061	8.05	8.112	7.698	6.696	7.885	7.201	8.053	6.947	7.323	7.705	7.736	7.673	7.781
	USF1	5.47	5.799	5.384	5.458	5.53	5.401	5.247	4.661	5.9	5.47	4.559	6.833	5.032	5.876
	PFDN2	8.395	8.532	8.176	7.786	8.716	8.393	7.752	7.974	8.46	8.007	8.17	8.072	8.038	8.291
	ARHGAP30	6.269	6.637	6.183	5.981	6.029	6.215	5.821	6.31	5.447	6.356	5.73	6.698	5.804	6.322
	NIT1	4.028	4.559	4.679	4.285	4.62	4.487	4.647	4.446	4.632	4.608	4.525	4.576	4.631	4.925
	DEDD	7.675	7.217	7.645	7.043	7.665	7.232	7.762	7.56	7.492	7.828	7.909	7.61	7.853	7.803
	UFC1	8.208	7.911	8.185	8.094	8.383	8.349	8.175	8.203	8.08	8.098	7.915	8.701	7.725	8.233
	PPOX	7.601	6.361	6.275	6.227	7.662	6.995	6.819	7.217	6.779	6.291	7.325	6.588	6.598	6.26
	B4GALT3	7.433	6.96	6.943	7.37	7.199	7.467	7.935	7.458	7.359	6.969	7.13	7.493	7.715	7.271
	NDUFS2	9.308	9.346	9.479	9.554	9.509	9.54	9.691	9.486	9.507	9.541	9.331	9.62	9.637	9.31
	FCER1G	9.024	10.519	10.586	9.693	8.711	8.752	8.536	8.852	8.9	9.982	9.43	10.289	9.694	10.067
	SDHC	5.775	5.706	5.525	5.248	5.397	5.356	5.723	5.672	5.447	5.548	5.786	6.143	5.843	5.129
	AL592295.2	6.22	7.134	6.863	6.819	6.422	6.19	6.361	6.27	6.481	6.678	6.56	6.896	6.352	6.579
	FCGR2A	8.966	9.982	9.636	9.963	8.842	9.076	8.875	9.473	8.55	9.14	9.757	10.48	9.822	9.542
	FCGR2C	5.321	5.938	5.963	6.437	5.693	4.728	5.783	6.002	5.285	6.76	6.576	5.789	6.552	6.853
	FCGR2B	6.22	6.763	7.011	7.18	6.371	5.643	6.411	6.69	5.9	7.323	7.283	6.549	7.167	7.438
	RPL31P11	6.152	6.735	6.241	5.912	6.77	5.85	5.763	5.978	6.621	6.608	6.158	6.588	5.591	5.791
	DUSP12	7.84	7.577	7.842	7.931	7.862	7.739	8.204	7.278	7.954	7.742	7.278	7.32	7.121	7.261
	ATF6	7.375	7.524	6.871	6.762	7.098	7.371	7.187	6.792	7.179	6.644	7.53	7.297	7.152	7.438
	OLFML2B	4.466	5.605	5.384	3.369	4.767	2.69	2.69	4.081	4.632	4.752	4.414	2.69	4.722	5.081
	UHMK1	6.152	5.497	5.104	4.505	5.775	5.784	4.998	5.64	4.701	4.355	4.916	4.731	5.1	5.904
	HSD17B7	5.289	5.403	5.486	5.357	5.65	5.881	6.093	5.901	5.954	5.851	5.48	6.143	5.722	5.604
	AL392003.1	4.786	4.123	4.605	4.602	4.71	3.928	3.845	4.278	4.701	4.529	4.69	4.398	4.427	4.466
	NUF2	8.203	7.446	7.29	7.151	8.442	9.056	7.904	8.486	8.074	7.659	7.832	7.431	6.846	7.737
	HMGB3P6	5.752	5.519	5.906	6.362	6.55	5.881	5.597	6.143	6.794	6.291	6.014	5.789	5.917	6.301
	PBX1	5.68	4.845	5.251	6.227	4.924	5.567	6.169	5.732	4.887	6.101	5.929	6.733	7.04	5.499
	AL390119.1	4.738	5.303	5.599	4.854	5.289	5.16	4.815	5.006	5.626	5.509	5.196	5.854	4.631	5.22
	MGST3	9.07	10.123	10.861	9.902	10.32	10.145	10.074	9.077	10.003	10.898	9.927	10.037	10.116	10.391
	ALDH9A1	7.259	7.763	7.437	8.117	7.6	8.581	8.479	7.593	8.384	6.792	8.051	8.058	7.786	8.355
	TMCO1	8.846	8.921	8.784	9.118	8.892	8.85	8.995	8.696	8.826	8.44	8.848	9.03	8.671	8.898
	UCK2	6.946	6.324	6.893	6.437	7.144	6.762	5.946	5.901	7.235	6.808	6.835	11.326	5.953	6.562
	AL596087.1	7.168	6.697	7.85	7.604	7.887	7.547	7.172	7.544	7.719	8.309	7.455	7.786	7.805	7.24
	POGK	5.153	5.047	4.878	5.409	4.739	5.16	5.482	5.006	4.482	5.345	4.991	5.405	4.961	5.425
	TADA1	5.68	5.938	4.995	5.19	5.961	6.001	6.03	5.279	5.521	4.881	5.355	5.789	4.181	5.57
	POU2F1	5.579	6.311	5.617	6.109	5.65	6.03	6.952	6.546	5.954	5.789	5.917	6.338	4.887	5.347
	CREG1	6.61	6.478	6.286	5.506	7.644	7.404	6.226	5.64	6.686	6.535	5.758	8.274	5.988	8.311
	RCSD1	5.256	5.938	5.832	5.553	4.949	4.395	4.734	5.542	5.692	5.691	5.626	3.931	5.284	5.701
	MPZL1	6.392	5.853	6.351	4.999	6.166	5.972	5.383	5.608	6.518	5.821	6.279	4.731	5.394	5.849
	MPC2	9.826	9.732	8.936	8.69	10.291	9.793	8.476	9.1	9.316	9.548	9.357	9.298	9.175	9.522
	DCAF6	6.853	7.015	6.512	7.151	6.89	7.195	7.582	6.546	5.557	7.023	6.56	7.274	7.881	6.782
	GCSHP5	5.775	5.584	5.581	5.764	6.318	6.001	4.891	5.608	6.481	5.054	5.547	5.405	5.284	5.347
	TIPRL	9.07	8.479	8.35	8.74	8.788	9.086	8.836	8.494	8.659	8.42	8.042	8.701	8.744	8.568
	RPL34P1	5.189	5.781	5.505	4.602	5.362	4.992	4.998	5.762	6.032	5.47	5.355	4.995	4.887	4.925
	SFT2D2	6.966	7.513	7.228	7.043	6.647	7.023	6.629	7.258	6.974	7.15	7.12	6.927	6.937	6.797
	ATP1B1	4.403	4.73	4.847	5.19	4.848	5.401	5.575	4.901	4.766	4.257	4.916	5.917	5.225	5.347
	NME7	7.993	6.878	7.733	7.87	8.169	8.321	7.752	7.108	7.492	7.717	7.661	7.973	6.642	8.134
	BLZF1	6.754	6.984	6.764	6.598	6.195	6.239	6.472	6.705	6.105	6.223	6.774	6.383	7.073	6.797
	SELP	7.723	4.73	5.319	8.573	6.38	6.058	7.973	7.649	5.9	7.524	8.754	9.176	8.363	8.642
	C1orf112	5.553	5.541	5.832	6.531	5.901	4.866	6.846	4.954	5.927	5.621	6.299	6.865	5.032	5.175
	SELL	4.738	5.541	6.648	6.892	5.762	6.675	8.038	7.44	7.456	6.941	7.438	5.11	6.768	6.173
	METTL18	4.193	4.123	3.896	4.4	4.301	4.728	4.454	4.901	4.56	4.031	4.334	4.995	3.38	4.683
	SCYL3	5.752	4.807	4.09	3.369	4.848	4.866	5.575	4.725	3.532	2.69	5.497	4.188	5.1	5.876
	KIFAP3	7.461	6.165	6.297	6.461	6.809	7.739	7.981	7.366	5.844	7.606	6.638	7.15	7.574	7.035
	HAUS4P1	4.832	4.361	4.782	4.602	4.681	4.652	4.554	4.278	5.521	4.752	4.452	4.398	4.631	4.543
	GORAB	5.042	6.002	5.669	6.781	5.665	5.943	5.876	5.847	5.785	6.418	5.641	5.72	5.34	6.26
	FMO4	4.466	6.033	5.155	4.602	5.636	4.295	4.815	5.398	5.785	5.548	5.497	4.87	6.27	4.297
	MSTRG.2552	3.935	4.513	3.822	4.692	4.767	4.295	4.647	4.365	4.482	4.999	4.489	3.931	4.631	4.466
	PRRC2C	11.43	11.831	11.504	11.608	11.085	11.336	12.028	11.457	11.383	11.764	11.552	11.932	11.983	11.375
	PFN1P1	11.141	10.532	10.892	10.654	11.29	11.225	10.246	10.813	10.92	10.492	10.579	11.035	10.642	10.765
	VAMP4	7.005	6.533	6.803	7.151	6.689	6.675	6.986	6.735	7.11	7.175	6.924	6.143	6.807	6.579
	Z98751.2	6.936	7.772	6.731	6.743	7.082	6.981	5.506	7.385	7.074	6.554	6.667	6.662	6.642	6.492
	EEF1AKNMT	6.362	5.817	5.977	5.683	6.603	5.972	4.775	5.056	5.981	6.175	6.512	5.648	5.496	6.342
	DNM3	9.026	6.555	6.23	9.052	7.872	8.146	9.151	8.285	6.823	8.886	9.322	8.803	9.304	8.935
	PIGC	7.235	6.817	7.005	7.043	6.902	7.037	7.066	6.735	7.246	6.711	6.63	7.07	6.883	6.921
	SUCO	4.877	5.97	5.104	5.506	4.71	5.784	5.946	5.542	5.368	5.054	5.297	5.789	5.68	5.535
	SLC25A38P1	5.775	5.354	5.769	5.506	5.576	5.643	5.482	5.791	5.408	5.054	5.595	5.571	5.953	5.57
	AL645568.2	6.062	6.286	5.669	6.169	6.205	6.164	6.335	5.952	5.954	5.789	5.671	5.571	6.088	5.762
	PRDX6	9.475	10.437	9.79	9.091	9.32	9.883	9.402	9.805	8.993	9.47	8.957	9.987	9.867	9.307
	KLHL20	6.203	6.627	5.228	6.723	6.43	6.19	7.222	6.424	4.56	5.47	5.61	6.468	6.379	5.499
	CENPL	6.406	5.223	5.669	5.458	6.527	6.796	5.506	6.705	6.463	5.911	6.861	5.405	6.298	6.527
	DARS2	5.797	4.559	4.566	6.309	5.481	6.583	5.506	5.472	5.521	5.821	5.671	5.405	5.591	5.347
	GAS5	6.435	6.137	6.084	6.227	6.834	5.817	5.458	6.31	6.851	5.789	6.373	5.72	6.212	5.463
	ZBTB37	4.337	6.017	5.051	4.602	4.899	4.572	4.734	5.194	4.887	4.15	5.174	4.731	4.631	5.347
	RC3H1	5.631	6.336	5.977	5.683	5.801	5.643	6.169	5.672	5.557	6.022	6.189	5.977	5.988	6.057
	RABGAP1L	7.375	8.493	7.422	7.842	8.036	7.869	7.324	7.871	7.519	7.088	7.698	8.058	7.551	8.223
	AL022400.1	4.114	4.689	4.526	4.158	4.453	4.728	5.128	4.278	4.56	4.355	4.626	2.69	4.427	4.615
	MRPS14	7.717	7.446	7.61	7.503	8.105	7.846	7.419	7.493	7.866	7.966	7.302	7.665	7.152	7.636
	CACYBP	6.186	6.122	6.577	6.109	6.272	6.639	6.553	6.165	6.242	6.458	5.826	5.313	6.241	6.381
	KIAA0040	4.688	4.769	5.505	4.4	5.15	4.487	5.097	5.435	5.785	4.682	4.658	5.571	4.807	4.925
	AL513329.1	4.466	4.845	4.202	4.928	4.588	3.323	4.344	4.081	4.56	4.752	4.489	3.931	4.961	4.297
	RPS29P5	4.582	5.047	5.155	4.505	5.307	4.186	4.601	4.522	5.05	5.43	4.863	4.87	4.311	4.615
	RASAL2	5.526	6.385	6.286	5.409	4.973	4.065	5.506	4.787	5.447	6.175	5.48	5.491	5.88	5.129
	AL365357.1	4.337	4.73	4.714	3.845	4.822	4.395	4.344	4.787	4.4	5.054	4.334	4.87	4.181	4.466
	RALGPS2	4.582	5.167	4.254	4.285	4.71	5.527	4.734	4.365	5.05	4.752	4.779	3.931	5.284	2.69
	PTPN2P1	6.024	6.627	6.206	6.14	5.961	6.164	6.124	6.143	6.153	5.821	5.866	6.035	6.325	6.008
	FAM20B	6.169	6.336	6.171	5.877	5.889	5.912	6.014	5.672	5.447	5.995	5.813	5.648	5.917	5.93
	TOR3A	5.289	5.427	6.473	5.764	5.481	6.001	4.647	5.64	5.785	6.313	5.336	5.789	5.88	5.535
	ABL2	4.466	6.179	5.405	5.458	4.417	4.186	5.575	5.398	5.101	5.724	5.579	5.11	5.394	4.615
	SOAT1	7.475	7.654	8.052	7.905	7.261	6.906	7.344	7.347	7.465	8.347	7.899	6.801	7.917	8.094
	TOR1AIP2	10.398	10.497	10.452	9.898	10.314	9.749	9.715	10.333	10.246	10.106	10.583	9.697	10.433	10.445
	TOR1AIP1	6.169	6.772	6.723	7.444	6.029	6.263	6.935	6.596	6.463	6.838	6.682	6.509	6.883	6.51
	CEP350	6.421	7.411	6.23	6.255	4.848	6.639	7.687	6.628	5.692	5.691	6.711	6.244	7.297	5.306
	QSOX1	4.636	6.607	6.595	6.109	5.465	4.395	4.891	6.513	6.893	5.724	6.767	5.216	5.164	6.596
	ACBD6	7.44	6.489	7.064	7.879	7.585	7.66	7.236	6.952	7.537	7.186	6.576	7.472	6.62	6.881
	XPR1	5.656	4.689	5.077	4.505	4.949	5.261	6.03	5.359	4.312	4.752	4.991	6.549	5.591	4.868
	STX6	5.189	4.95	5.104	4.692	4.62	5.212	5.189	4.522	5.9	5.054	4.452	3.58	3.658	4.81
	MR1	6.545	7.529	6.404	6.387	6.618	6.31	7.165	6.208	6.347	6.151	6.336	6.549	6.62	6.579
	EIF1P3	11.416	11.865	11.837	12.133	11.562	11.458	11.415	11.57	11.415	11.863	11.378	12.294	11.644	11.81
	GLUL	7.614	8.749	8.045	7.748	7.481	8.045	8.487	8.047	7.501	7.813	7.297	8.238	8.572	7.595
	RNASEL	4.688	5.686	5.816	4.692	4.973	5.106	6.198	5.575	4.828	4.999	4.452	4.731	5.34	5.264
	RGS16	6.362	4.464	4.714	6.412	6.263	6.333	5.946	5.194	4.887	6.572	5.8	6.194	6.088	4.748
	NPL	8.372	9.597	9.298	8.385	8.276	7.436	7.444	8.029	6.961	8.231	8.231	7.753	8.421	9.107
	DHX9	5.413	5.519	5.405	5.19	5.042	6.164	5.506	5.819	5.872	5.158	5.41	4.731	5.843	5.669
	LAMC1	4.582	5.303	4.782	4.928	3.973	5.643	6.03	4.278	4.887	4.355	3.097	5.11	4.534	5.306
	SMG7	4.92	5.666	4.995	4.505	4.556	5.309	5.662	4.446	6.006	5.107	5.016	4.87	4.311	4.683
	NCF2	7.509	10.088	9.688	8.482	7.655	5.212	6.564	7.891	8.092	9.238	9.195	7.553	8.856	9.075
	ARPC5	9.965	10.378	10.393	9.883	9.586	10.067	9.516	9.889	9.756	9.855	9.84	9.932	10.086	10.162
	TSEN15	6.622	6.179	6.595	7.251	6.71	6.779	6.361	5.847	6.733	7.023	6.622	6.733	6.022	6.853
	C1orf21	4.877	5.584	4.967	5.129	5.15	5.444	5.912	5.32	6.242	5.968	5.671	6.383	5.496	5.876
	EDEM3	7.089	8.162	7.872	7.305	7.275	6.675	6.926	7.739	7.859	7.895	8.098	7.365	7.795	7.652
	FAM129A	5.884	8.21	6.341	7.18	6.176	6.333	6.335	6.074	5.754	6.535	6.299	7.175	6.919	6.825
	RNF2	6.696	6.878	6.444	6.91	6.723	6.657	6.399	6.495	6.588	7.036	7.203	6.833	6.685	6.723
	TRMT1L	5.579	5.497	4.485	5.357	5.231	5.817	5.802	5.819	4.216	5.656	4.863	5.313	5.394	3.983
	SWT1	5.526	4.983	4.908	5.84	5.191	5.486	5.876	5.237	5.368	6.101	4.941	4.731	4.722	5.93
	IVNS1ABP	6.754	7.053	6.54	6.109	6.654	6.86	6.226	6.99	7.11	6.517	6.536	6.143	6.212	7.175
	TPR	8.38	9.117	7.992	8.334	8.031	8.769	9.407	9.136	8.865	8.242	8.226	8.085	9.397	8.355
	ODR4	6.906	7.382	6.922	7.383	7.373	7.404	7.45	6.705	6.638	6.792	7.335	7.452	7.105	6.934
	PTGS2	5.153	3.903	4.442	4.4	5.251	4.652	4.601	5.103	4.216	4.818	4.156	4.576	5.225	3.854
	PLA2G4A	6.253	5.427	5.051	5.641	5.949	5.606	6.597	6.764	3.995	5.939	6.391	5.571	6.241	5.264
	FDPSP1	6.864	5.474	6.621	6.978	7.098	7.009	7.215	5.978	6.481	6.982	6.373	6.509	6.48	6.105
	AL359976.1	5.797	6.385	5.935	5.912	5.665	6.31	6.062	6.478	5.981	5.789	5.8	6.292	6.826	5.93
	RGS18	8.216	8.633	7.296	9.02	7.992	8.393	9.247	8.076	7.772	8.678	8.636	8.803	9.273	8.847
	RGS13	4.114	2.69	6.771	5.84	4.172	6.693	8.058	6.097	3.29	5.509	5.109	7.124	8.302	6.894
	AL035407.1	5.553	4.807	5.426	5.409	5.591	5.68	5.247	5.15	4.998	5.207	5.355	5.11	4.887	5.264
	RGS2	6.099	6.5	7.773	9.318	6.061	6.693	7.619	7.51	6.987	6.868	5.966	7.77	9.028	7.438
	UCHL5	8.387	8.2	7.371	7.408	8.121	8.739	8.138	8.138	8.288	7.873	7.593	7.493	8.465	8.201
	RO60	8.32	8.852	7.908	8.254	8.342	8.581	8.822	8.729	7.695	8.098	8.341	8.286	8.639	8.459
	GLRX2	6.519	6.179	6.957	6.619	6.803	6.906	6.374	6.495	6.57	6.313	6.536	6.662	6.528	6.596
	CDC73	6.558	7.32	6.856	7.56	7.082	7.232	7.576	6.735	6.879	7.186	6.972	7.297	6.642	6.545
	AL353072.1	6.043	5.303	5.466	5.458	6.244	5.817	5.303	5.398	5.814	5.158	5.671	5.977	5.591	5.306
	CFH	6.853	7.629	5.801	6.762	6.263	6.675	7.419	7.617	6.463	6.151	6.954	6.833	6.505	7.197
	ASPM	6.696	6.79	6.146	6.437	6.596	6.981	6.661	7.702	6.105	6.838	6.653	6.244	7.283	6.867
	ZBTB41	5.223	5.817	5.816	5.357	5.679	5.356	5.876	5.762	5.408	5.388	5.297	6.626	5.843	6.239
	AL513325.1	7.024	7.582	7.223	7.408	6.625	6.544	6.952	7.119	6.999	7.267	6.978	6.767	6.864	7.51
	MRPS21P3	4.337	4.464	4.398	3.845	4.739	4.728	4.505	4.725	4.111	4.445	4.525	4.188	4.035	3.983
	DENND1B	5.752	6.607	5.921	5.129	4.523	5.716	6.139	6.72	4.944	5.207	4.72	4.188	5.88	6.782
	FAM204BP	6.152	6.179	6.253	6.91	6.061	6.333	6.671	6.442	6.285	6.398	6.071	6.194	6.955	6.217
	NEK7	5.553	5.563	5.581	5.357	5.108	5.16	6.169	5.762	5.368	5.757	5.48	6.035	5.88	5.731
	PTPRC	8.816	10.574	8.838	9.102	7.989	9.136	9.642	9.52	8.369	8.559	9.004	9.202	9.743	9.113
	ZNF281	5.797	6.455	5.862	6.336	6.029	5.486	6.682	6.792	5.659	7.113	5.656	6.09	7.212	5.791
	KIF14	5.321	5.109	5.384	5.304	5.606	5.716	5.357	5.542	5.954	5.388	5.966	5.313	5.764	5.129
	DDX59	6.377	6.928	6.045	6.743	6.135	5.444	6.837	6.33	6.006	5.054	6.104	7.15	6.325	5.669
	RPL34P6	8.277	9.194	9.198	8.664	9.202	8.12	7.828	8.959	9.115	8.711	8.916	9.044	8.369	8.351
	KIF21B	4.193	5.078	4.908	5.129	4.126	4.572	3.932	5.575	3.865	4.355	4.593	5.216	4.035	4.098
	TMEM9	6.622	7.015	6.715	7.593	7.369	7.73	7.467	7.227	7.145	6.695	6.815	7.513	5.953	7.312
	CSRP1	7.983	7.865	7.593	8.055	7.972	8.202	8.157	7.724	7.809	7.924	7.939	8.002	7.684	8.341
	RPS10P7	4.403	5.167	5.129	4.692	4.739	3.77	5.159	4.845	3.865	5.388	5.016	4.398	5.34	5.081
	NAV1	4.525	3.817	5.446	4.285	4.126	4.572	5.821	5.056	3.995	4.881	4.525	6.035	5.394	4.868
	IPO9	6.799	7.031	6.493	7.278	6.865	7.605	7.376	6.914	6.999	6.926	7.367	4.995	6.937	6.438
	SHISA4	4.403	4.464	4.304	4.928	4.453	5.444	3.932	4.954	2.69	4.355	4.559	4.188	3.865	5.82
	TIMM17A	8.113	7.263	7.683	7.48	8.02	8.113	7.526	7.81	7.98	7.186	7.639	7.753	7.255	7.714
	RNPEP	5.884	6.677	7.17	6.723	6.488	5.85	7.543	6.027	5.954	6.418	7.146	6.383	5.953	6.456
	PTPN7	8.077	7.333	7.761	8.117	7.972	7.869	8.908	8.166	7.213	7.758	8.228	7.25	7.853	7.788
	UBE2T	8.312	7.19	7.733	8.07	8.645	8.938	8.186	7.904	8.514	8.304	8.138	7.973	7.881	8.14
	AC099336.2	10.641	11.835	11.504	10.675	11.016	10.271	9.925	11.251	11.23	10.853	10.707	10.778	11.08	10.772
	KDM5B	5.926	6.033	5.466	6.109	5.498	6.058	6.254	6.563	5.485	5.821	5.671	6.09	5.636	5.637
	RABIF	6.995	6.193	7.158	7.237	6.995	7.079	6.891	6.69	7.11	7.427	6.821	6.957	6.747	7.164
	KLHL12	8.002	8.499	7.905	6.892	8.171	7.132	6.712	7.641	8.025	7.376	8.059	7.786	7.756	7.852
	ADIPOR1	7.382	7.688	7.514	7.515	7.302	7.119	7.576	7.617	7.427	7.701	7.389	7.297	7.057	7.933
	CYB5R1	6.269	6.607	6.362	7.344	6.135	6.03	7.165	6.12	5.872	6.823	6.801	6.626	6.212	7.342
	TMEM183A	4.786	6.122	6.195	5.357	5.27	4.295	5.357	5.672	5.327	5.821	5.786	4.995	5.917	5.425
	CHI3L1	8.113	4.361	7.861	8.511	6.675	6.812	9.886	6.874	4.701	7.851	8.519	7.015	9.133	8.868
	CHIT1	4.582	4.123	7.17	6.014	2.69	2.69	2.69	5.103	4.216	5.509	5.063	2.69	5.446	4.683
	BTG2	5.256	5.109	5.617	6.819	5.064	5.106	6.139	5.32	6.22	5.47	5.237	5.491	6.685	5.175
	ATP2B4	5.413	6.677	6.493	6.461	5.251	6.001	6.619	6.406	5.927	6.377	5.892	6.509	6.151	5.904
	LAX1	5.413	5.646	7.307	6.309	5.042	6.463	8.727	6.927	4.482	5.939	5.336	6.733	7.352	6.151
	AC114402.1	4.636	5.563	5.446	4.692	4.874	4.395	4.285	5.64	5.196	4.999	5.016	4.576	4.631	4.683
	SNRPE	6.08	5.887	5.785	5.947	6.783	6.287	5.275	5.32	6.588	6.377	6.002	6.143	5.1	5.957
	HSPE1P6	6.22	5.646	6.275	5.065	6.558	5.943	5.219	6.31	5.981	6.291	5.954	5.405	5.917	5.387
	AL592114.1	4.738	5.109	4.605	4.013	4.523	4.652	4.013	4.954	5.149	4.445	4.055	4.188	4.631	4.543
	AL606489.2	7.219	6.928	7.083	7.09	7.703	7.436	6.254	6.888	7.894	7.534	7.463	7.431	6.706	6.867
	PPP1R15B	5.68	5.817	5.687	5.981	5.679	5.643	5.458	5.732	5.592	6.517	5.8	6.035	6.151	5.904
	PIK3C2B	7.582	6.657	7.781	5.764	7.113	6.981	7.407	7.943	6.621	6.246	6.841	6.509	7.89	7.587
	MDM4	8.537	9.218	8.658	8.685	8.537	8.287	8.751	8.725	8.609	8.678	9.111	8.827	8.465	8.895
	AL512306.1	4.525	4.807	4.398	4.505	4.301	4.728	4.223	4.661	4.766	4.445	4.203	3.58	4.427	4.466
	RBBP5	10.023	9.866	9.939	9.202	9.743	9.467	9.113	9.648	9.791	9.244	10.138	8.582	9.712	9.942
	AC093422.3	5.117	5.078	4.714	5.19	5.171	4.799	4.554	4.365	5.196	4.941	4.626	4.87	4.631	4.925
	DSTYK	5.841	6.122	5.562	5.597	5.27	5.68	6.295	6.406	4.701	5.691	5.109	5.216	6.642	5.031
	SNRPGP10	7.419	7.105	8.09	7.305	7.934	7.467	7.105	7.732	7.866	7.813	7.672	7.409	7.325	7.229
	NUCKS1	11.574	11.187	11.417	10.984	11.615	11.58	11.349	11.719	11.335	11.343	11.409	10.851	11.634	11.27
	ELK4	6.708	7.031	6.502	6.461	6.603	6.378	6.64	6.705	6.57	6.728	6.512	6.383	6.552	6.579
	AC096533.1	7.675	7.98	8.526	7.879	7.608	7.371	7.969	8.363	7.622	8.445	7.733	8.03	8.323	8.022
	SLC45A3	5.352	6.478	6.715	5.947	5.191	5.606	5.33	5.732	6.198	4.881	5.48	6.035	5.032	5.762
	RAB29	6.134	7.351	6.907	7.059	6.639	6.333	7.809	6.977	5.981	7.138	6.409	6.801	6.901	6.033
	SLC41A1	4.832	4.769	4.147	4.602	4.767	4.728	5.032	5.32	3.865	4.881	4.375	4.995	5.1	4.384
	RAB7B	2.69	6.247	6.275	4.602	4.453	3.77	4.285	4.661	5.149	5.255	6.002	4.188	4.961	4.202
	BX571818.1	3.832	4.414	4.714	4.928	3.793	5.05	6.139	5.507	5.408	5.509	4.593	5.405	5.988	5.129
	RHEX	7.774	8.67	8.998	9.426	7.757	8.938	9.457	9.41	7.546	8.178	8.435	9.298	9.688	9.322
	SRGAP2	5.413	5.706	5.832	5.683	5.108	5.356	6.692	5.472	5.368	5.995	5.595	5.977	5.804	5.637
	IKBKE	5.442	5.016	5.949	4.775	5.211	4.572	4.964	4.725	5.9	5.255	5.579	5.571	4.631	5.499
	RASSF5	4.962	5.954	5.581	5.357	4.899	4.992	5.433	5.702	5.149	4.999	4.69	4.188	5.591	5.22
	EIF2D	8.152	7.936	8.282	9.241	8.315	8.275	8.406	8.27	8.638	7.606	8.32	8.62	8.157	7.952
	MAPKAPK2	4.525	4.188	4.967	4.013	4.38	3.77	4.223	4.365	4.887	4.752	4.808	3.931	4.035	3.854
	AL591846.1	4.738	5.167	5.687	4.602	4.651	4.295	4.601	5.64	5.485	5.054	4.452	4.87	4.181	4.683
	PFKFB2	8.642	7.976	8.806	7.914	7.958	8.011	7.913	8.166	7.349	8.373	8.629	7.553	8.316	8.14
	YOD1	6.821	5.379	5.72	6.508	7.129	7.023	6.282	7.026	5.814	6.101	7.224	7.124	7.269	6.26
	CD55	10.089	10.569	9.625	9.389	9.507	9.715	9.445	9.969	8.989	9.392	9.338	10.005	9.812	10.006
	CR1	5.68	8.035	7.257	6.961	5.53	4.866	5.894	6.53	6.057	6.883	6.899	6.986	6.379	6.322
	CR1L	6.117	3.723	4.679	6.336	5.972	6.164	5.912	6.31	4.312	6.808	6.179	6.733	6.575	6.894
	CD46	7.699	8.004	7.412	7.973	6.978	8.011	8.778	7.93	7.993	7.198	7.737	6.468	7.651	7.706
	ATP5MC2P1	7.669	8.137	8.058	7.842	8.379	7.567	7.712	8.133	8.422	8.053	7.819	8.214	8.079	7.866
	TRAF3IP3	6.347	7.469	7.025	7.151	6.463	6.263	7.284	6.442	6.779	6.175	7.014	5.977	6.151	7.175
	IRF6	6.491	3.903	3.822	4.692	5.721	4.295	4.454	5.359	4.56	4.355	5.61	3.931	4.887	5.031
	UTP25	5.819	5.167	4.679	4.505	5.561	5.356	5.575	5.819	5.408	4.529	5.063	5.216	4.035	3.854
	AC092017.1	4.268	3.982	4.442	4.158	4.651	4.728	4.223	3.84	4.482	5.548	4.292	4.398	4.181	4.202
	RCOR3	6.152	6.522	6.454	6.598	6.253	6.621	6.781	6.349	6.518	6.075	6.308	5.216	6.727	6.527
	LINC00467	6.421	6.79	6.122	6.387	6.263	6.138	5.802	5.901	6.129	5.789	5.942	6.549	6.325	5.957
	FDPSP8	5.256	4.306	4.995	5.357	5.211	5.356	5.065	5.608	5.285	5.107	5.04	4.995	5.164	4.683
	LPGAT1	4.403	5.427	5.023	4.775	4.341	3.77	4.4	5.103	4.4	5.388	5.131	4.576	5.1	4.748
	INTS7	6.005	5.626	6.005	6.078	6.496	6.966	6.702	6.074	6.081	5.691	6.435	5.11	5.446	5.425
	DTL	5.728	4.648	5.297	5.683	6.176	6.745	5.506	5.398	5.101	5.585	6.409	4.398	4.887	6.4
	RPL21P28	9.772	10.394	10.114	9.958	10.46	9.579	9.029	10.315	11.184	9.706	10.212	10.613	9.479	9.831
	PPP2R5A	5.775	5.354	4.847	5.458	5.129	6.31	6.411	5.608	4.632	4.818	4.489	5.491	6.575	4.868
	TMEM206	7.523	7.197	7.176	7.492	7.679	7.382	7.277	7.484	7.749	7.693	7.407	7.883	7.311	7.456
	NENF	4.962	4.983	5.384	5.764	5.693	5.606	4.601	5.15	5.101	5.656	5.373	5.491	5.225	5.499
	FLVCR1-DT	4.877	4.248	5.251	4.692	3.725	4.992	4.554	6.25	4.482	5.388	4.69	4.398	4.722	4.979
	NSL1	7.024	7.127	7.096	7.357	6.949	7.764	7.369	7.014	7.639	7.175	7.167	6.865	6.706	7.048
	TATDN3	7.151	8.329	6.922	7.604	7.237	7.669	6.692	6.596	7.427	7.417	7.167	6.896	6.685	6.811
	FLVCR1	5.256	5.541	5.935	6.856	5.086	5.817	6.661	6.478	5.785	6.223	6.689	5.216	5.843	5.731
	ANGEL2	6.505	7.015	6.297	6.461	6.083	6.378	6.109	6.442	6.553	6.535	6.158	6.338	6.352	6.894
	RPS6KC1	5.442	5.763	5.935	6.412	5.191	5.817	6.952	6.186	5.557	6.838	5.892	6.698	6.151	6.723
	SMYD2	6.043	5.138	6.362	6.078	5.801	5.527	6.062	5.435	6.285	5.43	6.189	6.698	5.591	6.767
	AL445305.1	6.708	6.522	7.121	6.169	6.737	6.583	6.519	6.99	6.347	6.356	6.115	6.865	6.685	6.738
	CENPF	8.694	7.844	7.561	8.254	8.592	9.498	8.934	9.217	9.092	8.184	8.683	8.514	8.879	8.517
	GPATCH2	4.688	5.706	4.908	5.597	5.108	5.106	5.763	5.359	5.557	4.818	5.063	4.731	4.631	5.22
	RRP15	8.122	8.25	7.971	7.318	8.583	8.1	7.732	8.219	8.272	8.066	8.32	7.61	8.389	7.906
	LYPLAL1	7.193	6.852	6.586	7.526	6.853	6.639	6.411	6.628	6.326	7.101	6.622	7.225	7.136	7.332
	EPRS	8.595	9.051	7.753	9.568	8.755	8.726	9.677	8.614	8.663	9.45	8.839	8.399	8.628	8.291
	BPNT1	6.22	5.403	5.72	6.576	5.561	5.912	6.722	6.027	5.981	6.792	5.641	6.833	4.961	5.499
	IARS2	5.223	6.725	5.562	5.683	6.639	6.602	6.682	7.318	6.481	5.911	6.189	4.87	6.182	5.347
	RPS15AP12	4.738	5.078	5.023	4.999	4.651	4.728	4.223	5.672	5.368	5.851	4.593	4.87	4.961	4.615
	RAB3GAP2	6.301	6.667	6.771	7.292	6.511	6.378	7.143	7.026	6.518	7.386	6.828	6.957	7.338	6.707
	MORF4L1P1	8.17	7.772	7.965	8.094	8.095	8.377	8.561	8.507	7.907	7.873	7.782	8.016	8.157	7.92
	HDAC1P2	4.525	5.047	5.341	4.692	5.251	4.728	4.891	5.435	5.285	4.941	5.174	5.405	4.961	4.683
	DUSP10	7.675	8.856	8.959	8.36	7.055	7.315	8.287	8.419	7.772	9.065	7.924	8.189	8.764	8.389
	TAF1A	5.223	5.626	5.077	4.775	5.431	5.817	5.097	5.006	5.327	5.301	5.786	6.143	4.427	4.81
	MIA3	6.936	7.32	6.682	7.09	6.353	7.232	7.587	7.002	7.086	6.76	6.675	7.043	7.255	7.035
	AL592148.1	8.244	9.307	8.875	8.611	8.72	8.066	8.077	8.401	8.76	8.459	8.533	9.051	8.323	8.728
	AIDA	4.268	4.248	4.029	4.285	3.973	3.77	4.775	4.661	4.482	3.307	4.107	3.931	4.722	4.098
	BROX	11.111	11.149	10.726	11.171	10.602	10.756	10.896	10.793	10.384	11.038	11.295	10.462	11.152	11.109
	FAM177B	6.043	6.869	6.863	6.703	5.38	5.567	5.783	5.194	5.521	7.29	6.22	5.405	6.48	7.767
	AL392172.1	4.877	5.474	5.363	4.999	4.739	4.652	4.734	5.359	5.149	4.881	5.355	4.398	5.1	4.979
	CAPN2	6.186	6.834	6.351	4.285	5.748	5.972	5.506	5.978	4.828	5.509	6.478	4.398	5.764	5.82
	TP53BP2	5.413	5.109	5.104	5.409	5.465	4.186	5.783	6.349	5.05	5.968	5.563	3.931	5.394	4.384
	PHBP11	4.738	4.248	4.995	4.013	4.848	4.799	4.223	4.725	5.101	4.529	4.658	4.576	4.311	4.297
	ACTBP11	5.775	6.286	5.892	5.129	5.481	5.261	5.303	6.612	5.723	5.509	5.153	5.11	6.088	5.499
	GTF2IP20	6.285	6.397	6.23	6.14	6.558	5.716	6.109	6.888	6.081	5.724	6.821	6.292	6.379	6.217
	FBXO28	5.223	5.047	5.155	4.775	4.899	4.652	4.815	5.542	5.592	4.529	4.863	4.995	4.311	5.637
	AC092809.3	6.08	6.586	6.134	6.014	5.852	6.138	5.839	5.472	6.105	6.335	6.048	6.426	6.212	6.26
	DEGS1	7.283	7.015	7.397	7.395	7.082	7.244	7.01	7.163	7.278	7.023	7.183	6.896	6.552	7.595
	NVL	7.39	7.502	7.038	7.357	6.796	7.105	7.194	7.002	6.823	6.291	7.484	7.225	6.642	6.612
	CNIH4	5.383	5.666	5.847	5.409	5.129	5.05	4.4	5.608	5.485	5.158	5.391	5.72	5.394	5.604
	DNAH14	6.532	6.151	5.847	5.248	6.75	6.828	5.964	6.612	6.285	5.585	6.318	6.468	5.544	6.342
	LBR	7.651	7.712	7.601	7.209	7.528	8.227	7.771	7.803	8.55	7.717	8.223	6.927	7.705	7.391
	SRP9	6.875	7.015	6.886	6.819	6.717	7.157	7.12	6.792	6.879	6.955	6.924	6.143	6.846	7.072
	EPHX1	5.223	5.474	5.635	5.357	5.814	5.75	4.734	4.081	5.521	6.022	5.579	5.977	4.035	6.381
	AL591895.1	3.716	4.248	4.526	4.928	3.725	3.323	5.408	4.725	3.532	4.529	4.835	4.398	5.164	4.297
	TMEM63A	5.926	4.845	6.319	6.598	6.051	4.487	7.473	5.398	5.327	6.199	6.924	5.405	6.352	6.057
	PYCR2	5.47	5.379	5.562	5.641	5.762	5.716	5.529	6.12	5.692	5.509	5.563	6.383	5.988	5.535
	NDUFA3P3	4.582	4.845	5.023	4.854	4.62	4.728	4.775	4.278	4.312	4.682	4.89	4.87	4.035	4.868
	SDE2	5.442	5.817	5.466	6.309	5.481	5.784	6.154	5.732	4.766	5.621	5.626	5.789	6.505	5.306
	H3F3A	5.728	5.781	5.617	6.255	5.545	5.567	6.53	5.435	5.368	6.418	5.715	5.917	6.598	5.535
	ACBD3	6.995	7.376	7.145	8.169	6.796	6.263	8.33	7.278	6.518	7.805	6.848	6.896	7.539	7.011
	LIN9	5.579	4.689	4.714	4.775	5.191	6.058	5.506	5.791	5.196	5.43	5.671	4.398	5.496	3.524
	PARP1	6.906	6.799	6.803	6.682	7.311	7.208	7.257	6.834	7.278	6.996	6.478	13.376	6.62	6.342
	ITPKB	5.256	5.047	5.816	5.877	5.38	5.261	5.408	5.575	4.998	5.968	5.48	5.648	6.325	5.264
	PSEN2	6.491	5.584	6.863	5.553	5.721	5.85	4.223	6.387	5.785	5.851	6.147	7.015	5.68	6.474
	COQ8A	3.716	4.055	4.679	5.19	5.545	4.295	5.159	5.398	5.844	5.691	5.016	5.648	4.427	5.129
	CDC42BPA	9.23	9.369	8.992	8.347	8.713	9.318	7.96	8.31	8.05	8.635	8.886	7.513	9.391	9.066
	NUCKS1P1	6.22	5.303	5.669	5.84	5.665	6.001	6.226	5.608	5.9	5.995	5.879	5.72	5.917	5.669
	SNAP47	6.45	6.063	6.639	7.42	6.281	6.524	7.331	6.764	5.954	5.509	6.364	7.175	6.598	6.128
	ARF1	8.327	8.737	8.666	8.643	8.025	8.441	7.842	8.765	8.298	8.414	8.112	8.601	8.577	8.45
	C1orf35	5.966	6.002	6.383	6.412	6.527	6.138	6.448	6.495	6.326	6.728	6.179	6.626	6.528	5.791
	MRPL55	7.36	7.21	7.721	7.777	7.822	7.268	6.702	7.073	7.589	7.365	7.573	7.343	7.269	6.921
	FAM96AP2	6.464	6.336	6.493	6.336	6.353	6.287	5.597	6.478	6.242	6.572	6.169	6.194	6.241	5.93
	GUK1	9.384	10.437	9.653	8.69	9.224	9.19	7.687	8.872	9.239	8.326	8.64	9.478	8.543	9.136
	IBA57	6.478	6.716	6.764	6.619	6.511	5.401	5.912	6.546	6.425	5.968	6.4	6.035	6.48	6.438
	HIST3H2A	4.877	4.559	4.485	4.854	5.042	4.992	4.554	4.593	4.944	4.608	4.292	4.188	4.722	4.683
	RNF187	5.413	5.354	5.753	5.683	5.53	5.444	6.169	5.472	5.327	6.313	5.297	5.789	6.12	5.791
	ISCA1P2	3.716	3.817	3.441	4.999	3.917	4.572	4.964	3.968	3.995	4.529	4.107	3.931	4.807	4.615
	RAB4A	8.398	7.327	7.397	8.945	8.276	8.462	8.578	8.017	7.58	8.231	8.42	9.688	8.246	8.67
	CCSAP	4.92	5.016	4.254	3.845	4.26	4.652	4.454	4.593	4.701	4.529	4.89	4.87	4.887	5.129
	ACTA1	4.337	5.196	4.566	4.4	4.417	4.572	4.157	5.472	4.216	4.15	3.817	4.576	4.961	4.098
	NUP133	6.134	5.354	5.737	5.597	5.344	5.16	6.629	6.72	6.481	5.939	5.153	6.588	6.405	5.463
	ABCB10	4.582	4.414	4.254	4.692	4.767	4.395	5.065	4.787	4.701	4.445	4.249	4.398	3.658	4.297
	GALNT2	6.22	5.277	4.202	5.19	5.762	6.711	6.64	5.472	5.692	6.049	5.671	4.995	5.1	5.129
	COG2	6.099	6.455	6.604	6.91	6.949	6.796	7.964	6.735	6.425	5.388	6.453	4.398	6.685	6.105
	C1orf198	6.519	6.151	5.847	5.129	7.023	5.212	4.815	6.186	5.327	5.821	6.093	6.035	6.379	6.381
	ARV1	7.705	7.217	6.63	7.998	8.193	7.967	7.376	7.585	7.339	7.534	7.921	7.513	7.442	7.803
	FAM89A	3.832	5.167	4.605	4.013	3.973	4.186	4.454	4.522	4.632	5.158	4.658	4.188	4.631	3.983
	C1orf131	8.416	8.323	8.342	8.197	8.251	8.196	8.611	8.265	8.213	8.559	8.515	8.355	8.543	8.151
	GNPAT	7.142	6.607	6.464	7.237	6.654	6.922	7.467	7.366	6.638	6.661	6.96	6.383	7.024	6.908
	SPRTN	5.605	4.414	5.251	5.357	4.767	5.401	5.159	5.791	5.785	5.107	4.808	3.931	5.394	5.306
	AL445524.1	6.478	6.22	7.152	6.437	6.543	6.03	6.496	6.002	6.702	7.023	6.746	5.977	6.642	6.239
	TSNAX	7.556	8.169	7.785	8.314	7.325	7.079	7.909	8.082	7.379	8.644	7.562	7.753	8.682	7.729
	NTPCR	8.068	7.948	8.032	9.072	8.082	8.927	9.192	8.918	8.501	8.154	8.28	8.851	8.295	7.978
	AL663058.1	6.696	5.686	6.639	6.255	6.717	6.583	6.03	6.546	6.347	6.497	6.279	6.426	6.325	6.692
	COA6	7.651	7.593	8.26	7.957	7.943	7.877	7.614	7.493	7.974	7.888	7.605	7.25	7.662	7.381
	TARBP1	6.043	6.753	5.816	6.412	5.431	6.085	5.506	6.027	5.844	5.107	6.584	5.854	5.917	6.492
	IRF2BP2	11.23	12.43	11.898	11.501	11.429	10.958	10.943	11.661	11.643	11.648	11.8	11.384	11.761	11.557
	MSTRG.3267	3.935	4.648	5.077	4.775	4.588	3.77	4.964	4.522	4.701	4.818	4.489	4.398	5.164	4.615
	AL732292.2	4.525	4.414	4.782	3.845	4.523	4.295	4.505	4.184	5.05	4.818	4.292	5.789	5.032	4.202
	TOMM20	6.558	6.886	5.862	6.199	6.072	6.378	6.484	6.442	7.025	6.291	6.169	5.648	6.298	6.612
	ARID4B	8.438	8.972	8.002	8.911	8.108	8.624	9.703	8.594	8.145	8.784	8.668	8.666	8.728	8.948
	TBCE	5.68	6.048	5.179	5.597	5.901	5.881	5.723	5.507	5.05	5.757	5.786	6.338	3.865	5.22
	B3GALNT2	7.796	7.223	8.243	7.059	7.881	6.86	6.586	7.328	7.967	7.198	7.517	6.896	7.651	8.589
	LYST	6.332	7.429	7.864	6.892	6.263	5.972	6.46	7.298	7.399	6.695	7.031	6.194	7.073	6.644
	AL122018.1	4.92	5.167	4.815	4.285	4.767	5.16	4.691	4.901	4.701	4.529	4.991	4.995	4.311	4.615
	GPR137B	4.786	6.5	6.071	6.199	4.556	4.295	5.189	5.194	5.241	6.941	4.991	6.801	6.056	5.22
	ERO1B	3.716	6.26	5.179	5.065	3.725	3.323	5.032	4.954	5.408	4.445	4.941	3.58	5.164	4.979
	AL450309.1	7.468	6.936	7.457	7.678	7.411	7.371	7.284	7.096	7.202	7.427	7.53	7.431	7.226	7.536
	LGALS8	8.284	8.569	7.733	8.476	7.899	8.404	7.86	8.582	7.719	7.966	8.014	8.344	7.607	8.499
	HEATR1	5.68	5.251	5.599	4.854	4.556	5.212	5.303	4.845	4.828	4.355	5.626	4.731	5.225	5.425
	MTR	6.362	7.21	6.206	6.508	6.186	6.287	6.761	6.27	6.285	6.377	6.147	4.995	6.788	6.151
	RPL35P1	7.36	7.21	7.922	6.819	7.989	7.232	6.712	7.803	7.914	7.524	7.513	7.15	7.338	6.908
	RYR2	4.582	4.123	3.127	5.19	4.077	2.69	3.368	4.446	4.111	4.941	4.658	5.571	5.032	5.306
	AL356361.1	4.786	4.123	4.642	4.928	5.064	5.16	4.4	5.608	4.312	4.752	4.334	5.11	4.427	5.129
	AL359918.1	5.579	5.223	5.466	6.078	5.576	5.912	6.424	5.542	5.692	6.356	5.641	5.854	5.591	5.701
	AL358176.3	4.877	4.845	4.815	4.854	4.795	4.186	4.454	5.056	5.659	4.608	5.196	4.398	4.722	4.384
	FH	8.236	7.513	7.57	8.294	8.295	8.292	7.113	8.155	8.718	7.75	8.112	7.786	7.862	8.105
	EXO1	6.152	5.016	4.878	5.84	6.125	6.484	5.619	6.675	6.306	6.126	6.63	6.626	5.1	4.81
	CEP170	6.22	7.162	6.297	6.485	5.606	6.639	6.837	6.778	6.22	6.199	6.308	6.292	6.99	6.644
	SDCCAG8	7.569	8.266	8.121	8.573	7.066	7.96	8.691	8.023	8.062	9.164	8.216	8.016	8.549	8.028
	ZBTB18	4.738	5.303	5.104	4.854	5.064	4.065	5.662	4.787	4.998	6.223	5.109	5.72	4.961	4.925
	DESI2	4.466	4.604	4.029	4.4	4.172	4.728	4.223	3.968	4.701	3.556	4.107	4.398	4.887	4.202
	HNRNPU	10.859	11.064	10.571	10.327	10.76	10.681	10.634	10.909	10.905	10.509	10.772	10.396	10.944	10.695
	EFCAB2	7.275	6.706	6.936	7.165	5.481	7.498	6.014	6.424	6.032	6.941	6.126	5.917	6.919	7.362
	SMYD3	8.667	7.891	8.012	8.745	8.041	8.793	8.787	8.214	7.639	8.254	7.964	8.629	8.267	8.36
	TFB2M	4.114	4.983	4.254	5.19	5.171	5.309	4.4	4.661	4.828	4.752	4.69	4.995	4.887	3.284
	CNST	6.005	5.109	4.815	6.576	5.129	5.784	6.986	7.163	5.241	5.881	6.732	6.338	6.826	6.562
	SCCPDH	8.095	7.572	8.167	8.398	8.486	8.158	7.082	7.968	8.403	7.828	7.927	8.657	7.694	8.168
	AHCTF1	5.189	4.055	4.526	4.775	4.126	5.261	5.357	4.901	4.312	4.881	4.525	5.648	5.804	4.868
	AL512637.1	6.236	6.179	6.206	6.199	6.195	6.937	6.386	6.778	6.794	5.851	6.082	5.491	6.747	6.281
	ZNF669	4.525	3.817	4.352	4.505	4.26	4.186	4.691	5.006	2.69	4.941	4.203	3.931	4.722	4.466
	ZNF124	5.223	5.138	4.679	5.248	4.822	5.643	5.839	5.279	5.447	4.818	5.237	4.995	4.961	4.543
	MSTRG.3402	6.406	6.522	6.871	5.683	6.186	5.567	5.33	5.952	6.153	5.851	6.373	5.917	6.352	6.4
	AL390728.6	6.731	7.513	6.577	6.619	6.682	6.981	7.543	7.13	6.406	6.626	6.27	6.927	6.807	6.692
	MSTRG.3400	5.797	6.544	5.949	6.362	5.481	6.112	6.335	6.027	5.592	5.851	5.701	5.648	6.088	5.347
	AL390728.4	3.716	4.689	4.442	5.357	3.917	4.728	5.482	4.725	4.482	4.608	4.593	4.87	5.032	3.854
	GCSAML	8.342	9.398	7.883	8.347	7.724	7.814	9.037	8.582	6.535	8.111	7.624	8.214	8.594	7.699
	HSD17B7P1	5.775	5.497	5.652	5.877	5.827	6.263	6.212	5.702	5.692	5.789	5.73	6.035	5.34	5.425
	TRIM58	6.406	4.845	4.642	5.553	5.414	6.138	7.082	6.861	4.701	6.458	6.461	6.549	7.311	6.008
	CLK3P2	5.189	4.604	5.204	5.409	4.767	5.309	5.357	5.103	4.216	5.158	4.835	4.87	4.807	5.081
	ZNF672	4.403	3.903	4.605	4.505	5.108	4.295	4.505	4.184	5.241	4.682	4.779	4.87	4.534	4.748
	ZNF692	5.08	4.414	5.077	4.4	5.448	4.572	5.33	4.661	5.368	4.881	4.292	4.731	3.865	4.297
	PGBD2	4.636	4.95	5.023	4.775	5.465	5.527	5.159	5.398	4.887	4.752	5.237	4.188	5.032	4.925
	ZMYND11	6.186	6.544	6.464	6.227	5.788	7.051	6.53	6.229	6.153	6.049	5.904	6.194	6.48	6.753
	LARP4B	8.976	10.333	9.244	9.45	9.154	8.927	9.681	9.729	8.92	9.647	9.64	9.28	9.672	9.051
	GTPBP4	8.611	8.529	8.035	8.769	8.978	9.224	8.827	8.33	8.651	8.242	8.415	7.928	8.427	8.034
	IDI1	8.24	8.119	8.134	9.004	8.587	8.581	8.694	8.603	8.157	8.154	7.867	8.431	7.853	8.408
	WDR37	4.028	4.648	4.782	5.357	4.453	5.05	4.505	4.593	5.196	3.898	4.559	5.11	4.035	3.983
	PFKP	9.04	8.595	8.137	8.562	8.8	9.165	7.554	8.661	7.941	7.684	8.183	9.078	8.142	8.459
	PITRM1	6.347	6.385	5.426	5.19	5.961	5.486	5.997	5.819	5.9	5.301	6.289	6.468	5.394	6.342
	KLF6	9.109	9.456	9.548	9.755	9.303	9.093	8.964	9.021	9.358	9.366	8.826	9.523	9.834	9.481
	AKR1C1	4.92	5.109	5.155	4.692	4.62	3.323	4.285	5.103	3.532	4.818	4.559	4.87	3.38	4.202
	AKR1C2	5.499	5.451	5.251	5.683	6.072	5.486	4.964	5.103	4.828	5.621	5.196	4.731	4.427	4.979
	AKR1C3	9.047	8.83	8.173	8.987	9.085	8.637	8.778	7.831	8.876	9.158	8.59	8.298	7.953	8.275
	NET1	8.714	7.658	7.861	8.391	8.799	8.281	7.677	8.65	7.369	8.768	8.747	8.921	8.789	8.1
	TASOR2	4.92	5.303	4.748	4.928	4.453	5.309	5.065	5.006	5.149	4.999	5.196	4.731	4.887	5.669
	GDI2	10.912	11.421	10.696	10.302	11.447	10.509	9.792	11.08	11.49	10.172	11.032	11.076	10.617	10.872
	FBH1	5.321	4.916	3.555	2.69	5.414	5.881	5.032	5.194	5.408	4.257	3.748	6.143	4.961	5.701
	IL15RA	5.153	4.95	5.319	5.19	5.064	4.065	4.223	4.725	5.592	5.301	5.257	4.188	4.807	4.979
	RBM17	6.532	7.712	6.907	7.106	6.689	6.876	7.771	6.82	6.764	7.427	6.966	6.767	7.241	7.011
	PFKFB3	4.688	5.921	5.635	4.285	4.822	4.395	4.647	5.103	5.241	5.548	5.131	5.648	5.032	5.347
	PRKCQ	6.986	5.451	5.599	6.978	6.48	6.951	7.105	6.424	6.105	6.418	6.584	6.292	5.88	6.738
	PRKCQ-AS1	6.362	4.414	5.204	6.762	6.596	6.443	5.876	6.495	6.129	6.313	6.336	6.509	6.182	6.081
	KIN	7.632	7.654	7.645	7.593	7.727	7.633	8.07	7.328	7.537	7.659	7.521	7.867	7.944	8.076
	ATP5F1C	6.062	6.048	6.648	6.723	5.801	6.333	7.034	6.25	5.557	6.661	5.826	6.194	6.325	5.701
	TAF3	7.699	7.899	7.547	7.549	7.445	7.83	7.964	7.51	7.719	7.766	7.273	7.513	8.022	7.578
	PRPF38AP1	5.256	5.223	5.023	5.129	5.38	5.486	5.128	5.507	4.887	4.752	5.109	4.731	4.534	5.031
	CELF2	9.255	8.491	8.389	8.932	8.677	9.199	9.308	8.908	8.196	8.309	8.511	8.592	8.56	8.459
	USP6NL	5.002	4.807	5.129	5.458	5.211	5.212	5.433	5.237	5.368	4.818	5.297	4.87	4.961	4.925
	UPF2	8.579	8.087	8.334	8.835	8.139	8.415	8.934	8.428	8.309	8.897	8.559	9.078	8.519	8.351
	DHTKD1	6.864	6.511	6.914	7.194	7.113	7.17	8.297	7.248	6.481	7.023	7.88	6.957	7.815	6.881
	NUDT5	5.905	5.427	6.005	5.981	5.801	6.112	5.575	5.702	6.057	6.572	6.002	4.995	5.164	5.22
	CDC123	9.638	9.56	9.614	9.718	9.827	10.205	9.203	9.271	9.824	9.56	9.564	9.478	9.375	9.576
	CAMK1D	3.935	5.817	4.748	4.602	4.217	4.186	5.357	4.901	4.998	5.509	5.086	4.995	5.284	4.297
	OPTN	8.961	9.032	8.808	9.125	8.087	9.199	9.623	8.665	7.687	9.118	8.375	8.958	9.163	9.093
	MCM10	7.33	5.646	6.218	6.255	6.205	6.657	6.322	6.546	7.191	6.883	6.487	3.58	6.747	6.26
	PHYH	8.208	10.197	8.307	7.998	8.196	8.457	7.609	8.017	8.157	7.836	7.73	8.442	7.491	8.513
	C8orf59P1	5.08	5.138	5.179	5.129	5.481	5.106	4.815	5.398	4.944	4.818	4.89	4.731	4.807	5.22
	SEPHS1	4.028	4.845	4.605	4.505	4.26	4.065	4.505	4.446	4.766	4.752	4.156	4.87	4.722	4.384
	PRPF18	6.152	6.093	6.122	6.309	6.04	6.001	5.894	5.952	6.032	6.049	5.892	5.571	5.722	5.604
	FAM107B	4.337	5.817	5.251	4.602	3.917	2.69	5.506	5.359	4.828	5.158	4.626	4.398	5.34	4.925
	HSPA14	8.139	7.327	7.749	7.526	8.055	7.704	7.717	7.308	8.174	7.659	7.554	6.833	7.562	7.381
	SUV39H2	5.442	5.277	4.254	4.928	5.53	5.784	5.575	4.954	5.408	5.207	5.373	4.576	5.394	5.175
	DCLRE1C	7.861	8.266	8.061	8.094	8.066	8.08	8.127	8.041	8.369	8.368	8.389	7.683	8.038	7.752
	RPP38	5.153	4.513	4.714	4.013	4.767	5.643	4.691	4.725	5.327	4.818	4.941	4.87	3.865	4.925
	NMT2	7.185	6.817	6.521	8.047	5.937	7.567	8.957	7.412	5.408	6.418	6.753	7.61	7.197	7.946
	FAM171A1	5.321	5.078	4.09	5.506	4.588	4.295	6.183	5.006	4.216	4.031	4.249	6.035	4.807	5.387
	MINDY3	6.754	6.063	5.446	6.199	6.865	6.058	6.994	6.58	5.327	5.821	6.27	6.588	6.598	6.692
	PTER	6.435	6.063	5.617	6.309	5.788	6.215	5.383	5.952	5.626	4.752	5.772	5.854	6.456	5.175
	RSU1	9.363	8.794	8.628	10.248	9.759	9.826	9.756	9.505	9.247	9.56	9.57	10.002	9.664	9.893
	TRDMT1	4.403	4.248	4.147	4.013	5.191	4.295	4.775	4.725	4.632	5.054	4.156	4.188	4.311	4.615
	VIM-AS1	4.337	3.723	4.526	4.928	4.488	4.295	4.815	3.513	4.312	5.158	4.658	4.731	5.032	4.202
	VIM	9.391	10.908	10.521	9.338	9.498	9.6	9.461	9.942	9.455	9.765	9.423	10.151	10.298	9.689
	ST8SIA6	8.236	7.491	7.018	8.459	8.671	7.651	8.722	9.039	6.879	6.898	7.835	8.736	7.527	8.355
	ST8SIA6-AS1	6.332	5.887	5.077	6.781	7.481	5.567	6.8	6.25	5.368	5.107	6.147	7.097	6.022	6.281
	PRPF38AP2	4.962	4.95	4.815	4.692	4.767	5.212	4.4	5.056	4.632	4.355	4.559	4.87	4.181	5.129
	HACD1	7.74	7.663	7.692	7.468	8.033	8.498	7.805	7.51	7.446	7.543	7.234	7.701	7.953	7.991
	STAM	7.963	8.269	7.988	8.169	8.188	9.248	8.704	8.33	7.157	7.873	8.172	8.321	8.022	8.468
	MRC1	5.223	9.219	7.683	5.553	5.606	3.579	3.749	7.248	5.692	6.126	7.292	7.201	7.694	7.072
	AL450384.2	6.186	5.563	6.707	5.357	5.707	5.486	6.732	6.074	6.702	5.585	6.653	4.87	6.62	6.196
	NSUN6	5.189	6.444	5.687	6.014	5.591	5.75	6.078	5.978	5.785	5.939	5.786	4.188	5.917	4.925
	AIFM1P1	5.966	5.541	5.466	6.014	5.665	5.567	6.139	5.847	5.754	5.939	6.002	5.72	5.591	5.387
	AL157895.1	8.941	7.217	9.238	9.876	8.875	9.83	10.244	9.687	7.622	9.258	8.868	9.928	10.227	9.586
	PLXDC2	7.645	8.756	8.279	7.043	7.89	5.309	8.653	8.087	6.264	7.945	8.141	8.473	8.079	7.628
	MLLT10	6.134	6.735	6.351	5.802	6.061	6.657	7.01	6.349	6.518	6.572	7.178	6.194	5.917	6.361
	HNRNPRP1	5.797	5.497	5.384	5.458	5.693	6.164	5.912	6.165	5.785	5.724	5.196	5.648	6.022	5.701
	DNAJC1	5.321	6.772	5.737	5.877	7.204	6.762	6.424	5.575	6.67	6.101	4.559	6.733	6.12	6.342
	COMMD3	7.259	7.513	7.552	7.223	7.477	7.326	7.128	7.394	7.179	7.138	7.037	7.77	7.105	7.352
	PIP4K2A	13.118	12.411	11.993	12.646	12.743	12.824	12.705	12.963	11.649	13.179	13.128	12.732	13.433	13.143
	MSRB2	6.421	5.605	6.914	4.505	6.566	6.31	4.891	5.398	6.367	5.621	6.189	6.549	4.311	6.51
	OTUD1	4.582	6.617	6.241	6.047	5.191	4.487	5.482	5.608	5.521	6.868	5.641	5.854	5.88	6.196
	NUP35P1	6.186	5.016	5.341	5.683	6.156	5.85	5.097	5.819	5.954	5.821	5.879	5.789	5.496	5.904
	ARHGAP21	5.863	5.138	5.466	6.336	5.307	5.643	6.399	5.874	4.701	6.792	6.26	6.338	7.167	5.82
	PRTFDC1	5.223	3.982	3.965	5.683	4.924	6.263	5.619	4.661	5.521	3.556	4.414	3.931	5.953	4.615
	APBB1IP	5.042	6.299	6.351	6.461	5.545	5.817	4.454	6.58	6.702	5.757	5.99	6.588	6.212	6.738
	ABI1	8.633	8.862	7.827	8.669	7.949	8.245	8.536	8.503	7.866	8.287	8.4	8.811	8.884	8.577
	ANKRD26	5.68	5.904	6.319	6.485	5.636	5.643	6.519	6.27	6.638	7.113	6.27	2.69	6.598	5.762
	YME1L1	8.84	9.097	8.381	8.617	8.634	9.01	8.499	8.839	8.478	8.007	8.942	7.32	8.813	8.888
	MASTL	6.203	5.541	4.748	5.409	5.042	5.943	4.998	5.791	5.557	5.43	5.942	6.09	5.988	5.387
	ACBD5	6.186	5.725	5.949	6.743	5.431	5.106	5.946	5.978	6.604	5.881	5.656	6.143	6.379	5.347
	RAB18	7.861	7.745	7.846	8.117	8.103	7.722	8.542	7.552	7.711	8.123	7.694	7.753	7.935	8.046
	MPP7	6.316	6.093	5.801	7.604	7.213	4.992	6.519	7.206	5.954	6.926	7.751	8.189	8.617	7.952
	WAC-AS1	6.832	7.068	6.559	7.318	6.156	7.338	7.376	6.99	6.851	7.075	6.746	6.833	7.391	7.219
	WAC	8.012	7.886	7.176	7.965	7.528	8.113	9.035	7.924	7.256	8.148	8.076	7.553	7.979	8.223
	TPRKBP1	5.905	5.646	5.892	5.802	6.166	5.75	5.482	5.472	6.032	5.968	5.73	5.216	5.636	5.791
	SVIL-AS1	5.752	5.451	5.687	5.764	5.191	5.401	5.357	5.056	5.101	5.724	5.497	5.313	5.544	5.463
	SVIL	5.605	7.956	7.17	6.14	5.397	4.395	5.64	5.791	6.387	6.151	6.978	6.143	6.405	6.894
	AL353093.1	7.426	7.382	7.462	7.331	7.838	7.315	6.629	7.073	7.901	7.333	7.517	7.513	7.212	7.456
	MTPAP	11.757	11.973	11.547	11.41	11.804	11.706	11.652	12.082	11.606	11.384	12.515	11.068	11.767	11.629
	NIFKP1	5.926	6.165	5.617	5.724	6.04	6.085	5.433	5.762	5.844	5.789	5.73	5.72	5.225	5.669
	CCND3P1	4.832	3.723	4.09	5.065	4.077	4.572	3.845	4.081	4.482	5.054	4.835	4.576	4.887	4.297
	MAP3K8	5.223	5.497	5.363	6.743	5.448	5.212	5.894	5.056	6.367	5.757	5.547	5.405	6.62	5.791
	MSTRG.3721	4.114	5.451	5.687	4.854	4.523	3.77	4.4	4.593	4.4	5.207	5.086	3.58	4.887	5.175
	SPTLC1P1	5.08	5.138	4.847	5.129	4.924	5.106	4.815	5.15	4.701	4.529	4.835	3.931	4.631	5.306
	KIF5B	8.573	8.417	8.149	8.638	8.241	9.052	8.792	8.722	8.422	8.541	8.106	8.164	8.723	8.517
	EPC1	4.877	5.196	5.737	5.409	5.171	5.356	5.703	5.237	5.327	5.207	5.579	5.789	5.496	5.904
	RPS4XP11	5.189	6.108	6.454	5.304	5.679	5.606	5.357	6.387	6.285	5.548	5.715	5.854	5.68	5.264
	CCDC7	3.935	4.414	4.566	5.597	5.019	4.065	5.159	5.237	4.632	4.818	4.72	4.576	5.544	3.704
	NRP1	8.664	11.252	9.536	7.357	8.131	5.784	6.771	7.904	7.794	8.293	8.688	7.431	8.063	7.072
	SS18L2P1	4.738	4.648	5.051	3.845	4.973	4.395	4.775	4.901	5.241	4.752	4.203	4.87	4.631	4.748
	CUL2	7.657	6.878	6.707	6.485	6.61	7.467	7.157	7.617	5.9	5.255	6.599	6.426	6.325	7.251
	CREM	7.283	7.463	6.914	5.912	6.166	5.05	5.247	6.349	5.785	5.548	5.671	6.292	6.088	5.93
	CCNY	6.043	6.657	5.906	6.682	6.253	5.356	6.282	5.952	6.604	6.572	6.355	6.509	6.706	6.105
	NAMPTP1	7.267	9.015	7.819	7.106	6.668	6.421	6.093	7.073	7.267	7.552	7.542	6.986	7.944	7.926
	ARL6IP1P2	5.526	4.73	5.599	5.912	5.707	6.001	5.912	5.435	5.241	5.789	5.579	6.292	5.496	5.175
	ZNF248	4.786	4.361	5.104	4.999	4.26	4.866	4.691	4.725	3.865	4.355	4.75	4.731	5.284	4.748
	ZNF33A	6.392	6.299	6.286	6.362	6.04	5.85	6.322	6.368	6.718	6.458	6.391	6.426	6.685	5.957
	ZNF37A	5.605	5.646	5.486	5.877	4.681	5.784	6.661	5.952	5.592	5.724	5.463	5.72	6.088	5.535
	HSD17B7P2	5.117	5.474	5.023	4.999	5.251	4.992	5.065	5.435	4.482	5.054	5.086	4.731	4.887	4.868
	ZNF37BP	6.22	7.257	6.275	5.912	5.721	6.544	6.864	7.061	6.306	6.022	7.339	6.833	6.706	6.239
	EIF3LP2	6.005	6.586	6.045	6.619	6.176	6.058	6.014	6.513	6.733	6.223	6.27	6.698	6.505	6.105
	ZNF33B	5.752	4.916	5.562	5.553	5.561	5.106	5.946	5.507	5.327	5.724	5.84	5.571	5.34	5.57
	RSU1P1	4.525	4.055	3.555	4.999	4.848	4.572	4.815	4.522	4.111	3.556	4.779	4.731	4.534	4.868
	BMS1	7.243	6.852	7.285	6.619	7.092	7.467	7.614	7.356	7.928	7.245	7.239	6.833	7.269	6.839
	CSGALNACT2	4.193	5.835	5.599	4.692	4.488	5.106	5.275	4.446	4.701	5.158	5.016	4.398	5.591	5.129
	HNRNPF	9.224	8.797	9.022	9.563	9.206	9.564	9.615	9.082	9.366	9.448	9.082	9.327	8.995	9.3
	ZNF487	4.525	4.513	4.566	5.248	4.26	4.065	4.505	4.184	4.4	4.529	4.779	4.188	4.807	4.297
	CAP1P2	6.377	6.86	6.595	6.531	6.094	6.621	6.9	6.914	5.592	5.939	6.495	6.626	6.298	6.825
	RASSF4	4.877	6.444	6.297	5.248	4.62	4.395	4.157	4.954	5.241	5.757	4.863	4.995	4.807	6.342
	ZNF22	4.636	4.983	5.446	5.357	5.042	5.16	5.894	4.365	5.408	5.821	4.414	4.995	4.807	4.868
	RPS19P7	6.117	7.008	7.188	5.802	6.48	5.716	5.858	7.394	7.037	6.711	6.615	6.194	6.212	5.669
	ALOX5	6.203	7.608	7.601	7.636	5.801	5.972	6.553	7.664	6.686	7.075	7.723	6.588	7.024	6.628
	ZFAND4	5.553	6.179	6.084	5.724	5.465	5.486	5.743	5.732	5.557	6.151	5.641	6.662	5.544	5.463
	WASHC2C	7.089	7.808	6.893	6.838	6.336	7.157	8.12	7.412	7.074	6.808	7.025	6.626	7.776	7.118
	AGAP4	4.028	5.303	5.204	4.692	4.026	3.928	5.303	4.446	4.766	5.054	5.48	4.731	4.035	5.031
	TIMM23	8.676	8.176	8.127	8.797	8.8	8.646	7.926	7.962	8.403	8.591	8.469	7.958	8.063	7.913
	NCOA4	6.66	7.598	6.849	7.549	6.834	6.711	7.855	7.924	7.037	6.868	7.321	8.03	7.962	6.973
	BMS1P1	4.466	4.73	4.485	4.4	4.62	5.106	4.734	4.593	4.4	5.158	5.277	5.11	4.534	4.748
	RHEBP2	6.647	6.397	6.253	6.485	6.815	6.906	5.763	6.143	6.808	6.458	5.84	6.698	6.12	6.707
	WDFY4	4.193	4.464	4.847	6.014	4.523	4.487	2.69	4.954	5.196	5.821	4.89	5.917	5.988	3.854
	TMEM273	7.089	6.878	7.121	7.593	6.566	7.538	7.503	6.99	5.844	6.776	6.718	7.225	6.664	7.229
	ERCC6	4.786	5.303	4.526	4.158	3.973	5.972	5.458	5.15	5.196	4.608	4.414	4.731	5.394	5.264
	PARG	4.337	4.769	4.847	3.641	4.62	4.295	5.275	5.056	5.368	4.529	5.196	4.188	5.164	4.979
	TIMM23B	4.525	4.361	4.782	4.505	4.795	4.652	4.285	4.593	4.887	5.054	4.916	4.576	4.631	4.297
	DYNC1I2P1	6.788	8.094	6.943	7.87	7.493	7.092	8.2	7.898	6.866	8.014	7.065	7.452	8.224	7.197
	WASHC2A	6.936	7.976	6.878	6.662	5.995	6.906	7.873	6.914	7.062	7.101	6.835	6.626	7.479	7.072
	SGMS1	5.752	4.845	3.965	5.19	4.71	5.309	5.482	4.901	5.196	4.608	5.373	5.405	5.636	5.82
	RSU1P3	6.043	5.223	4.995	6.437	6.094	6.4	6.062	5.398	5.368	5.585	5.73	6.244	5.284	6.322
	CSTF2T	4.582	4.95	5.297	4.602	4.899	5.309	4.554	5.732	4.944	4.682	5.257	4.87	4.887	4.297
	DKK1	4.337	2.69	3.441	4.999	3.973	4.992	4.601	4.446	3.29	4.355	4.156	4.731	4.807	4.81
	LNCAROD	4.028	5.223	4.566	5.357	4.077	4.866	4.734	3.692	5.196	5.107	4.779	5.854	4.722	5.081
	ZWINT	6.956	5.938	6.549	6.961	7.204	6.844	6.586	6.888	6.934	6.728	6.893	6.383	6.685	6.612
	CISD1	5.884	5.646	6.045	5.065	6.156	5.817	5.929	5.901	5.844	5.911	5.904	5.216	5.917	5.762
	UBE2D1	5.841	7.27	6.319	6.047	6.145	5.444	6.062	5.927	6.794	6.335	6.873	5.405	6.431	6.998
	TFAM	6.285	6.421	6.414	7.027	6.878	6.463	6.046	6.546	7.062	6.941	6.364	5.405	6.747	5.93
	CCDC6	6.269	6.247	6.308	6.619	6.543	6.287	6.46	6.914	5.872	6.853	6.461	6.588	6.62	5.731
	CDK1	9.488	8.127	8.94	9.155	9.844	9.791	9.261	9.514	9.547	9.294	9.146	9.092	8.847	9.325
	ARID5B	7.893	9.49	8.469	8.19	6.872	7.669	9.276	8.994	7.339	6.941	8.112	8.226	8.363	8.674
	RTKN2	4.877	4.361	4.605	4.854	4.924	5.972	5.858	3.692	5.447	4.881	4.375	4.188	4.427	5.031
	ADO	4.636	4.414	4.526	4.158	3.917	4.186	4.691	4.446	4.312	4.445	4.626	2.69	4.181	5.081
	NRBF2	6.152	6.607	6.502	7.251	6.186	6.333	6.9	6.513	5.954	7.009	6.189	6.927	6.379	6.217
	JMJD1C	5.986	6.894	6.241	5.724	6.244	6.287	6.619	6.735	6.67	6.608	6.189	4.398	5.917	6.239
	TATDN1P1	5.905	6.22	5.525	5.357	5.606	5.527	5.303	6.12	5.844	5.388	5.237	5.72	4.961	6.057
	REEP3	9.107	7.721	9.283	8.453	7.399	7.292	7.814	7.108	8.369	9.093	7.712	7.175	7.04	8.365
	DBF4P1	5.47	5.138	5.405	5.409	5.925	6.001	5.894	5.847	6.264	5.548	5.41	5.11	6.022	5.306
	MYL6P3	10.093	10.065	10.722	9.874	10.216	9.452	9.733	10.361	9.875	10.084	9.826	10.407	10.585	9.977
	DNAJC12	5.383	6.179	5.446	5.877	5.621	4.572	5.128	5.672	5.521	5.548	5.715	4.398	4.722	5.031
	SIRT1	4.962	5.379	4.782	4.505	5.431	4.93	5.723	5.056	5.05	5.691	4.991	5.405	6.022	5.387
	HERC4	6.926	6.706	6.286	7.151	6.703	6.287	7.187	7.227	6.851	6.823	7.109	6.509	6.552	7.118
	HNRNPH3	8.327	7.693	7.597	8.494	8.381	8.377	8.964	8.32	8.256	8.635	7.961	8.151	8.246	7.9
	RUFY2	5.413	6.078	4.938	4.4	4.26	5.881	5.894	5.237	5.368	5.158	4.967	4.576	5.804	5.957
	DNA2	6.421	5.427	5.801	4.158	5.852	5.527	5.682	6.051	6.153	5.301	5.892	3.58	6.325	5.849
	SLC25A16	5.526	5.706	5.384	4.775	5.289	5.05	5.912	5.237	5.285	5.47	5.41	4.188	5.544	5.306
	TMEM14DP	5.68	5.541	5.599	5.357	5.636	6.085	5.33	5.978	5.485	5.585	5.563	5.571	5.544	5.463
	COX20P1	7.723	7.257	7.5	6.874	7.983	7.764	7.113	7.096	7.555	7.505	7.306	7.297	7.121	6.934
	CCAR1	9.885	9.887	9.615	10.457	9.921	10.108	10.895	9.856	9.676	10.075	9.968	9.719	9.924	9.947
	DDX50	6.024	5.921	5.251	5.84	5.448	6.19	5.876	6.27	5.844	5.255	6.048	5.216	6.151	5.957
	DDX21	7.693	7.96	7.808	8.505	8.297	8.426	8.225	7.904	8.514	8.225	8.183	7.591	7.97	7.518
	KIF1BP	5.656	4.881	4.09	4.158	5.086	5.212	5.682	5.359	4.216	5.107	4.808	4.188	5.164	5.031
	ACTBP14	4.738	5.196	5.204	4.4	4.739	4.572	4.775	5.056	4.632	4.445	4.414	4.576	5.1	4.384
	SRGN	11.227	12.639	13.188	13.218	12.396	10.548	11.678	12.733	13.077	12.619	12.414	11.95	12.98	12.611
	VPS26A	7.142	7.141	7.038	7.444	7.261	7.244	7.317	7.298	7.074	7.624	7.162	6.986	7.467	7.229
	SUPV3L1	7.202	6.455	6.362	6.169	6.717	8.011	7.413	7.258	6.367	6.591	6.815	7.629	6.405	6.456
	HK1	8.605	7.561	7.486	7.688	8.423	8.344	8.384	8.33	7.948	7.447	8.311	8.286	8.165	8.064
	ATP5MC1P7	6.986	6.361	6.964	6.412	7.536	6.891	5.662	6.406	7.288	6.608	6.899	6.509	6.151	6.419
	AIFM2	6.117	4.845	5.72	5.912	5.129	5.212	5.876	5.762	3.29	6.497	4.89	4.188	5.032	5.876
	TYSND1	5.042	6.273	5.737	4.013	4.739	3.928	5.065	4.593	5.692	5.107	5.786	4.87	5.284	5.791
	CALM2P2	9.487	9.675	9.472	9.17	9.45	9.63	9.082	9.464	9.482	9.074	9.26	9.262	9.42	9.426
	CEP57L1P1	5.117	4.414	4.605	4.775	4.71	5.05	4.505	4.661	4.828	4.752	4.559	4.188	4.887	4.683
	EIF4EBP2	8.832	8.803	9.294	8.197	8.5	8.426	7.52	8.722	9.388	8.577	9.268	8.262	8.666	8.989
	YY1P1	4.268	4.648	3.965	4.775	3.793	4.799	5.189	4.522	3.995	5.345	4.055	4.188	4.427	4.384
	SGPL1	7.746	9.163	9.26	7.748	7.204	6.333	7.066	8.082	7.934	7.924	8.362	6.549	8.165	8.129
	PCBD1	8.32	8.852	8.895	8.233	8.206	8.298	7.097	8.087	8.324	8.639	7.973	8.298	8.453	8.185
	SLC29A3	5.352	5.626	5.703	4.928	4.488	5.106	4.854	4.446	5.521	5.054	5.41	5.491	5.394	5.347
	VSIR	7.489	7.791	8.266	8.139	7.164	7.28	7.587	7.641	7.845	7.376	7.761	8.274	7.182	8.052
	PSAP	11.186	12.478	12.61	12.202	10.717	10.761	11.707	11.676	10.942	12.071	11.783	11.529	11.607	12.428
	MSTRG.4089	4.268	4.414	4.442	4.775	4.26	4.186	4.157	4.278	3.995	4.752	4.375	2.69	4.534	4.466
	ASCC1	7.015	7.44	7.285	7.604	7.256	7.756	7.742	7.298	7.379	7.615	7.224	7.097	7.338	7.492
	ANAPC16	9.014	9.041	9.147	9.59	9.212	9.123	9.54	9.045	8.954	9.112	8.945	9.298	8.951	9.261
	DNAJB12	6.301	6.033	6.045	5.84	5.693	5.486	6.093	6.002	6.057	5.881	6.126	5.648	6.151	5.957
	MICU1	8.469	7.813	7.407	9.06	8.044	8.171	8.684	8.33	7.764	8.166	8.448	8.543	8.396	8.459
	MCU	7.796	7.844	8.257	8.643	7.714	8.281	8.94	8.537	7.11	8.815	8.191	8.592	9.429	8.455
	P4HA1	7.768	8.105	7.7	7.87	7.859	8.404	8.066	8.503	6.808	7.088	7.358	7.819	6.456	7.706
	RPL17P50	5.413	6.753	6.171	5.458	5.707	6.085	5.912	6.12	5.196	5.255	6.115	5.648	5.394	5.849
	AL731563.3	4.786	4.689	4.526	4.158	4.026	4.186	4.815	4.901	4.111	4.682	5.04	5.313	4.631	5.22
	NUDT13	4.268	4.648	3.741	5.129	3.857	5.261	4.344	4.522	4.887	4.881	4.863	4.188	3.38	3.983
	ECD	7.337	7.508	6.341	7.194	7.465	7.773	7.105	7.308	6.866	6.678	6.984	6.626	5.804	6.579
	DNAJC9	5.256	4.464	5.581	5.304	5.465	5.486	5.529	5.575	4.998	5.47	5.217	4.995	4.631	4.748
	RPL26P6	4.786	5.541	5.505	4.854	5.211	5.16	4.691	5.237	5.447	5.47	5.109	5.216	4.807	4.979
	ANXA7	5.153	5.078	4.847	5.597	4.899	5.356	5.408	4.725	4.312	4.752	4.941	4.995	4.631	5.306
	PPP3CB	5.223	5.626	5.204	6.169	5.481	5.75	5.433	4.522	4.944	4.752	5.237	3.931	5.34	5.731
	MSTRG.4121	4.636	5.781	5.769	5.764	4.874	4.93	5.682	5.398	5.196	5.388	4.863	5.405	5.1	4.979
	AC022400.8	5.526	5.605	5.486	5.304	5.38	5.16	4.891	5.472	6.588	5.47	5.547	5.405	5.032	4.81
	SEC24C	7.024	6.455	5.977	6.723	6.094	6.03	6.553	6.406	6.175	6.022	6.26	5.11	5.544	6.008
	FUT11	6.832	6.928	7.188	6.892	6.828	6.639	7.35	7.174	6.006	6.926	6.841	7.225	7.226	6.676
	MSTRG.4180	8.236	8.176	7.933	8.086	7.334	8.355	8.131	8.27	7.655	7.945	7.389	8.262	8.224	7.845
	CHCHD1	8.811	8.109	8.81	8.844	9.103	8.76	8.559	8.494	8.89	8.943	8.509	8.753	8.453	8.928
	CAMK2G	5.08	5.223	5.486	6.078	5.171	5.75	6.169	5.359	6.463	5.995	5.174	5.854	5.225	6.322
	PLAU	4.193	4.983	5.652	4.928	4.301	3.77	4.013	4.845	4.56	4.15	4.967	4.731	4.534	5.264
	VCL	7.052	5.853	5.977	6.508	6.543	6.693	7.172	6.478	6.105	7.088	6.905	7.175	7.455	7.362
	AP3M1	6.799	6.716	6.286	6.531	6.581	6.378	6.9	6.888	6.175	6.291	6.667	6.833	5.88	6.081
	ADK	8.304	8.515	8.442	8.664	8.92	8.789	8.372	8.28	9.358	8.582	8.945	8.286	8.013	8.346
	KAT6B	5.352	5.584	5.862	5.764	5.019	5.881	6.448	6.186	6.175	6.497	5.391	4.995	5.804	5.535
	SAMD8	6.024	6.86	5.963	5.458	5.108	5.106	6.078	6.46	5.9	5.43	6.444	5.789	6.456	6.438
	VDAC2	5.256	5.451	4.938	5.304	5.465	5.261	4.891	5.359	5.368	5.43	5.063	4.576	5.1	4.868
	SPA17P1	4.92	4.414	4.485	3.641	4.767	4.487	3.932	4.593	4.887	3.556	4.626	4.576	3.865	4.615
	LRMDA	6.571	6.869	7.09	6.14	7.017	7.105	5.458	6.229	7.764	5.585	6.308	6.865	6.056	7.352
	ATP5MC1P8	4.92	4.123	4.442	4.158	4.899	4.295	3.845	3.692	4.766	4.752	4.626	4.731	4.427	4.615
	H2AFZP5	4.962	4.248	4.442	5.129	4.681	4.866	4.928	4.954	4.944	5.207	4.941	5.216	4.961	4.202
	RPS24	6.684	7.556	6.9	6.682	7.164	6.602	7.222	6.46	7.679	7.023	8.019	6.733	6.212	6.811
	POLR3A	5.728	6.421	6.071	6.109	5.852	5.527	6.661	6.12	6.387	6.497	6.27	6.244	6.598	5.791
	ZMIZ1	6.66	7.721	6.936	6.978	6.822	6.085	6.952	6.806	6.779	6.883	6.653	7.61	7.325	6.894
	PPIF	7.107	5.109	6.122	6.227	7.856	7.756	5.723	6.495	7.309	6.246	6.346	8.377	6.088	7.893
	EIF5AL1	8.8	7.8	9.406	7.027	9.041	8.682	7.042	8.614	9.17	8.954	9.093	8.112	7.715	8.157
	NUTM2B-AS1	5.579	5.303	6.253	6.047	6.496	5.356	6.014	5.847	6.367	5.911	6.355	6.338	5.446	6.973
	ANXA11	9.777	10.179	10.566	9.933	10.207	10.267	9.598	10.329	9.731	9.827	10.081	11.032	10.574	10.527
	TMEM254	4.525	5.277	4.815	4.999	4.077	4.93	3.749	3.84	4.4	4.752	4.835	4.87	4.887	4.384
	MSTRG.4262	6.062	6.273	6.871	4.928	6.38	5.784	5.032	6.29	6.934	5.47	8.27	5.216	6.598	6.676
	PRXL2A	7.913	6.992	7.505	7.383	7.194	7.457	8.066	7.865	7.687	8.047	7.497	7.015	8.022	7.271
	TSPAN14	7.461	7.639	7.542	7.851	7.316	6.844	8.387	7.268	7.446	7.828	7.558	7.803	7.539	7.691
	FARSBP1	5.442	5.047	5.155	5.19	5.925	5.309	4.775	5.472	5.754	5.158	5.336	4.87	4.631	5.031
	RPA2P2	6.186	5.954	5.384	5.764	6.195	6.356	6.226	6.596	6.425	6.101	5.978	5.648	5.496	5.876
	GHITM	10.545	10.596	10.451	10.971	10.581	10.732	10.457	10.455	10.578	10.733	10.401	10.746	10.507	10.653
	CCSER2	4.028	5.646	4.642	4.692	4.651	5.05	5.964	4.365	4.944	5.054	5.131	4.576	5.032	4.683
	WAPL	6.285	6.86	6.648	6.619	5.889	7.079	7.543	7.258	6.153	7.049	6.689	6.338	6.505	6.196
	GLUD1	4.114	5.354	5.051	5.409	4.26	5.309	5.189	4.901	4.216	4.529	5.04	4.576	5.496	4.202
	SHLD2	4.738	4.916	4.605	3.845	4.077	5.106	4.601	4.954	4.828	4.529	4.941	4.188	4.807	4.868
	NUTM2A-AS1	8.212	7.302	6.929	7.748	7.887	7.132	7.973	7.949	7.446	7.589	7.612	7.928	7.417	7.561
	MSTRG.4301	5.656	5.379	5.341	5.129	4.341	4.395	4.815	5.359	5.196	5.656	5.257	5.313	5.446	5.175
	LINC00863	5.413	4.559	4.642	4.775	4.795	4.652	4.601	5.32	4.828	5.43	4.835	4.87	5.34	4.868
	MINPP1	8.265	6.137	6.682	7.106	8.398	8.333	7.582	7.694	6.57	6.497	7.263	8.332	6.807	7.66
	PAPSS2	3.423	5.078	3.441	3.641	4.172	4.572	4.454	4.278	4.482	4.031	4.055	4.398	5.225	4.81
	ATAD1	5.752	5.938	5.847	6.8	5.827	5.106	6.254	6.002	6.463	6.398	6.391	6.733	5.953	6.644
	KLLN	5.153	9.113	5.753	4.854	5.171	4.799	4.285	5.103	5.954	5.656	6.025	4.731	5.284	5.347
	PTEN	10.373	11.825	10.829	10.862	9.924	10.455	10.362	10.816	10.457	10.453	11.145	10.125	10.545	10.853
	RPL11P3	8.83	9.694	9.224	9.004	9.536	8.704	8.164	9.111	10.094	9.266	8.625	9.377	8.779	8.791
	RNLS	4.832	4.361	3.822	5.304	5.38	4.799	4.815	5.237	5.557	4.682	4.75	5.11	3.38	4.925
	STAMBPL1	4.114	5.047	4.605	2.69	4.71	5.106	4.647	4.787	3.865	4.608	5.153	4.398	2.69	4.615
	FAS	6.253	6.385	5.228	5.357	6.166	5.212	5.159	6.051	5.101	5.255	5.73	4.576	5.164	5.982
	LIPA	8.544	10.619	9.091	9.335	8.556	8.523	7.832	8.681	8.389	8.893	8.662	8.238	8.554	9.175
	IFIT3	5.153	4.881	5.525	4.775	4.822	5.444	5.682	5.056	4.4	5.47	5.063	4.188	6.241	5.081
	IFIT5	4.403	4.188	4.642	4.775	4.739	4.728	4.087	5.103	3.995	3.898	4.414	4.188	4.311	4.466
	KIF20B	8.369	7.848	7.654	8.551	8.721	8.349	8.47	8.783	8.314	8.326	8.357	8.002	8.644	8.233
	SNRPD2P1	8.691	8.785	9.153	8.83	9.32	8.674	8.294	8.856	9.027	8.886	8.783	9.065	8.531	8.441
	RPP30	7.908	7.948	7.912	7.582	7.917	8.133	7.479	7.844	8.196	8.117	8.238	8.085	7.815	7.744
	PCGF5	5.605	5.329	5.179	5.553	6.061	4.93	5.894	5.64	4.482	5.548	5.701	5.72	6.056	5.57
	TNKS2	5.153	5.763	5.486	5.409	4.453	4.186	6.671	4.278	5.408	5.43	5.463	4.731	5.496	6.081
	MSTRG.4357	4.193	4.248	4.605	4.158	4.523	4.295	4.505	4.446	4.632	4.355	4.203	4.188	4.035	4.925
	BTAF1	4.962	5.519	4.815	5.248	4.523	5.309	6.014	4.522	4.887	5.388	5.086	5.854	5.394	5.031
	NHP2P1	8.867	7.992	8.877	8.197	9.296	8.931	7.805	8.582	9.412	8.644	8.612	8.592	8.095	8.662
	MARCH5	5.413	4.916	6.005	6.14	5.877	5.881	6.597	5.398	6.387	5.585	5.445	5.405	5.636	6.217
	IDE	6.597	5.853	6.362	5.641	6.439	6.001	6.386	6.834	5.981	6.246	6.753	4.731	7.089	6.612
	KIF11	6.545	5.744	5.816	5.641	5.27	6.844	6.335	6.513	5.485	5.301	6.576	6.143	6.12	6.51
	RPL11P4	4.403	4.845	4.714	4.285	4.973	4.295	4.087	5.103	4.56	4.529	4	4.87	4.311	3.983
	HHEX	6.269	5.725	5.341	4.775	6.04	6.001	5.802	5.927	4.632	5.301	5.217	4.995	5.446	5.387
	EXOC6	7.299	7.23	7.205	6.743	5.889	7.415	7.026	7.44	7.474	6.517	6.725	6.09	6.48	7.118
	CEP55	6.024	5.87	6.241	6.169	5.984	6.891	6.564	6.705	6.535	6.022	6.289	6.292	6.575	6.057
	FRA10AC1	8.361	8.515	7.662	9.118	8.438	8.399	7.969	8.33	7.859	8.469	8.339	9.195	7.834	8.432
	RAB11AP1	5.47	5.354	5.405	5.304	5.514	5.527	5.619	5.847	5.285	6.022	5.336	5.216	5.843	6.057
	PIPSL	8.372	7.795	8.234	8.573	8.506	8.383	8.05	8.472	8.229	8.04	8.076	8.42	8.087	7.92
	PLCE1	5.905	6.834	6.424	5.19	5.972	5.444	5.247	6.002	5.754	5.851	6.289	5.854	5.68	5.982
	NOC3L	6.464	5.887	5.341	5.506	6.511	7.208	5.529	6.965	6.907	5.054	6.47	5.216	5.764	6.361
	HELLS	7.243	6.409	7.268	6.485	7.017	7.183	6.348	7.518	7.993	6.695	7.719	6.426	6.241	7.011
	PDLIM1	6.236	5.167	4.782	6.641	6.588	6.937	6.212	6.58	5.368	6.101	6.025	7.25	6.431	6.456
	SORBS1	4.028	4.845	4.642	4.285	4.077	5.567	5.219	5.006	3.532	4.031	4.292	4.188	4.807	5.175
	ALDH18A1	6.478	6.22	6.297	7.011	7.006	6.891	5.682	5.952	7.122	6.497	7.198	7.786	5.636	6.644
	TCTN3	7.098	8.22	7.432	8.857	7.532	7.119	7.311	7.268	8.074	7.973	7.751	6.662	6.768	8.123
	ENTPD1	5.002	7.417	7.031	6.412	5.289	4.866	6.348	6.72	6.718	5.255	6.453	6.244	6.864	6.239
	ENTPD1-AS1	4.786	4.916	4.566	4.505	4.301	4.799	4.4	4.522	4.482	4.15	4.658	4.576	4.311	4.297
	ZNF518A	5.289	6.336	5.405	5.357	5.514	5.527	5.33	5.279	5.327	4.999	5.579	6.035	5.722	5.57
	TM9SF3	9.973	10.751	10.646	10.593	10.537	9.949	9.933	10.434	10.231	10.659	10.368	9.855	11.024	10.386
	PIK3AP1	6.236	6.79	6.739	6.781	6.309	6.421	7.646	6.495	5.447	7.279	6.409	6.733	6.664	6.797
	RPL13AP5	11.647	12.06	11.811	11.824	12.024	11.557	11.06	11.769	12.412	11.943	11.789	12.071	11.02	11.5
	LCOR	8.788	8.685	8.864	8.825	8.381	8.321	8.712	8.594	8.588	8.978	8.747	8.647	9.028	8.326
	RRP12	4.877	4.513	4.782	5.065	4.767	4.186	4.815	4.081	5.368	4.682	4.525	5.11	4.534	3.704
	PGAM1	4.877	4.513	4.782	5.065	5.108	4.799	4.505	4.725	4.632	4.608	4.375	4.995	4.631	4.297
	EXOSC1	8.32	7.968	7.753	7.861	7.914	7.722	7.8	7.672	8.174	7.301	7.716	7.867	7.503	7.845
	ZDHHC16	6.005	5.379	5.251	4.928	6.244	6.215	5.964	6.097	5.927	5.851	5.48	5.216	5.1	6.322
	MMS19	5.656	5.646	6.096	5.802	5.735	5.401	6.322	6.074	5.754	5.301	6.082	5.313	5.284	5.264
	AVPI1	5.042	5.474	5.816	4.602	5.514	4.992	4.505	5.15	5.05	5.621	5.355	5.72	5.225	5.22
	ZFYVE27	5.863	4.055	4.485	5.19	5.431	4.652	4.285	3.84	6.22	5.054	5.61	5.313	4.035	5.904
	R3HCC1L	5.153	5.87	5.077	5.409	4.26	4.93	5.433	5.874	5.521	4.15	5.563	3.931	5.1	5.982
	PYROXD2	6.117	6.017	5.581	5.458	5.514	6.378	5.552	5.952	4.887	5.757	6.645	3.58	5.953	5.849
	HPS1	8.059	7.639	8.161	8.579	8.191	8.596	8.229	8.446	8.104	8.425	8.623	8.761	7.996	8.594
	GOT1	7.943	6.286	7.285	8.321	7.853	8.19	7.651	7.458	7.831	6.695	7.809	8.344	7.352	7.011
	SLC25A28	5.189	5.666	5.341	4.775	4.588	4.992	4.775	4.446	5.241	4.257	4.75	5.405	5.032	4.748
	ENTPD7	5.499	6.349	6.414	6.362	6.588	5.261	5.802	5.927	5.872	6.075	6.599	6.767	6.768	5.701
	CUTC	7.461	7.162	7.35	7.973	7.69	7.838	8.026	7.694	7.967	7.365	7.446	7.365	7.226	7.691
	COX15	6.558	7.54	6.493	6.781	7.179	6.504	6.46	6.952	6.808	6.76	6.99	7.274	7.105	6.342
	ERLIN1	6.316	7.717	7.868	7.075	7.373	7.393	7.304	7.679	8.116	7.758	7.792	7.553	8.022	7.737
	CHUK	4.337	4.604	4.967	5.764	5.514	5.05	5.383	4.661	5.101	5.301	5.671	4.995	4.181	4.748
	CWF19L1	8.054	8.396	8.29	7.09	8.136	7.908	6.837	8.029	7.921	7.062	8.065	7.572	7.585	7.939
	BLOC1S2	8.703	9.364	8.63	8.889	8.657	8.032	8.381	8.758	8.483	9.065	8.511	8.493	8.739	8.674
	SCD	10.68	9.922	11.232	11.137	11.602	11.196	11.117	11.404	10.908	10.726	11.576	11.27	11.297	11.629
	OLMALINC	7.928	7.105	8.677	9.376	9.115	8.646	9.271	8.626	9.124	9.238	8.927	9.164	9.445	9.274
	HIF1AN	5.352	5.451	5.104	5.409	5.251	5.75	5.482	6.229	5.557	5.301	4.967	5.648	5.225	4.384
	SLF2	5.728	6.179	6.286	5.764	4.767	5.486	5.964	6.143	4.56	5.107	5.671	5.11	5.68	5.982
	MRPL43	5.352	5.109	5.753	4.602	5.344	5.261	5.506	5.64	5.659	5.388	5.131	5.313	5.284	5.031
	TWNK	4.877	4.414	4.605	4.928	4.488	5.309	4.4	4.446	4.766	4.818	4.967	4.731	4.311	4.868
	SFXN3	8.67	8.05	8.796	7.538	8.577	7.66	7.722	9.166	6.893	7.222	8.353	9.112	8.649	8.355
	POLL	5.526	5.541	5.505	5.553	5.679	4.572	5.433	5.762	5.485	5.158	5.942	6.035	4.961	5.535
	BTRC	6.61	5.427	5.446	5.357	5.621	6.112	6.109	6.424	5.149	4.999	6.147	5.789	5.722	5.791
	DPCD	5.775	6.432	6.241	5.912	6.566	6.504	5.894	6.406	6.444	6.175	6.2	7.343	6.405	6.456
	FBXW4	5.383	6.903	6.071	5.357	5.086	5.309	6.472	5.056	5.327	5.345	6.299	6.143	5.764	5.957
	OGA	7.693	10.262	7.838	7.526	7.232	7.722	8.857	8.354	7.379	7.642	8.535	7.718	8.477	7.886
	ARMH3	5.352	5.223	5.104	5.409	5.231	4.992	4.891	5.056	4.998	4.752	5.41	6.426	5.496	4.925
	LDB1	5.775	5.354	4.398	5.458	5.665	5.972	6.411	5.64	5.196	6.101	5.428	5.216	5.544	5.604
	PPRC1	4.337	4.306	4.526	5.19	4.822	4.572	4.691	4.661	4.216	4.752	4.808	2.69	4.722	4.098
	NOLC1	6.062	5.904	5.991	5.641	5.636	6.602	6.212	6.495	6.851	5.789	6.21	4.576	6.528	5.701
	GBF1	5.752	5.97	5.581	4.602	5.086	4.992	6.507	5.847	5.626	5.301	5.978	5.11	6.325	5.264
	FBXL15	4.962	5.303	5.405	4.999	5.576	4.652	4.554	5.006	4.766	4.881	4.941	4.188	5.34	4.543
	CUEDC2	6.743	6.944	7.217	6.995	7.139	7.009	6.882	6.939	7.098	6.996	6.841	7.452	7.057	6.894
	RPARP-AS1	8.769	6.952	8.061	8.26	8.65	7.66	7.582	8.208	8.745	8.425	8.533	7.701	8.329	7.352
	MFSD13A	7.988	7.673	7.462	7.796	7.006	7.781	7.264	8.029	7.779	7.333	7.042	6.468	7.562	7.92
	ACTR1A	6.684	6.697	6.818	6.838	6.878	6.085	6.692	6.31	6.347	6.535	6.808	7.343	6.151	6.66
	TRIM8	5.413	6.349	5.847	5.357	5.019	5.05	5.783	4.954	5.149	6.022	5.41	5.648	5.917	5.849
	ARL3	7.556	7.32	7.296	7.549	7.841	8.233	7.35	7.248	7.647	7.344	7.146	7.867	6.973	7.706
	WBP1L	9.92	9.74	9.24	8.919	9.798	9.572	9.488	10.009	8.541	8.756	9.262	9.951	10.26	9.582
	SFXN2	6.236	6.122	5.687	6.199	7.325	6.164	5.247	6.58	7.546	6.022	6.948	5.648	6.405	5.762
	BORCS7	4.92	5.277	4.908	5.304	4.899	5.05	6.348	5.32	4.701	5.881	4.916	5.571	5.446	4.297
	NT5C2	5.042	5.646	4.485	5.764	5.775	5.972	5.929	5.435	5.408	6.022	5.715	5.405	4.427	6.628
	ATP5MD	8.929	9.047	8.899	8.884	9.225	8.869	8.108	7.81	8.989	8.815	8.741	9.442	8.253	8.851
	RPEL1	5.117	4.881	4.967	5.19	5.086	5.261	5.097	5.359	4.998	4.682	4.941	4.731	5.1	5.031
	CALHM2	5.08	4.845	5.562	5.458	4.996	4.93	5.065	5.237	5.241	4.941	5.257	5.72	5.34	5.82
	PDCD11	7.536	7	6.878	6.838	7.407	7.051	6.496	7.328	6.866	7.598	7.042	6.338	6.955	6.66
	STN1	6.362	6.597	7.057	6.485	6.757	6.711	6.124	6.442	6.866	5.995	6.66	6.588	6.664	6.057
	SLK	6.843	7.091	6.984	6.703	6.145	6.639	7.331	7.258	6.387	6.439	6.911	5.854	7.651	6.96
	SFR1	7.419	8.196	7.467	6.995	7.896	7.382	7.128	8.041	7.606	7.457	7.676	7.629	7.715	7.561
	GSTO1	6.635	6.165	6.811	5.641	6.865	6.239	6.507	6.847	6.264	7.427	6.336	6.588	6.379	6.545
	PHB2P1	5.553	4.414	4.679	4.775	5.679	4.93	4.344	5.398	5.327	4.355	5.174	4.576	4.311	4.868
	XPNPEP1	8.434	7.932	7.777	9.06	8.181	8.361	8.547	8.642	7.816	8.007	8.327	8.189	8.172	8.094
	ADD3	6.545	7.061	6.648	6.762	5.788	6.657	7.969	7.195	5.872	7.009	6.495	6.035	7.378	7.578
	MXI1	5.605	7.12	5.877	6.387	5.961	5.75	6.837	6.705	5.557	6.377	6.179	6.588	7.007	6.239
	SMNDC1	7.988	8.217	7.619	8.117	8.351	8.032	8.211	8.041	8.104	7.973	8.18	8.189	7.881	8.291
	SMC3	10.059	9.138	9.262	9.557	9.955	10.423	9.874	9.637	9.901	9.546	9.504	9.761	9.76	9.621
	PDCD4	8.537	7.891	8.185	8.26	8.603	8.577	8.818	8.797	8.05	8	8.384	8.03	8.202	8.482
	BBIP1	5.499	4.95	5.505	5.304	5.606	5.486	5.552	5.279	5.408	4.608	5.131	4.995	5.34	5.57
	SHOC2	6.995	8.042	7.234	7.305	6.943	7.132	7.727	7.904	7.339	7.198	7.593	6.896	7.862	7.208
	ACSL5	6.81	6.869	6.146	6.927	6.815	7.009	6.046	6.53	6.347	5.724	7.219	7.472	6.48	6.474
	VTI1A	6.301	6.409	6.297	6.255	6.488	6.693	5.858	5.819	6.481	6.853	5.813	5.72	6.088	6.281
	TCF7L2	4.962	6.137	5.581	5.597	5.019	4.728	4.454	4.661	5.723	5.911	5.744	5.216	4.631	5.387
	CASP7	4.832	5.686	4.847	5.409	5.38	4.866	4.928	5.702	4.632	4.529	4.75	4.398	4.722	5.031
	DCLRE1A	5.631	6.373	4.566	6.14	5.707	6.001	6.361	5.874	4.482	5.207	5.686	5.648	5.164	5.637
	NHLRC2	5.47	4.769	4.815	4.999	4.795	4.799	4.998	4.845	3.995	4.999	5.153	3.931	5.032	4.683
	CCDC186	5.752	6.799	6.275	6.14	5.27	6.796	6.977	6.387	5.626	5.881	5.715	4.731	7.105	6.196
	ABLIM1	6.269	3.16	3.822	4.285	5.362	4.065	5.219	5.575	5.447	5.691	6.104	6.143	4.427	5.57
	FAM160B1	4.268	4.73	4.526	4.775	3.857	4.295	4.554	4.593	4.216	4.818	4.559	4.731	4.311	4.615
	TRUB1	4.877	4.055	4.485	4.013	4.973	4.572	5.357	5.006	5.408	4.529	4.808	3.931	4.887	4.202
	C10orf82	3.935	4.807	5.877	5.597	4.172	3.323	4.775	5.279	4.312	4.445	5.373	5.405	4.534	4.81
	SHTN1	4.403	6.273	5.179	5.065	5.086	4.572	4.157	4.787	4.766	5.509	4.414	3.58	6.212	5.425
	AL731557.1	4.582	4.604	4.748	4.505	4.301	3.77	4.554	5.103	4.216	4.257	4.863	5.917	4.807	5.175
	SLC18A2	5.752	5.853	5.687	4.4	4.026	5.356	6.424	6.58	5.592	4.881	5.826	4.87	5.34	7.456
	PDZD8	6.875	7.068	9.264	8.294	8.549	9.371	8.018	8.503	7.224	7.836	9.057	8.016	6.937	8.602
	RAB11FIP2	5.47	6.617	6.005	5.553	5.362	5.643	5.506	5.847	6.306	5.345	6.435	5.216	6.056	5.876
	FAM204A	9.007	9.364	9.271	9.241	9.001	8.426	8.863	8.934	8.643	9.423	9.164	9.051	9.413	8.868
	TOMM22P5	6.966	6.5	6.69	6.91	7.347	7.292	6.374	6.735	7.134	6.792	6.753	6.767	6.807	6.767
	CACUL1	10.628	10.407	10.543	9.975	10.305	9.51	9.903	10.16	9.656	10.007	10.203	9.803	10.39	10.521
	EIF3A	9.739	10.233	9.446	10.319	9.388	9.938	10.426	10.537	10.188	10.32	9.98	9.195	10.577	9.478
	FAM45A	6.22	6.247	6.787	6.412	6.414	5.444	6.542	6.097	6.604	7.138	6.346	6.143	6.505	5.791
	SFXN4	7.774	7.105	7.868	7.432	8.128	8.152	7.034	7.641	8.092	7.062	8.407	7.898	6.727	8.14
	GRK5	4.738	4.188	4.566	4.602	3.57	3.77	4.454	4.661	3.865	5.789	4	4.576	6.182	4.543
	RGS10	10.462	9.797	9.528	10.213	9.904	9.791	9.909	9.952	9.292	10.639	9.935	10.958	10.598	10.575
	TIAL1	9.017	9.03	9.381	8.505	8.765	8.793	8.879	8.902	9.005	9.14	9.302	8.582	9.053	9.213
	RAD1P1	5.352	4.248	4.815	4.692	5.576	5.527	4.647	4.901	4.887	4.941	4.863	4.576	4.961	4.868
	INPP5F	4.268	4.807	4.782	4.285	4.71	3.928	4.554	4.446	4.4	4.031	4.452	4.188	4.722	4.297
	MCMBP	6.464	6.781	5.785	6.554	5.762	5.912	5.703	5.702	6.5	6.049	6.071	5.216	6.325	5.604
	SEC23IP	7.657	7.44	7.246	7.767	7.551	7.315	7.363	7.152	7.418	7.534	7.593	7.175	7.283	7.752
	RPL21P16	13.964	14.427	13.822	13.655	14.475	14.034	13.069	13.748	15.016	13.611	13.853	14.251	13.54	14.039
	WDR11	5.728	7.577	6.964	6.309	5.889	6.621	7.05	6.749	6.764	5.968	6.52	6.833	6.846	5.982
	ATE1	5.905	6.151	4.642	6.014	5.326	5.444	5.529	5.472	5.149	5.345	4.72	5.789	6.352	5.347
	NSMCE4A	5.728	4.559	4.995	5.409	5.326	5.356	4.891	5.103	5.557	5.158	4.779	5.11	4.807	4.748
	C10orf88	4.688	4.845	4.714	4.285	4.899	5.261	5.275	5.006	4.887	4.257	5.257	4.576	5.225	4.81
	PSTK	5.841	5.403	5.703	5.506	6.186	5.356	5.552	5.672	5.485	6.101	5.701	5.977	5.496	5.904
	IKZF5	5.153	5.109	4.995	6.078	5.576	5.16	5.98	5.64	4.944	5.43	5.463	4.87	6.352	5.22
	ACADSB	4.636	5.519	4.09	5.409	4.651	4.395	4.691	4.446	5.692	4.529	5.109	5.11	5.032	4.543
	BUB3	8.843	9.382	8.926	8.584	8.915	8.404	8.406	8.594	8.897	8.968	9.24	8.944	8.947	8.747
	OAT	7.375	7.046	6.964	6.961	7.578	7.877	7.922	8.11	6.764	6.744	6.767	7.665	7.121	7.611
	LHPP	5.442	4.604	5.963	6.047	6.3	6.657	5.097	6.143	5.927	4.818	5.61	6.865	5.284	7.13
	EEF1AKMT2	5.863	6.697	6.595	6.109	6.815	5.567	5.433	6.478	6.198	5.789	6.289	6.468	6.12	5.701
	ABRAXAS2	6.936	7.282	6.795	7.209	6.405	6.504	7.8	6.749	6.306	7.21	6.893	6.896	6.864	7.011
	CTBP2	5.579	5.725	5.687	5.553	5.465	6.03	6.742	6.387	4.887	6.291	5.84	4.731	6.456	5.57
	ALDOAP2	9.197	8.966	9.254	8.797	9.09	8.971	9.021	9.994	8.963	8.981	8.683	8.929	8.986	8.445
	EDRF1	4.877	4.73	5.405	4.505	4.822	5.16	5.662	5.194	4.4	4.355	5.445	4.731	4.534	5.031
	UROS	8.856	7.023	6.483	8.212	9.46	8.6	8.034	8.499	7.734	7.58	8.223	8.524	6.727	7.578
	BCCIP	9.464	8.613	8.5	9.23	9.981	9.789	9.257	9.293	9.115	9.72	9.152	9.332	9.171	9.048
	DHX32	5.946	5.563	5.525	6.461	5.27	6.19	5.894	5.608	4.766	5.47	6.607	5.11	6.022	5.731
	INSYN2	4.337	3.817	3.653	4.4	4.172	4.065	3.368	4.593	3.714	4.608	4.292	5.789	6.182	4.543
	PTPRE	7.219	7.197	7.35	6.944	5.762	5.68	7.543	7.328	7.845	8.479	7.394	7.25	6.788	7.035
	MKI67	7.404	6.544	7.145	6.554	7.113	7.425	7.388	8.105	7.474	6.982	7.376	7.32	7.962	6.723
	MGMT	8.017	7.936	8.733	8.428	8.179	8.003	6.282	7.911	8.272	8.298	7.484	9.226	8.501	8.902
	C10orf143	4.525	4.464	4.566	3.845	4.172	4.395	4.928	3.276	4.887	4.682	4.107	2.69	3.865	4.748
	GLRX3	6.519	5.87	6.33	6.109	6.581	6.333	6.154	5.952	6.242	6.644	5.929	6.143	6.056	5.82
	PPP2R2D	6.377	6.233	6.473	6.874	5.949	5.444	7.271	6.563	6.175	6.554	6.487	4.188	6.937	6.738
	STK32C	5.383	5.541	6.071	4.928	5.636	5.643	5.929	5.32	5.368	5.43	5.715	5.11	4.961	6.128
	LRRC27	4.92	5.744	5.635	6.387	5.191	6.058	5.946	5.819	5.872	4.752	5.595	4.731	4.961	5.637
	INPP5A	5.002	5.078	5.228	4.285	4.556	4.295	4.013	4.081	4.482	4.608	5.063	5.216	4.181	4.925
	TUBGCP2	7.523	6.725	7.514	5.357	6.215	7.382	7.179	7.195	6.794	5.757	6.88	4.995	7.283	6.644
	ZNF511	5.656	4.248	5.486	4.775	6.051	5.881	4.454	4.845	5.149	5.255	4.559	5.648	4.631	5.669
	FUOM	7.433	7.023	7.632	6.437	7.619	6.966	5.619	6.229	7.319	7.036	7.076	7.201	6.48	6.692
	ECHS1	10.198	9.461	10.056	10.193	10.282	10.298	9.531	9.387	10.052	9.642	9.933	9.973	9.384	9.831
	BET1L	4.877	4.648	4.485	4.158	4.341	5.212	4.928	3.968	3.714	4.941	4.559	4.731	4.534	4.81
	RIC8A	6.134	5.646	5.906	6.255	6.114	6.19	6.448	6.229	5.785	5.43	6.037	6.244	4.887	6.51
	SIRT3	4.525	4.464	3.741	3.845	4.924	5.16	4.998	4.446	5.327	5.509	4.559	6.194	5.722	5.264
	PSMD13	9.312	9.097	9.105	9.523	9.454	9.76	9.245	9.074	9.133	8.922	9.126	9.478	8.893	9.219
	AC136475.10	4.636	4.414	4.995	4.602	4.588	5.05	3.932	4.661	4.944	4.941	4.375	3.58	4.534	4.202
	IFITM2	11.225	11.084	11.94	11.052	11.174	10.992	10.648	10.886	10.799	11.11	10.795	11.674	11.111	11.565
	IFITM3	4.582	6.165	7.064	6.437	5.591	6.112	5.575	5.901	5.981	5.656	5.942	6.035	6.27	5.604
	IFITM1	9.452	7.513	10.194	9.278	9.085	9.304	8.397	9.163	9.184	9.64	8.662	9.761	9.983	9.59
	SIGIRR	5.579	4.769	6.071	4.854	5.679	5.606	4.854	5.32	5.521	5.47	4.863	4.995	5.34	5.904
	RNH1	10.892	9.34	10.707	9.956	10.689	10.35	8.225	10.491	9.521	9.919	9.722	10.298	10.286	10.189
	PHRF1	5.705	5.497	5.862	5.877	5.15	4.866	5.383	5.64	5.754	5.345	5.61	4.731	5.394	5.129
	GATD1	6.672	6.565	6.698	6.598	6.723	6.639	6.374	6.495	7.11	6.792	6.801	6.383	6.379	6.527
	TMEM80	6.062	6.478	6.183	6.14	6.703	6.504	5.876	6.165	6.406	6.356	6.22	6.801	6.575	5.637
	TALDO1	11.696	11.554	11.688	12.142	11.73	11.777	11.596	11.702	11.951	11.9	11.705	11.745	11.799	11.978
	RPLP2	7.043	6.894	7.391	6.531	7.432	6.443	6.661	7.258	7.703	7.256	6.828	6.896	6.747	6.4
	TSPAN4	5.656	6.533	6.639	5.553	5.925	5.486	4.928	5.952	6.175	5.054	5.744	6.698	5.764	6.527
	CHID1	9.08	9.355	8.895	9.02	9.155	9.283	8.211	8.722	9.485	7.873	8.91	9.189	8.095	8.404
	MSTRG.4850	5.728	5.078	5.341	4.602	5.606	4.799	4.554	4.278	5.659	5.054	5.277	4.188	5.1	5.031
	TOLLIP	6.464	5.835	6.682	6.576	6.603	6.583	6.139	6.186	6.837	6.246	6.841	6.833	6.241	7.483
	CTSD	6.81	8.243	9.657	7.237	5.865	6.19	6.712	6.675	7.012	9.071	7.505	7.365	7.725	8.028
	MRPL23	8.126	7.98	8.412	8.023	8.532	8.113	7.09	8.116	8.655	7.766	8.323	8.344	7.735	8.129
	C11orf21	5.797	6.336	5.669	5.129	5.984	4.065	4.691	5.672	5.408	5.158	5.61	5.854	5.764	5.57
	TSPAN32	6.743	6.928	6.682	7.549	6.723	6.876	5.929	6.861	6.764	6.313	6.835	8.016	6.919	6.986
	RPL26P30	7.089	6.455	6.803	6.485	6.989	6.31	6.169	6.53	6.851	6.969	6.675	6.833	6.48	6.51
	CD81	8.063	9.231	9.312	8.459	8.68	8.171	7.243	8.507	9.184	8.748	8.839	9.151	8.794	8.654
	KCNQ1OT1	6.853	6.763	6.297	5.683	6.654	6.544	7.625	5.819	6.032	5.691	6.071	6.662	6.48	6.456
	SLC22A18	7.345	10.193	7.781	7.604	6.511	7.326	7.222	6.406	6.285	7.186	7.152	8.214	7.651	7.271
	PHLDA2	5.553	3.982	6.005	4.158	4.767	5.309	4.157	5.103	3.865	5.345	4.375	4.731	4.887	4.868
	NAP1L4	9.124	9.588	9.675	9.213	10.977	9.142	10.312	9.958	9.473	9.541	9.991	9.577	10.457	9.32
	CARS	6.099	7.061	7.246	8.545	7.044	7.404	8.28	6.659	7.05	7.496	7.162	7.786	5.764	7.322
	ZNF195	6.134	5.853	6.005	5.641	6.447	6.762	6.597	6.002	6.823	6.223	6.179	5.917	5.988	6.628
	NUP98	7.177	6.725	6.977	6.8	6.558	7.023	7.702	6.546	7.012	6.626	7.585	7.043	5.953	7.312
	PGAP2	5.526	6.324	5.785	5.19	5.995	6.287	5.506	6.074	6.242	4.818	5.853	5.977	5.164	5.669
	RHOG	9.239	9.762	9.838	9.935	9.337	9.488	9.691	9.562	9.443	9.625	9.354	10.135	10.134	9.675
	STIM1	5.189	5.938	5.785	5.597	5.514	5.401	6.361	5.978	5.692	5.656	5.61	5.72	5.446	5.701
	RRM1	7.963	7.749	7.584	7.318	8.108	8.646	7.887	8.373	8.128	7.023	8.348	8.002	7.182	7.788
	TRIM21	6.421	6.647	6.595	6.362	6.362	6.138	6.575	6.659	6.638	6.151	6.327	6.035	6.056	6.612
	AC015689.2	5.189	4.689	4.782	5.129	4.822	5.716	5.128	5.056	5.327	5.509	4.626	5.11	5.722	5.22
	TRIM68	4.466	4.769	4.815	4.013	4.949	4.93	4.454	4.661	4.56	4.257	5.016	3.58	4.311	4.202
	HBB	11.277	6.233	4.304	7.305	11.413	10.096	8.461	8.711	9.782	10.16	10.18	9.863	9.618	9.572
	HBD	11.028	7.23	8.061	10.498	11.523	10.873	8.895	10.02	9.795	9.958	10.989	11.28	10.408	10.625
	HBBP1	9.547	5.451	4.908	7.444	9.74	7.953	7.208	8.59	6.654	8.172	9.46	8.309	8.828	8.75
	HBG1	8.3	6.22	3.965	5.129	9.892	7.869	6.597	8.61	6.553	9.058	10.184	7.097	9.304	9.189
	AC104389.3	7.928	8.155	8.547	8.379	8.522	8.12	7.687	7.13	8.501	8.184	7.984	8.41	7.63	8.239
	TRIM5	7.757	7.27	7.457	7.318	7.693	8.08	7.851	8.603	8.609	7.684	8.082	7.591	7.996	7.893
	TRIM22	4.525	7.731	5.949	5.458	4.899	5.05	5.662	6.596	6.242	5.107	6.26	5.72	4.961	5.535
	ARFIP2	5.728	4.95	5.297	5.553	5.84	5.444	5.946	5.672	6.326	5.47	5.153	5.405	5.446	5.669
	SMPD1	5.442	6.968	6.621	6.047	5.129	5.212	6.682	5.847	5.196	6.418	6.675	6.588	6.241	5.876
	TIMM10B	7.116	7.203	7.307	6.978	7.403	6.844	6.53	7.05	7.191	7.279	7.501	7.343	7.607	7.153
	RRP8	6.421	6.586	6.756	6.227	6.463	6.762	6.282	6.563	6.702	6.728	7.125	6.698	6.864	6.947
	TPP1	6.45	7.598	6.803	7.292	5.984	6.333	7.208	6.806	6.5	7.496	7.025	6.767	7.057	6.894
	MRPL17	7.44	6.667	7.397	6.781	7.481	7.567	6.761	7.288	7.309	6.955	6.718	6.662	6.528	6.881
	AC087280.1	4.688	4.648	4.09	4.602	4.488	4.728	4.554	4.787	4.216	3.743	4.055	4.398	4.427	4.81
	RPL27A	6.81	6.444	6.531	6.437	6.847	6.421	6.424	6.12	7.202	6.996	6.711	6.549	5.68	6.676
	AKIP1	6.584	6.311	6.878	5.553	6.77	6.058	5.662	6.097	6.242	6.439	6.147	6.896	6.352	6.381
	TMEM9B	7.275	6.976	7.09	7.408	7.208	7.436	6.682	7.085	7.012	6.776	7.446	7.124	7.007	7.492
	NRIP3	6.731	6.716	7.628	5.802	6.125	6.333	6.542	7.05	6.22	6.554	6.576	6.957	7.167	7.628
	DENND5A	6.61	6.409	7.457	6.199	6.083	5.567	5.839	5.762	7.157	6.591	7.219	6.292	6.298	6.562
	TMEM41B	8.893	7.98	8.417	8.573	8.263	7.838	8.253	8.076	7.852	8.389	8.83	8.366	8.861	8.801
	IPO7	5.728	6.179	6.621	6.227	6.995	5.881	6.254	6.847	6.518	6.356	6.788	6.509	7.121	6.081
	ZNF143	5.946	6.324	5.785	7.027	5.108	6.891	7.324	6.546	5.196	5.585	6.52	6.035	6.298	6.474
	WEE1	7.607	7.618	7.688	7.444	8.666	7.538	7.508	7.817	7.948	7.945	8.103	7.898	7.283	7.381
	SWAP70	7.728	9.567	8.074	6.743	6.029	7.862	8.27	8.428	8.393	7.323	8.357	6.588	8.589	7.492
	AMPD3	4.525	5.196	4.714	5.129	3.57	3.579	4.505	5.194	4.56	3.743	4.941	2.69	5.591	4.925
	CTR9	8.026	8.25	7.897	8.301	6.989	7.739	9.111	8.481	7.062	7.895	8.537	8.298	9.547	7.984
	EIF4G2	6.043	5.626	5.847	6.047	6.006	5.75	6.448	5.819	5.447	6.608	5.595	6.244	6.62	5.306
	ZBED5	5.117	5.835	5.023	5.19	4.681	5.356	6.519	4.954	5.285	5.158	4.941	5.313	5.722	5.081
	ZBED5-AS1	8.703	8.468	8.386	7.09	8.46	7.696	7.01	7.865	8.659	8.957	8.471	7.819	8.157	8.783
	USP47	7.614	8.023	7.318	7.305	7.006	7.092	9.015	7.999	7.418	7.938	7.42	7.513	8.639	6.973
	BTBD10	5.413	6.108	5.921	5.84	5.576	5.972	6.361	6.051	4.828	6.223	5.514	6.588	6.022	5.904
	FAR1	7.005	6.697	6.241	5.84	5.84	6.263	7.603	6.834	5.723	6.478	6.948	3.931	6.456	6.66
	CENPUP1	6.043	4.414	5.077	5.724	5.545	6.263	4.964	5.927	6.057	4.529	5.237	4.188	5.591	4.81
	COPB1	9.588	10.142	9.656	10.314	9.157	9.579	10.488	9.866	9.676	10.154	10.031	10.051	9.701	10.084
	RNU7-49P	5.223	5.403	5.405	6.336	4.341	5.05	5.33	4.278	5.241	5.301	5.61	5.977	5.764	5.57
	PSMA1	4.688	4.845	4.526	5.065	4.588	5.16	5.065	4.365	4.828	5.255	4.559	4.87	4.722	5.129
	CYP2R1	5.68	5.781	5.703	5.683	5.735	5.643	6.46	4.787	5.659	6.126	5.656	6.09	5.917	5.264
	C11orf58	7.705	7.903	7.872	7.503	7.42	7.814	7.873	8.011	7.679	8.04	7.687	7.61	7.795	7.603
	AC116533.1	10.282	11.178	10.589	10.764	10.872	10.277	9.849	10.669	11.154	10.858	10.679	11.018	10.056	10.587
	PIK3C2A	5.499	6.193	5.72	5.912	5.231	5.972	6.295	5.847	5.327	5.656	5.772	6.035	5.917	5.791
	NUCB2	10.872	11.362	11.889	11.793	11.679	11.075	10.285	11.584	12.143	11.492	11.481	11.538	11.524	11.456
	SERGEF	6.719	5.451	6.241	6.619	7.218	6.906	6.448	6.27	6.999	6.049	6.22	6.865	6.151	6.723
	SAAL1	7.948	7.112	7.615	7.318	7.697	8.31	6.781	8.133	7.823	7.21	7.694	7.343	7.311	7.553
	ST13P5	7.663	7.857	7.552	8.132	7.875	7.838	8.455	7.898	7.921	7.966	7.716	7.736	7.899	7.759
	HPS5	5.383	6.397	5.906	5.19	5.251	6.504	5.433	6.143	5.485	5.107	6.025	5.72	6.182	6.008
	GTF2H1	5.863	6.26	6.005	4.505	5.498	5.261	6.093	5.608	5.592	5.388	5.715	4.576	5.917	6.057
	LDHA	7.052	6.772	7.228	6.703	7.703	8.073	7.462	7.44	6.947	7.15	6.873	7.274	6.528	6.438
	TSG101	10.641	10.397	10.068	10.213	10.661	11.107	9.318	10.374	10.203	9.708	10.061	10.478	10.27	10.361
	YWHABP2	5.153	4.881	5.155	4.285	4.588	5.16	4.775	4.901	4.482	5.107	4.559	4.398	4.534	4.925
	UEVLD	6.169	5.646	5.669	5.409	5.925	6.443	6.348	5.15	5.814	5.724	5.355	4.188	5.225	4.748
	SPTY2D1	5.499	5.781	5.599	5.802	5.191	5.356	5.619	6.051	4.998	4.752	5.336	4.87	5.722	5.031
	AP006296.1	11.545	9.945	10.712	10.428	11.786	11.513	9.983	10.692	11.658	10.292	10.821	10.677	10.854	10.865
	ZDHHC13	7.307	7.644	6.984	6.227	6.253	6.602	7.12	7.609	5.981	6.151	7.385	6.468	6.768	7.824
	HTATIP2	7.751	7.497	7.619	8.023	7.626	8.383	8.03	7.174	6.702	7.561	7.45	8.058	8.239	8.228
	PRMT3	6.117	5.109	5.319	2.69	6.511	6.639	5.219	6.349	5.723	4.15	5.701	5.491	6.056	5.876
	ANO5	7.397	6.093	6.818	6.282	5.995	7.065	6.864	6.33	5.05	5.881	6.954	6.767	6.12	6.867
	SVIP	8.42	8.015	8.464	8.281	8.661	7.814	8.709	8.149	8.235	8.464	8.206	8.61	7.996	8.217
	FANCF	4.688	4.559	5.023	4.602	4.949	4.572	4.285	4.593	4.111	4.445	4.779	4.87	4.427	4.748
	AC024341.1	5.002	4.881	3.896	5.065	4.822	5.309	5.458	5.056	4.56	4.752	4.916	5.313	4.534	4.466
	CCDC34	7.185	6.808	7.692	7.625	8.044	7.9	7.09	7.493	7.961	7.437	7.927	7.513	6.727	6.921
	AC100771.1	6.236	6.165	6.23	5.912	6.535	5.972	5.33	6.33	6.823	6.458	6.025	6.426	5.446	6.173
	LIN7C	8.53	8.997	8.603	8.611	9.155	8.333	8.536	8.562	8.532	8.853	8.693	8.958	9.325	8.922
	AC104563.1	4.92	4.689	4.967	4.4	4.62	4.065	4.505	5.32	5.241	4.682	5.153	4.731	4.311	4.683
	HSP90AA2P	9.277	8.504	8.718	8.562	9.034	8.637	8.722	8.582	8.655	9.188	8.287	8.913	8.799	8.346
	KIF18A	6.532	5.706	5.179	5.641	6.072	6.378	7.646	6.861	6.535	6.246	6.528	6.338	6.883	6.239
	METTL15	4.268	5.109	4.566	4.285	4.681	4.295	5.458	5.006	3.532	4.999	4.779	5.11	5.1	4.466
	ARL14EP	4.92	5.887	5.486	5.409	5.171	5.567	5.703	5.702	5.149	5.301	5.463	5.11	5.917	6.008
	DNAJC24	5.002	5.138	5.129	5.248	4.739	4.93	5.275	6.002	5.785	5.158	5.109	5.854	5.284	5.081
	IMMP1L	5.223	5.196	5.179	5.065	5.289	5.05	4.815	4.954	4.944	5.054	5.196	5.313	5.34	4.81
	ELP4	6.253	6.409	5.832	6.412	6.215	6.463	6.154	5.762	7.05	6.151	6.495	6.143	6.352	5.791
	WT1	5.926	5.047	5.617	6.255	5.53	6.711	6.828	5.732	5.196	5.789	6.104	4.995	5.446	5.129
	EIF3M	11.212	11.35	10.616	11.032	11.569	11.416	10.369	10.889	11.513	11.055	11.066	11.395	10.552	11.068
	PRRG4	4.786	6.706	5.892	6.109	5.448	5.486	5.912	5.279	5.814	6.695	5.547	5.11	5.917	5.387
	DEPDC7	4.466	5.047	5.319	4.854	4.453	5.912	5.219	6.27	4.216	4.608	5.445	5.854	5.164	5.499
	TCP11L1	6.743	7.693	7.188	5.912	6.496	6.564	7.25	6.792	6.306	6.626	6.048	6.383	6.706	6.853
	LINC00294	4.525	5.725	4.908	4.854	4.62	4.572	5.357	5.103	4.56	4.529	4.249	4.731	4.887	4.868
	CSTF3	6.134	5.781	5.384	5.947	6.018	5.881	6.226	6.442	6.367	6.517	6.4	6.143	6.12	5.387
	AL136126.1	7.867	7.882	7.769	7.444	8.484	7.404	7.187	7.917	8.576	8.111	8.005	7.851	7.596	7.752
	HIPK3	7.185	8.451	7.188	7.151	7.189	6.728	7.179	7.403	7.379	7.717	7.416	7.513	7.378	7.381
	CD59	10.74	9.834	10.841	9.456	9.316	9.698	9.871	10.356	9.475	10.309	9.693	10.051	10.361	10.683
	FBXO3	6.584	7.134	6.841	6.598	6.596	6.4	6.692	6.861	6.406	5.995	7.031	6.986	6.505	6.008
	LMO2	6.478	4.807	5.753	4.999	6.878	5.68	5.303	5.15	6.764	5.789	5.73	6.383	5.722	5.791
	CAPRIN1	6.301	6.86	5.892	6.437	6.654	7.183	6.682	6.25	6.387	7.344	7.031	6.09	7.182	6.881
	NAT10	6.464	6.627	5.963	5.724	6.573	5.444	6.046	6.027	6.22	5.968	6.478	5.72	5.032	5.499
	AL139174.1	7.898	7.083	7.355	7.647	7.806	7.764	7.331	7.717	7.528	7.524	7.348	7.718	7.182	7.652
	CAT	10.847	10.742	10.764	11.275	11.518	10.643	10.319	10.78	11.549	11.006	11.343	10.506	10.09	11.435
	PDHX	6.906	6.336	6.031	7.075	6.072	6.844	6.348	6.72	6.851	5.939	6.279	7.015	6.405	6.438
	CD44	10.291	11.308	10.749	10.402	9.743	10.174	10.2	10.782	9.121	9.973	9.761	10.925	10.49	10.554
	TRIM44	5.223	5.781	5.617	5.764	5.448	5.16	6.282	5.608	5.327	5.881	5.445	5.11	6.664	5.637
	LDLRAD3	5.321	4.055	4.815	5.506	5.086	5.567	6.139	5.791	3.865	4.355	4.489	3.931	5.544	4.202
	COMMD9	8.726	8.023	8.538	8.745	8.68	7.838	8.297	7.999	8.917	8.886	8.649	8.778	8.267	8.499
	C11orf74	4.877	4.361	4.679	4.505	5.171	4.065	4.4	4.278	5.241	4.818	4.525	4.576	5.225	5.175
	API5	4.738	4.845	4.938	4.505	5.086	5.16	5.159	5.472	4.766	4.881	5.174	4.731	4.887	4.979
	TTC17	7.614	8.308	7.789	7.815	7.489	8.177	8.78	8.638	7.606	6.695	8.203	8.177	8.187	8.064
	HSD17B12	5.117	5.403	5.581	6.199	6.647	5.401	5.802	5.978	5.626	6.126	5.8	6.549	6.088	6.342
	MSTRG.5394	5.863	4.73	5.505	5.357	5.129	4.487	6.212	5.542	4.701	5.107	6.071	4.995	4.631	4.543
	ALKBH3	7.202	6.944	6.731	6.703	7.403	7.36	6.722	6.644	7.213	6.711	7.07	7.15	6.575	6.562
	ACCS	4.877	5.763	5.179	5.357	5.307	5.16	5.275	6.495	4.312	4.529	6.336	5.648	5.284	6.057
	EXT2	5.321	5.904	5.785	6.282	5.481	5.16	6.212	5.952	5.626	5.47	6.093	4.188	5.34	5.762
	CD82	10.617	9.642	10.46	10.601	9.967	10.805	11.622	10.351	10.03	10.406	9.966	11.012	10.401	10.782
	PEX16	6.946	6.286	6.826	5.641	7.223	6.745	5.506	6.495	7.359	5.724	6.638	7.409	6.405	6.173
	PHF21A	5.605	6.772	6.639	6.227	6.48	6.263	7.473	6.612	6.347	6.898	6.667	6.733	6.937	6.628
	AC024293.1	11.169	12.247	11.884	11.224	11.694	11.34	10.539	11.507	11.921	11.518	11.337	11.889	10.886	11.398
	DGKZ	4.786	5.223	5.525	4.999	5.307	4.93	4.998	5.103	5.981	5.301	5.237	5.977	5.591	5.129
	HARBI1	7.052	6.247	6.33	6.282	5.801	6.001	4.344	6.69	6.081	6.497	6.936	5.11	4.631	5.701
	ATG13	7.08	6.544	5.877	6.619	6.809	5.716	7.687	6.53	6.718	6.268	6.886	6.244	6.241	6.008
	ZNF408	5.289	5.277	4.878	5.248	5.108	5.05	4.815	3.84	5.592	5.107	5.153	5.571	4.807	5.463
	CKAP5	8.567	7.763	7.737	7.604	7.311	8.858	8.294	8.626	8.006	7.267	8.056	8.044	8.633	7.972
	C11orf49	7.614	7.351	7.285	7.748	7.477	7.567	7.832	7.664	7.319	7.344	7.188	8.483	7.404	7.527
	ARFGAP2	7.061	7.176	6.871	7.786	7.124	7.789	8.054	7.768	7.122	7.101	7.446	7.629	7.241	7.282
	AC090589.1	5.775	6.108	6.308	5.764	5.901	5.567	5.458	6.659	6.326	6.335	6.169	5.789	5.764	5.306
	DDB2	8.354	8.873	7.933	8.176	8.006	8.045	8.343	8.32	7.967	7.505	8.273	7.928	8.217	7.271
	ACP2	5.352	5.887	5.847	5.553	5.38	5.106	5.383	6.027	4.998	3.898	4.967	5.11	5.164	5.701
	NR1H3	5.189	4.769	6.971	5.912	5.679	4.652	5.433	5.006	5.101	5.47	5.277	5.11	5.1	5.791
	MADD	6.005	7.155	6.863	7.165	5.498	6.693	8.567	6.368	6.306	6.728	6.841	7.274	7.352	6.26
	SPI1	5.946	5.303	5.963	5.458	7.223	6.675	5.575	4.365	7.465	4.752	5.04	7.043	5.34	7.197
	PSMC3	6.236	5.167	5.801	5.304	6.318	6.058	5.597	5.64	6.535	6.151	5.942	5.854	5.446	5.669
	CELF1	6.821	6.576	6.849	6.619	6.972	6.891	6.891	7.174	6.823	7.312	7.008	6.194	6.598	6.51
	NDUFS3	9.15	8.087	8.983	8.797	9.496	9.533	8.215	8.794	9.388	9.134	8.94	8.727	9.081	8.902
	MTCH2	7.536	6.86	7.542	7.165	7.64	7.576	7.074	7.227	7.655	7.676	7.311	6.957	7.241	6.986
	FNBP4	6.843	7.763	6.977	6.598	6.472	6.876	8.934	7.518	7.369	7.396	7.065	7.32	7.007	7.578
	MSTRG.5467	4.193	5.251	4.398	5.065	3.857	4.487	5.458	5.056	4.4	4.818	4.835	4.87	4.887	4.098
	NUP160	6.203	6.22	5.847	5.947	5.606	5.567	6.212	4.901	6.105	5.585	6.137	5.571	5.804	5.463
	YPEL5P2	5.153	5.329	5.104	6.078	5.307	5.16	5.802	5.819	5.285	4.999	5.41	5.72	5.34	5.701
	AC023232.1	8.921	9.081	9.351	9.079	9.216	9.007	8.34	8.842	9.237	9.087	8.862	9.078	8.929	8.865
	PTPRJ	4.832	4.513	5.341	5.304	4.026	2.69	4.691	4.593	4.216	5.054	5.237	5.405	6.27	5.22
	AC022882.1	4.582	4.123	4.304	4.013	4.924	5.05	4.157	4.184	4.701	4.682	4.626	4.188	4.311	4.683
	AP001803.1	4.582	4.983	4.815	5.065	4.301	5.16	4.891	4.522	4.701	4.999	5.086	5.216	5.225	4.466
	SSRP1	6.936	6.324	6.756	7.18	7.149	7.119	7.172	7.096	7.622	7.396	6.867	6.383	6.685	6.4
	PRG3	7.375	8.545	10.543	10.243	10.009	7.051	7.264	11.451	8.618	7.766	11.567	9.463	10.989	10.093
	PRG2	10.147	11.255	10.567	11.245	11.027	9.289	9.269	11.023	9.995	9.446	11.72	10.898	10.721	10.018
	SLC43A1	6.316	5.379	6.502	6.944	6.914	6.693	6.828	6.424	6.823	6.313	7.076	7.15	6.955	6.281
	TMX2	4.962	4.845	5.384	5.129	5.344	5.356	5.682	5.435	5.447	5.107	5.131	5.571	4.807	5.264
	TIMM10	8.413	8.057	7.761	8.353	9.103	8.447	7.15	8.023	8.202	7.279	8.446	8.177	8.217	8.105
	UBE2L6	8.534	8.289	8.391	8.991	8.718	8.793	8.773	8.446	8.597	8.586	8.238	8.987	7.97	8.552
	RPS4XP13	5.223	5.781	5.635	5.553	5.621	5.309	5.303	6.002	5.844	5.43	5.316	5.854	4.961	5.22
	SERPING1	5.553	5.329	6.264	7.075	7.071	7.404	7.661	6.027	6.934	6.838	5.686	5.789	5.68	6.986
	CLP1	5.442	5.138	5.077	4.285	5.326	5.527	5.703	5.103	5.521	4.818	4.967	5.491	5.164	5.425
	ZDHHC5	5.499	6.247	6.005	5.947	5.561	6.03	6.078	5.901	6.105	6.022	5.786	4.995	5.804	5.264
	MED19	6.558	6.903	6.549	6.309	6.73	5.912	6.553	6.349	6.347	6.497	6.169	6.426	6.552	6.753
	LPXN	8.026	9.244	8.656	8.205	7.809	7.696	8.353	7.789	8.841	8.768	8.213	8.366	7.917	8.758
	ZFP91	5.153	5.109	5.274	5.357	4.822	5.881	6.212	5.279	4.944	6.246	5.547	4.995	5.496	5.175
	FAM111A	9.798	9.952	10.356	10.008	9.565	9.583	9.304	9.853	10.15	10.413	10.361	9.518	10.26	10.122
	OSBP	5.321	5.853	5.179	5.129	4.651	4.395	6.24	5.819	4.998	5.388	4.991	5.216	5.34	5.129
	PATL1	4.92	5.277	5.599	5.458	4.71	4.728	5.912	5.32	4.887	5.054	5.277	5.405	4.807	4.925
	STX3	4.688	5.403	6.206	5.409	4.62	5.784	5.821	5.472	5.327	5.724	5.336	6.244	6.241	5.669
	FABP5P7	6.743	7.598	7.812	6.978	7.445	7.079	6.348	6.644	7.98	7.323	6.954	6.509	6.325	6.438
	MRPL16	8.67	8.518	9.119	9.118	8.978	8.945	8.634	8.832	8.917	8.864	8.606	9.03	8.66	8.697
	TCN1	6.332	10.795	9.518	10.074	7.403	6.504	6.752	8.005	7.941	7.427	8.065	8.274	8.916	9.229
	SRD5A3P1	5.153	4.414	5.077	4.928	5.362	4.572	4.647	5.279	5.408	4.608	4.69	4.576	4.887	5.129
	MS4A3	5.383	8.304	9.257	9.383	7.505	5.567	8.369	8.622	9.147	7.301	7.851	8.138	8.605	8.568
	MS4A2	11.095	11.854	13.895	12.827	10.734	12.332	12.492	13.42	11.474	11.544	12.145	12.711	13.528	13.711
	MS4A6A	6.799	8.772	8.339	8.124	6.439	2.69	4.647	7.085	7.887	7.437	7.253	6.927	7.311	7.952
	MS4A4A	5.656	6.421	8.696	6.576	4.453	2.69	2.69	6.074	4.701	5.789	5.715	2.69	6.056	6.692
	MS4A7	6.043	8.942	7.712	7.011	6.345	3.928	5.128	6.644	5.521	8.259	6.645	6.662	7.391	7.428
	TMEM109	6.117	5.451	5.816	4.158	6.104	6.215	4.734	5.702	5.954	5.621	5.41	5.648	5.843	5.82
	VPS37C	6.464	4.689	5.446	4.775	5.606	6.164	5.128	4.845	6.175	4.941	4.72	4.87	5.225	5.957
	DDB1	7.267	7.497	6.826	7.043	8.272	6.356	7.771	7.258	6.638	6.223	7.74	6.626	7.212	6.545
	TKFC	5.705	4.464	5.426	5.129	6.125	5.16	4.554	5.575	6.129	5.345	5.686	5.11	5.446	5.904
	CYB561A3	6.597	6.992	7.471	7.503	5.995	6.19	5.997	5.237	5.557	6.439	6.47	5.491	6.241	7.011
	TMEM138	7.307	7.903	8.352	7.815	7.424	7.22	6.692	6.99	7.122	7.931	7.488	6.927	7.167	7.456
	TMEM216	7.125	7.031	7.096	7.444	7.247	7.303	7.401	6.806	7.687	7.312	6.978	7.387	6.685	7.229
	CPSF7	5.383	5.251	4.967	4.854	5.129	5.212	5.065	5.507	5.05	4.941	5.016	4.731	4.961	5.306
	AP003108.2	4.193	5.016	4.254	4.158	4.172	3.77	4.285	4.446	3.865	4.818	4.414	3.58	3.865	4.615
	PPP1R32	4.193	5.223	4.995	4.928	4.172	4.186	4.964	3.84	4.111	4.355	4.89	4.188	4.961	4.979
	TMEM258	9.972	10.442	10.761	10.304	10.499	10.086	9.85	9.729	10.599	10.334	10.139	10.506	9.848	10.254
	FEN1	7.353	5.835	6.929	6.781	7.428	7.73	6.96	7.278	7.757	6.955	7.178	6.801	6.405	6.908
	FADS2	6.743	5.354	6.991	7.37	6.902	7.208	7.526	7.227	6.347	7.407	7.589	7.15	7.479	7.219
	MSTRG.5591	6.203	5.744	6.818	7.121	6.632	6.19	6.282	7.073	6.481	6.335	6.675	6.426	6.901	6.692
	FADS1	9.131	7.535	9.144	9.631	9.459	9.77	9.777	9.245	9.19	9.532	9.114	9.238	8.911	9.533
	FADS3	5.117	3.982	4.304	4.285	5.251	5.212	4.647	4.593	4.56	5.158	4.658	5.216	4.807	4.683
	FTH1	5.752	6.455	6.639	5.683	5.84	5.356	5.552	5.608	5.149	6.335	5.174	6.143	5.917	5.982
	ASRGL1	6.672	5.605	6.362	6.508	6.809	5.972	6.014	6.644	6.947	6.022	6.52	4.995	6.12	7.048
	AHNAK	6.236	7.19	7.491	7.625	6.309	7.145	7.45	7.288	5.927	7.088	5.929	7.647	7.795	7.391
	MTA2	5.117	4.916	5.274	5.409	5.576	4.652	4.454	4.278	5.327	5.255	5.563	4.995	5.34	5.264
	B3GAT3	5.383	6.233	6.308	5.19	6.145	5.68	5.219	5.702	5.785	5.301	6.082	6.292	5.544	5.669
	GANAB	5.352	5.904	5.72	5.912	5.621	5.567	6.093	5.435	5.557	5.509	5.497	5.491	5.68	5.731
	UQCC3	4.832	4.306	4.566	4.775	4.453	4.487	4.554	4.661	5.05	4.445	5.174	3.58	5.34	4.81
	UBXN1	8.459	8.243	8.299	8.617	8.366	8.6	8.602	8.368	8.532	8.425	8.221	8.62	8.302	8.38
	TTC9C	6.788	6.533	6.929	7.593	6.878	6.524	7.304	7.014	6.718	7.198	6.954	7.61	7.241	6.96
	ZBTB3	5.002	5.451	4.938	5.065	5.591	4.93	4.928	5.542	5.327	4.608	5.016	6.09	4.722	5.031
	POLR2G	8.688	9.526	8.847	9.18	9.223	9.014	8.645	8.828	8.924	8.45	8.868	9.577	8.911	8.918
	TMEM223	5.352	4.306	5.466	5.506	4.71	5.817	5.33	5.32	5.872	4.999	5.428	5.11	5.34	5.347
	TMEM179B	4.92	5.223	5.228	4.928	4.822	4.799	5.219	5.435	4.998	4.818	4.69	4.87	4.631	4.384
	NXF1	6.392	6.799	6.54	7.106	6.496	6.4	6.828	6.12	6.879	6.049	6.711	5.648	6.528	6.217
	RNU6-118P	4.688	4.73	5.251	4.692	3.917	4.487	4.998	4.661	4.887	4.682	5.257	4.188	5.1	4.925
	WDR74	5.605	4.689	5.204	4.775	6.463	6.058	4.998	5.507	5.692	5.509	5.237	5.571	5.394	5.387
	SNHG1	7.259	6.385	6.95	6.927	7.555	6.995	6.619	7.227	7.941	6.853	7.476	7.365	6.642	6.947
	SLC3A2	8.48	9.428	9.238	9.498	8.598	8.498	7.832	8.334	8.897	8.985	8.719	9.478	8.554	9.124
	LGALS12	6.285	6.421	7.323	7.593	5.735	4.295	7.437	6.27	6.057	7.924	8.014	7.736	7.735	7.118
	RARRES3	4.028	5.97	4.995	5.065	4.217	3.928	4.454	2.69	4.216	4.752	5.373	5.11	4.181	4.81
	ATL3	7.275	7.639	6.739	6.576	6.195	6.728	5.703	7.085	6.553	6.868	6.984	6.09	6.405	6.839
	IMMP1LP1	4.832	5.047	4.995	4.775	5.326	4.992	4.647	5.542	4.998	5.158	4.779	5.313	4.722	4.683
	RTN3	8.161	8.936	8.673	9.024	8.161	8.139	9.053	9.085	8.374	9.158	8.774	8.533	9.654	8.499
	MARK2	6.478	7	7.447	7.075	6.689	6.564	6.986	7.014	6.57	6.883	7.214	7.274	7.455	6.738
	NAA40	4.193	4.361	4.485	4.505	5.108	4.93	5.408	4.522	5.754	4.257	4.72	3.931	4.807	3.704
	COX8A	9.958	9.937	10.439	9.961	10.223	10.005	9.399	9.95	10.154	10.169	9.96	9.921	9.939	9.876
	TRPT1	6.406	5.744	6.319	5.84	6.558	6.463	6.309	6.33	6.518	6.246	5.547	6.244	5.88	6.4
	STIP1	5.863	5.427	5.991	5.683	5.721	5.784	6.268	5.359	5.368	5.691	6.179	4.87	5.68	5.701
	FERMT3	8.059	6.716	7.301	7.331	7.679	7.595	6.484	7.217	7.719	7.65	7.394	8.921	7.786	8.034
	NUDT22	5.526	4.648	5.384	4.854	5.762	5.643	4.891	5.15	5.447	4.941	4.779	5.72	4.427	5.081
	FKBP2	4.786	4.807	4.398	4.4	4.26	4.652	3.932	4.522	4.701	4.608	4.156	3.931	3.658	4.683
	BAD	5.189	4.306	5.363	4.854	5.231	5.606	4.891	4.661	5.241	4.608	5.257	5.491	4.722	5.387
	GPR137	5.189	4.306	4.908	5.304	5.231	4.992	4.4	5.608	4.701	5.054	4.835	3.931	4.631	4.683
	TRMT112	3.935	4.769	5.023	4.505	4.681	4.186	4.285	4.661	4.828	4.355	4.489	4.576	4.035	4.543
	PRDX5	10.248	10.021	10.812	10.916	10.496	10.309	10.195	10.525	10.753	10.525	10.241	10.71	10.296	10.254
	AP003774.4	4.337	4.604	5.129	4.4	4.341	4.186	4.505	4.725	4.887	3.743	4.055	4.995	5.032	4.098
	SF1	6.916	7.053	7.285	7.432	7.548	7.436	6.828	7.108	7.179	7.301	6.93	6.626	6.727	7.186
	RASGRP2	5.819	5.354	6.33	6.598	6.318	5.85	5.506	5.15	6.242	7.642	6.24	6.927	6.182	6.008
	MAP4K2	4.688	3.817	4.642	4.158	4.949	5.16	4.998	3.692	4.766	4.608	3.748	4.398	4.427	5.031
	ARL2	8.416	7.567	8.625	8.494	8.755	8.777	8.589	8.229	8.73	8.342	8.167	8.463	8.047	8.389
	NAALADL1	2.69	5.109	4.714	3.845	4.739	3.928	4.157	4.522	5.241	4.529	4.156	2.69	4.534	3.854
	CDCA5	5.256	4.361	5.486	5.304	5.937	6.138	5.33	5.901	6.105	5.054	5.463	5.313	5.34	4.979
	ZFPL1	4.832	4.559	4.714	4.285	4.523	5.309	4.013	4.725	5.101	4.529	4.249	4.576	4.181	4.297
	TM7SF2	6.22	4.559	5.617	5.553	6.558	5.643	6.139	5.575	6.588	5.911	5.73	6.549	5.843	5.791
	FAU	5.884	6.869	6.841	5.877	6.566	5.567	5.946	6.478	6.553	6.418	6.06	6.426	6.12	5.957
	MRPL49	5.841	4.689	4.878	5.724	5.665	5.912	5.763	5.435	4.887	5.054	5.686	5.72	5.496	5.175
	AP003068.2	4.877	4.123	4.398	5.597	4.556	4.572	5.682	4.787	3.29	4.682	4.055	5.491	3.38	4.868
	CAPN1	8.455	7.127	7.417	8.086	8.51	7.739	6.977	8.023	7.779	7.049	7.669	8.002	7.057	8.432
	DPF2	6.406	6.247	6.351	7.106	6.345	7.023	7.394	6.546	6.518	6.608	6.444	7.015	6.088	6.66
	SLC25A45	4.268	4.559	4.714	4.505	4.301	3.928	4.734	4.845	4.216	4.682	4.75	5.216	4.631	4.202
	FRMD8	7.675	6.96	7.495	7.383	7.134	7.303	7.795	7.13	7.614	8.276	7.984	7.61	8.195	7.774
	NEAT1	9.05	7.795	8.651	8.69	7.608	7.687	9.598	7.844	7.703	9.607	8.699	9.647	9.64	8.682
	MALAT1	14.571	16.133	14.872	14.376	14.148	13.615	15.183	14.482	13.705	14.739	14.528	15.765	15.015	14.6
	SCYL1	4.582	4.055	5.319	4.602	5.636	5.212	4.505	5.056	5.754	5.158	5.086	5.789	5.032	5.701
	SSSCA1	6.832	6.233	6.833	6.703	7.302	7.023	6.651	6.914	7.267	6.883	6.52	6.194	6.48	6.527
	CFL1	9.49	9.106	9.654	9.177	9.823	9.555	8.608	9.003	9.54	9.426	9.156	9.528	9.328	9.357
	RELA	6.236	4.689	4.878	4.285	5.606	5.881	5.529	5.608	5.592	4.752	5.131	4.398	4.427	5.499
	KAT5	6.421	5.87	6.559	6.762	6.38	6.796	6.24	6.546	6.22	6.022	6.22	5.405	6.212	6.738
	RNASEH2C	7.089	5.87	7.601	6.927	7.637	6.951	6.96	6.965	7.597	7.088	7.403	7.15	7.283	7.048
	AP5B1	4.268	4.73	5.179	5.641	4.588	4.186	5.097	5.398	5.149	5.301	5.086	3.931	5.544	5.031
	MUS81	5.526	5.605	5.737	5.357	5.636	5.68	4.964	4.954	5.285	5.207	5.463	5.72	5.544	4.925
	CTSW	8.35	8.266	7.7	9.106	7.714	9.032	8.066	7.98	8.469	7.113	8.734	9.292	7.63	8.826
	FIBP	8.586	8.706	9.022	8.919	8.882	8.975	8.808	8.956	8.492	8.541	8.724	8.286	8.692	8.646
	CCDC85B	5.289	4.123	5.251	4.285	5.775	6.085	4.285	5.006	5.521	4.608	4.559	5.11	4.807	5.175
	FOSL1	4.832	3.817	4.304	4.692	4.172	4.295	4.891	4.901	4.56	4.881	4.626	5.216	4.722	4.543
	DRAP1	8.049	7.345	7.894	7.223	8.348	8.349	7.222	7.746	7.679	7.552	7.733	8.592	7.212	7.984
	EIF1AD	8.086	7.393	7.971	6.703	7.819	7.232	6.752	7.831	7.631	7.323	8.256	7.387	7.43	7.845
	SART1	6.505	4.845	6.071	6.255	6.717	6.287	5.529	5.762	6.057	5.691	5.715	6.865	5.394	6.281
	BANF1	6.45	5.781	6.639	6.047	6.682	6.602	6.198	6.208	6.481	5.821	6.289	6.244	5.988	6.456
	CATSPER1	7.404	7.162	7.044	6.91	7.028	7.232	6.24	7.206	5.692	6.223	6.739	7.867	6.62	7.229
	SF3B2	9.75	9.693	9.904	9.916	9.702	10.279	10.65	10.237	9.867	9.881	9.91	9.388	10.09	9.677
	PACS1	3.935	4.513	4.967	4.999	4.077	5.05	5.33	4.522	4.766	4.445	4.835	4.731	4.807	4.466
	YIF1A	7.717	6.002	6.771	6.838	7.744	7.498	6.542	7.206	7.427	6.223	7.014	7.201	6.212	7.271
	BRMS1	7.639	7.25	7.176	7.805	7.256	7.425	7.344	7.288	7.639	6.838	7.538	7.431	7.212	7.652
	MRPL11	7.125	6.903	7.188	6.703	7.578	7.371	6.608	6.596	7.379	7.222	7.054	6.549	6.973	6.753
	DPP3	5.728	5.403	5.274	5.129	5.251	5.309	5.065	5.056	5.447	5.255	5.579	5.313	5.1	4.384
	ZDHHC24	6.236	5.87	5.892	5.506	5.621	5.943	4.691	5.732	6.851	5.301	5.772	5.648	5.164	5.637
	CCS	5.797	4.983	5.466	4.999	5.84	5.943	6.046	6.27	5.241	5.789	5.772	6.698	5.636	6.26
	RBM14	4.268	4.464	5.486	4.928	5.231	4.866	4.554	4.661	4.766	4.818	4.863	5.313	4.807	4.748
	RBM4	6.895	6.299	6.922	6.508	7.028	6.544	7.128	6.368	7.025	6.608	7.12	7.124	6.937	7.083
	RBM4B	5.189	5.223	5.023	5.641	5.514	5.606	5.723	5.279	5.368	4.999	5.316	4.731	5.284	4.979
	C11orf80	4.582	4.689	4.352	5.409	5.019	5.309	5.763	4.901	3.532	3.898	4.156	4.398	4.311	4.466
	KDM2A	5.442	6.017	6.286	6.227	5.431	5.527	6.994	6.33	5.844	6.377	6.22	6.035	6.212	5.731
	GRK2	4.582	5.223	5.341	4.999	5.108	4.799	4.505	5.15	5.285	4.682	5.063	5.72	4.961	4.683
	ANKRD13D	4.92	6.26	5.906	5.553	4.924	5.212	4.815	5.006	5.285	5.345	5.8	4.995	4.961	5.306
	SSH3	4.114	4.807	5.251	4.4	4.38	4.728	4.928	3.84	4.482	3.898	4.414	5.648	4.722	4.202
	RAD9A	4.114	4.123	4.748	4.285	4.739	5.401	4.775	4.845	4.944	4.881	4.375	4.995	4.311	4.297
	POLD4	4.786	4.513	4.748	4.158	4.417	3.77	4.157	4.522	4.56	4.445	4.375	4.731	4.181	4.683
	PPP1CA	8.664	7.944	8.595	8.584	8.728	8.562	7.981	8.377	8.618	8.409	8.213	8.41	7.619	8.422
	TBC1D10C	4.688	4.123	4.679	3.845	4.795	4.992	4.223	4.954	5.327	3.556	4.967	5.648	4.427	5.22
	CORO1B	7.523	6.233	6.698	6.227	7.597	7.382	5.575	6.478	7.122	5.968	6.861	7.225	6.598	7.428
	TMEM134	5.884	5.835	6.648	5.409	6.125	5.261	5.433	5.359	4.944	4.941	5.715	5.571	5.88	5.669
	AIP	8.602	8.057	8.72	8.606	8.562	8.722	7.635	8.401	8.293	8.384	8.325	8.843	8.253	8.577
	CDK2AP2	7.089	6.137	7.51	7.121	7.087	7.382	6.507	7.163	7.086	7.126	6.924	7.124	6.973	7.175
	GSTP1	9.17	10.3	10.999	10.747	9.589	7.975	9.349	8.959	11.232	11.17	10.33	9.799	9.853	10.741
	NDUFV1	7.461	7.54	7.641	7.383	7.92	7.713	7.165	7.746	8.074	7.427	7.665	7.513	7.515	7.752
	RPL37P2	9.413	9.952	9.566	9.503	10.1	9.415	8.714	9.318	10.289	9.881	9.706	10.019	9.053	9.451
	ALDH3B1	6.099	7.314	6.586	5.065	5.775	6.112	5.275	6.33	6.006	6.335	6.126	6.244	6.241	6.4
	UNC93B1	5.819	4.248	6.005	4.013	5.211	4.992	3.172	5.672	6.153	4.881	5.41	3.931	4.181	5.129
	NDUFS8	9.765	8.172	9.99	9.869	9.898	9.717	9.374	9.172	9.769	9.819	9.499	9.823	9.64	9.505
	TCIRG1	5.223	4.689	5.023	4.013	4.767	4.487	4.087	4.593	4.482	4.682	5.109	4.87	4.534	4.81
	CHKA	4.738	5.817	4.566	4.013	4.767	4.572	6.014	4.661	3.532	5.158	4.863	5.789	4.722	5.129
	KMT5B	5.08	6.336	5.297	4.602	5.621	5.16	6.03	5.732	5.149	4.881	4.941	4.188	6.088	6.474
	C11orf24	7.562	6.002	7.152	5.506	7.034	6.583	5.433	6.874	6.463	6.728	6.552	6.801	6.747	6.562
	LRP5	4.466	5.474	5.077	4.928	4.795	4.652	4.998	5.237	4.312	5.757	5.109	5.216	6.598	4.979
	PPP6R3	9.204	8.89	8.668	8.59	8.826	8.769	8.91	9.027	8.745	8.409	8.955	8.647	9.061	8.772
	CPT1A	9.443	10.18	9.43	9.223	9.554	9.26	8.804	9.568	9.802	9.387	9.677	9.538	9.656	9.11
	TESMIN	7.219	7.031	6.803	7.357	6.822	6.796	7.324	7.475	7.298	7.407	7.57	6.244	6.955	6.986
	MRPL21	9.243	8.785	9.244	8.919	9.53	9.093	8.621	8.773	9.521	8.853	9.237	8.843	9.041	8.783
	IGHMBP2	5.579	4.648	4.679	5.065	5.326	5.784	4.285	4.845	5.754	4.881	5.48	2.69	4.311	5.22
	TPCN2	4.028	4.983	5.274	5.129	4.71	4.186	4.734	4.446	5.557	5.158	5.016	3.58	4.427	5.22
	IFITM9P	6.853	7.603	8.299	7.383	6.995	7.326	6.732	7.51	7.224	7.396	6.948	7.15	7.862	7.332
	LTO1	5.153	4.648	5.104	4.602	5.307	4.065	4.734	5.056	5.149	5.158	5.316	5.405	4.631	5.347
	PPFIA1	6.505	6.349	6.454	6.723	6.104	6.239	7.165	6.31	6.463	7.496	6.821	6.194	7.338	6.151
	CTTN	11.432	10.359	10.11	11.077	10.61	8.822	9.524	10.643	8.025	11.156	11.647	11.39	12.198	9.817
	DHCR7	6.916	5.781	7.182	8.482	8.133	7.669	7.969	7.337	8.151	7.009	6.886	7.736	5.496	7.501
	AP002387.2	5.256	4.73	5.129	5.458	5.53	5.567	5.275	5.507	6.105	4.881	4.941	4.398	5.032	5.387
	NADSYN1	7.08	6.886	6.893	7.251	6.803	6.356	6.322	6.977	7.11	7.075	7.037	7.851	6.937	7.312
	RNF121	6.81	6.299	5.816	7.011	6.215	7.195	6.282	5.978	6.264	6.912	6.444	7.097	6.48	5.93
	IL18BP	4.92	6.617	5.963	4.775	4.588	4.186	3.641	5.15	4.828	4.752	5.04	5.216	4.807	5.425
	NUMA1	5.705	6.017	5.581	5.506	4.488	5.16	6.828	6.12	5.626	5.509	5.547	6.194	5.953	5.876
	LAMTOR1	10.17	9.728	9.958	10.383	10.034	10.193	9.697	10.017	9.769	10.15	9.971	10.531	10.233	10.056
	ANAPC15	6.571	6.017	6.464	6.255	7.066	6.583	5.682	5.978	6.764	6.246	6.503	6.626	6.212	6.527
	CLPB	7.368	6.706	7.371	6.723	7.154	7.023	7.277	7.717	7.456	7.386	7.65	6.927	7.338	7.391
	ARAP1	4.193	4.306	4.878	3.845	4.026	4.866	4.454	4.901	4.632	4.15	3.748	3.58	4.961	4.202
	ATG16L2	4.688	4.361	5.251	4.505	5.15	3.77	5.821	5.359	5.447	4.752	4.69	5.72	5.446	5.701
	FCHSD2	7.39	8.643	8.452	8.117	7.399	7.023	7.571	7.999	8.364	8.111	8.327	7.883	8.408	8.168
	RAB6A	8.249	8.742	8.315	8.267	8.588	7.989	8.531	8.401	7.446	8.287	8.136	8.803	8.723	8.034
	MRPL48	5.383	4.983	5.228	4.999	5.995	5.567	5.552	5.103	5.521	5.789	5.217	5.11	5.284	5.535
	COA4	7.089	6.886	7.108	6.995	7.489	7.092	6.8	6.99	7.267	6.868	6.732	7.015	6.864	6.839
	PAAF1	7.723	7.944	7.606	8.132	8.05	8.605	7.809	7.119	8.474	6.996	7.639	7.629	7.442	8.111
	UCP2	10.054	10.625	9.373	9.492	9.581	9.621	9.061	9.771	9.021	8.868	9.661	9.262	9.429	9.673
	C2CD3	3.211	4.188	4.304	5.19	4.488	4.866	4.998	3.968	4.482	4.881	4.75	4.398	4.534	4.098
	PPME1	6.926	7.749	6.362	7.194	7.293	7.17	7.058	6.952	5.754	6.313	7.07	6.896	7.442	7.322
	PGM2L1	5.042	4.361	4.485	5.129	5.042	5.912	6.436	5.575	4.944	5.939	5.131	5.491	5.032	4.81
	KCNE3	4.466	6.706	5.816	5.357	5.448	4.652	4.454	5.237	5.844	5.881	5.336	5.491	5.88	5.669
	POLD3	5.926	6.894	6.9	6.169	6.166	6.657	5.964	6.965	7.267	6.199	6.667	5.648	6.727	6.322
	AP001324.1	11.725	12.996	12.095	11.968	12.422	11.809	11.001	11.822	12.861	12.33	12.067	12.417	11.396	11.876
	XRRA1	4.193	5.474	5.155	4.4	5.289	3.928	4.734	4.446	4.111	5.301	4.375	5.11	2.69	4.466
	SPCS2	5.321	4.916	5.405	5.683	5.514	5.567	5.529	4.954	5.149	5.968	5.217	5.648	5.225	5.22
	NEU3	4.738	5.451	5.251	4.285	4.822	4.799	4.601	4.725	4.887	4.752	4.967	4.995	4.961	4.466
	SLCO2B1	5.499	6.409	6.404	4.4	4.795	4.992	5.98	4.593	4.828	4.682	4.779	5.405	6.456	6.438
	ARRB1	7.219	5.938	7.176	7.075	7.403	7.303	8.663	7.014	7.062	7.29	7.273	6.698	7.04	7.536
	RPS3	5.819	6.361	5.847	6.047	6.006	5.606	5.839	5.762	6.481	6.022	5.53	6.035	5.446	5.57
	GDPD5	4.688	5.016	4.878	4.285	4.126	4.395	3.368	4.365	4.111	4.529	4.334	4.87	5.032	4.466
	UVRAG	5.117	4.769	5.077	4.285	5.086	4.186	4.998	4.845	4.766	4.257	5.109	4.398	5.394	5.731
	AP002360.1	4.268	3.982	4.566	4.013	4.488	4.572	4.223	4.725	4.632	4.752	4.69	5.11	4.035	4.202
	EMSY	5.289	4.95	4.714	5.802	4.874	4.572	5.552	3.692	4.887	5.301	4.991	5.216	5.225	4.683
	ACER3	6.285	6.299	6.521	7.18	6.166	6.215	6.564	6.596	5.592	7.088	6.495	7.591	7.442	6.596
	PAK1	8.862	8.783	9.437	9.842	8.909	8.873	9.503	9.082	8.46	9.788	8.963	9.382	9.273	8.495
	CLNS1A	8.152	8.723	8.096	8.281	7.859	7.862	7.747	8.192	8.11	7.902	8.273	7.898	7.805	7.92
	AQP11	4.688	4.306	5.617	4.692	4.874	4.395	4.815	5.507	4.887	4.752	4.658	4.995	4.961	5.347
	RSF1	8.402	8.62	7.781	8.759	8.218	8.478	9.451	8.528	8.437	8.265	8.183	9.072	9.23	8.53
	AAMDC	5.68	6.206	5.906	6.109	6.083	5.716	5.433	6.051	5.927	6.291	5.892	6.383	5.544	6.173
	INTS4	6.875	7.577	7.323	7.251	7.265	7.037	7.943	7.585	7.528	6.838	7.924	7.097	7.057	7.175
	NDUFC2	4.337	5.646	5.384	5.065	4.899	5.309	4.647	4.661	5.368	5.207	5.063	5.11	5.164	5.637
	ALG8	8.497	7.688	7.61	8.69	8.218	8.605	7.692	7.796	8.213	7.79	8.054	7.591	8.03	7.4
	NARS2	4.786	5.251	5.023	5.683	5.721	4.728	5.097	4.787	5.927	4.999	5.41	5.72	5.68	5.347
	AP001284.1	4.028	4.559	4.304	4.928	4.488	5.16	4.554	4.365	4.482	4.15	4.89	3.58	4.181	4.615
	RPS28P7	11.771	12.456	12.17	11.93	12.289	11.496	11.106	11.785	12.646	12.067	12.086	12.359	11.428	11.792
	PRCP	6.799	7.944	7.263	7.582	6.654	6.922	7.291	7.195	7.11	7.386	6.905	7.25	7.297	7.072
	DDIAS	4.466	4.123	4.254	3.845	4.453	4.065	4.223	4.522	4.216	4.355	4.292	3.58	4.035	4.615
	RAB30-AS1	4.636	4.361	5.251	5.129	5.326	4.992	5.33	4.725	5.327	5.207	5.063	4.87	4.427	4.81
	CCDC90B	5.884	6.716	5.801	5.764	6.309	6.876	6.295	5.874	6.153	5.789	5.813	6.662	5.636	6.008
	PCF11	7.337	8.579	7.992	7.344	6.972	7.315	8.32	7.753	7.256	7.333	8.185	7.097	7.853	7.544
	ANKRD42	5.752	5.817	5.737	5.981	5.171	4.652	5.763	4.593	5.872	5.621	5.373	5.72	5.917	6.128
	TMEM126B	7.918	7.928	8.384	8.44	8.22	8.415	8.131	7.943	8.384	8.384	8.313	8.058	8.142	8.046
	TMEM126A	7.142	7.702	7.619	8.183	7.505	7.908	6.8	7.617	8.398	8.04	7.723	7.533	7.442	7.817
	CREBZF	4.268	4.306	5.155	5.19	4.795	4.799	5.506	4.787	5.368	5.207	5.04	4.731	5.1	5.129
	SYTL2	4.877	5.016	5.906	4.854	4.341	4.992	6.472	6.69	3.29	4.257	4.055	3.931	5.591	4.979
	PICALM	5.656	5.474	5.363	6.199	5.961	5.643	6.254	5.575	5.285	5.757	6.453	6.801	6.056	5.791
	AP003097.1	5.383	5.563	5.274	4.775	5.289	5.75	4.601	5.398	5.485	4.999	5.086	4.995	5.1	5.463
	EED	6.099	4.807	4.967	4.505	4.62	5.606	5.946	6.165	4.312	4.941	4.89	4.576	5.032	4.615
	HIKESHI	7.193	7.076	7.234	7.408	7.593	7.651	7.635	7.394	7.309	7.301	7.367	7.493	7.255	7.107
	ME3	5.08	3.618	4.605	5.065	4.822	6.164	2.69	3.968	4.766	2.69	3.672	5.789	2.69	4.81
	AP000654.2	5.579	5.427	5.737	5.947	5.877	5.912	6.139	6.002	5.659	6.126	5.715	5.917	6.022	5.499
	TMEM135	5.986	5.666	5.581	4.602	5.191	5.527	6.154	5.507	5.05	4.15	6.137	5.11	5.34	6.081
	RAB38	6.61	6.26	6.109	7.593	7.189	7.789	7.766	6.939	6.5	6.711	6.99	7.343	6.807	7.06
	CTSC	9.265	10.525	9.771	9.414	8.846	9.056	9.388	9.278	9.466	9.34	9.464	8.867	9.533	9.426
	CHORDC1	6.005	5.646	6.195	4.999	5.344	5.486	7.298	5.507	5.101	6.572	5.866	5.648	5.284	5.499
	TUBAP2	7.468	7.37	7.641	6.682	7.611	7.586	6.8	8.214	7.483	7.126	7.292	6.767	7.311	6.738
	OSBPL9P2	4.832	4.559	4.147	4.775	4.126	4.186	4.691	4.184	3.865	4.15	4.89	4.576	4.427	4.543
	NDUFB11P1	7.033	6.586	7.505	7.043	7.279	6.995	6.732	7.337	7.597	7.505	7.025	6.698	7.442	6.51
	SLC36A4	4.114	5.167	5.274	4.505	3.57	4.799	5.619	5.901	5.557	5.47	5.316	5.216	5.591	3.854
	SMCO4	4.525	5.686	5.892	5.129	5.042	5.261	4.285	5.006	5.872	6.126	5.41	5.571	4.961	5.264
	SRP14P2	8.249	7.817	8.164	8.511	7.926	8.488	7.771	7.679	8.145	8.95	7.984	8.238	7.834	8.301
	CEP295	6.885	6.894	6.512	6.619	6.04	6.564	6.692	7.544	7.179	6.644	6.667	6.244	5.917	6.281
	TAF1D	8.951	9.781	8.922	9.853	9.376	9.196	8.825	9.359	9.626	9.603	9.327	9.478	9.341	9.235
	C11orf54	5.383	5.853	5.341	5.553	5.865	5.567	5.433	5.952	5.101	5.509	5.53	6.09	5.496	5.22
	HPRT1P3	5.553	5.167	4.878	4.928	5.362	5.16	5.159	4.593	5.327	5.301	4.89	4.398	5.164	5.031
	AP002784.2	10.164	10.618	10.456	10.287	10.166	10.14	9.721	10.321	10.318	10.292	10.053	10.396	10.251	10.242
	MRE11	7.918	8.597	8.881	9.056	8.372	7.614	8.062	8.432	8.116	8.699	8.459	7.803	8.682	8.239
	ANKRD49	5.223	5.584	5.544	5.802	5.748	5.912	5.929	5.901	5.723	5.107	5.547	4.87	5.636	5.701
	AMOTL1	4.738	5.303	5.155	4.602	4.795	4.992	5.128	5.791	4.944	4.682	5.547	6.626	5.804	4.81
	CWC15	8.903	9.057	9.158	9.223	9.076	9.106	8.953	8.747	8.879	9.291	8.987	8.958	8.789	8.783
	SRSF8	5.605	5.584	5.525	6.078	5.721	5.527	6.226	6.051	5.285	6.535	5.579	6.426	6.642	5.957
	ENDOD1	5.223	5.666	5.155	5.409	5.289	4.992	6.282	6.074	4.312	6.377	6.552	5.11	6.379	6.26
	SESN3	6.853	6.763	7.234	6.554	6.696	7.806	7.12	6.612	7.235	6.478	6.886	6.626	7.417	7.595
	FAM76B	5.966	5.781	5.617	6.255	6.455	6.564	6.918	5.847	6.081	6.246	6.391	6.383	5.843	6.281
	CEP57	7.043	7.654	6.648	6.8	6.675	6.602	6.682	6.861	6.823	6.711	6.808	6.426	7.089	6.438
	MTMR2	6.946	6.617	6.549	6.781	6.632	7.105	6.828	6.861	6.879	6.969	6.739	6.957	7.024	6.612
	CCDC82	7.734	7.8	7.93	7.738	7.497	7.96	7.882	7.775	7.519	7.805	7.744	7.851	8.087	7.946
	JRKL	4.636	5.451	5.228	5.357	5.064	5.05	4.647	5.279	4.944	4.445	5.547	5.11	4.035	4.466
	RPA2P3	5.863	5.451	5.341	5.409	5.545	5.881	5.597	6.002	5.485	5.789	5.53	5.648	5.591	5.701
	AP000942.1	4.738	5.497	5.297	4.158	4.767	4.799	4.223	5.398	5.241	4.682	5.174	5.313	4.311	4.202
	BIRC3	5.819	6.697	6.362	6.703	4.71	4.395	4.815	5.472	5.557	6.175	6.2	5.789	6.846	5.731
	BIRC2	5.553	6.151	5.466	6.461	5.086	4.992	6.154	5.006	5.05	5.995	5.641	5.11	5.68	5.604
	TMEM123	5.47	6.586	6.122	6.309	5.852	5.716	6.597	6.387	6.481	6.223	5.978	5.648	6.056	6.66
	MMP8	2.69	2.69	4.782	6.387	2.69	4.395	5.247	5.435	4.111	2.69	5.237	5.405	5.394	5.081
	MMP12	5.002	6.834	8.71	4.999	5.865	2.69	3.845	4.365	2.69	4.355	6.048	2.69	6.022	7.312
	DCUN1D5	6.916	5.563	5.877	6.078	7.399	6.796	4.891	5.435	7.418	5.691	6.427	6.801	5.225	6.723
	CASP4	11.788	12.384	11.937	12.077	11.697	11.076	11.07	11.205	11.87	12.356	12.236	11.926	11.881	12.302
	CASP1	5.605	7.932	7.471	6.255	6.596	4.186	5.097	6.25	7.51	7.312	7.125	6.698	6.727	6.644
	CARD16	6.134	8.615	7.89	7.432	6.995	5.486	5.482	6.563	7.202	7.467	7.802	7.343	7.404	6.96
	MSANTD4	5.08	4.807	4.847	5.597	4.924	4.487	5.597	4.787	4.56	4.999	4.967	4.576	5.34	4.748
	KBTBD3	5.705	6.179	6.206	6.461	6.018	6.058	5.458	6.074	5.844	6.151	5.853	6.292	5.591	6.105
	AASDHPPT	7.299	7.148	7.057	6.781	7.228	7.157	7.35	7.609	6.893	7.417	7.114	7.343	7.515	7.219
	CWF19L2	6.708	7.25	6.473	7.982	6.281	6.583	8.077	6.735	6.175	6.572	6.478	7.387	7.105	6.419
	SLC35F2	8.74	7.852	9.045	8.233	8.718	7.488	7.12	7.891	9.471	8.756	8.854	7.07	8.295	8.678
	CUL5	6.532	7.295	6.568	6.856	6.55	6.544	7.105	6.927	6.032	6.838	6.364	6.143	6.056	7.24
	NPAT	6.117	5.474	5.486	5.506	5.344	5.68	6.386	5.702	4.887	5.158	5.257	4.995	6.088	5.604
	ATM	5.705	6.421	5.862	5.553	5.775	5.75	6.761	6.349	5.872	5.691	5.701	6.143	6.241	6.128
	KDELC2	5.08	5.563	5.617	4.854	5.38	4.487	4.4	5.32	5.626	5.345	5.445	4.188	5.636	4.868
	DDX10	4.403	4.95	4.748	4.158	4.822	5.309	5.032	4.593	5.241	4.445	4.779	4.576	4.534	4.098
	RDX	6.421	7.162	6.383	7.37	6.309	6.239	8.058	7.403	6.006	7.987	6.373	6.833	7.63	6.753
	AP001889.1	8.296	7.008	7.919	7.657	8.265	8.052	6.374	7.609	8.191	7.873	7.679	7.913	7.641	8.14
	FDX1	5.189	5.354	5.906	5.764	5.414	4.866	5.303	4.725	5.557	5.255	5.297	4.731	4.961	5.637
	PPP2R1B	5.966	5.781	5.319	5.458	6.051	6.19	5.357	6.12	5.101	5.207	5.813	5.313	4.887	4.466
	ALG9	4.466	4.604	5.104	5.683	4.767	4.652	4.087	4.365	4.828	5.054	4.808	4.188	4.534	4.683
	TIMM8B	6.719	6.421	7.139	6.554	6.995	6.583	6.448	6.424	7.145	6.808	6.848	6.927	6.48	6.562
	GNG5P3	5.117	5.078	5.703	4.854	5.27	4.93	5.159	5.056	5.285	5.585	5.086	4.188	5.1	4.979
	FDXACB1	4.832	4.648	4.605	4.285	5.38	4.93	4.013	4.593	5.285	4.608	5.277	4.731	4.035	4.466
	C11orf1	6.062	5.817	6.031	6.199	6.422	6.239	5.575	5.952	6.535	5.881	5.929	6.468	5.591	6.26
	RPL37AP8	4.738	5.138	4.908	4.854	4.899	3.928	4.4	5.15	4.998	4.881	4.69	5.11	4.631	4.683
	DLAT	6.799	6.576	6.23	6.944	6.632	7.814	7.264	6.513	6.879	6.76	6.99	6.698	5.722	6.173
	PPIHP1	5.819	6.22	6.171	5.409	6.668	6.001	5.783	6.27	6.67	6.049	6.289	6.244	6.212	5.791
	NKAPD1	6.186	6.409	6.308	6.282	6.414	6.215	6.519	6.612	6.879	6.101	6.391	6.244	5.843	6.128
	SDHD	5.189	5.686	5.977	5.641	5.591	5.444	5.552	5.542	5.927	6.022	5.217	4.995	5.764	5.669
	IL18	7.235	7.844	7.467	7.973	6.422	7.547	7.018	7.337	7.787	7.931	7.344	7.701	7.391	7.824
	PTS	6.301	6.373	6.613	5.724	6.397	5.606	6.014	5.791	6.425	6.049	6.014	6.801	6.298	6.361
	TTC12	4.525	5.666	4.254	3.369	5.129	3.928	3.932	4.845	4.766	3.556	5.277	4.576	5.032	3.983
	DRD2	5.728	5.047	6.253	5.683	5.665	5.643	5.128	5.64	3.532	5.207	5.813	6.767	5.34	5.535
	ZW10	5.926	6.349	5.991	6.619	6.703	7.338	7.05	6.874	6.794	4.752	6.26	6.09	5.636	6.239
	AP003170.5	4.193	4.916	4.967	5.458	4.874	4.799	4.964	4.278	5.592	4.529	4.593	4.398	4.311	4.615
	ATF4P4	4.877	4.414	4.714	4.692	4.767	4.93	4.964	4.725	4.828	4.529	3.943	3.58	4.534	4.615
	USP28	4.337	4.414	5.426	4.775	4.71	4.93	5.482	4.593	5.327	4.999	5.656	4.87	4.807	4.466
	ZBTB16	4.525	4.464	4.782	4.285	5.064	5.486	4.223	3.968	5.196	4.355	4.249	5.977	4.534	4.466
	RBM7	5.153	5.016	5.023	5.19	5.251	5.106	5.357	5.279	4.887	5.301	5.373	5.648	4.887	5.306
	REXO2	8.586	6.772	7.36	7.636	8.894	8.086	7.904	7.449	8.139	8.32	8.056	7.958	7.596	7.972
	AC020549.1	5.042	5.047	4.782	4.854	5.289	4.93	4.964	4.725	4.701	4.608	4.991	5.11	5.34	4.748
	BUD13	7.291	6.772	7.366	7.444	7.134	7.349	7.331	7.337	7.074	6.76	7.321	7.32	7.325	7.51
	ZPR1	5.841	7.112	6.833	6.91	5.707	5.784	5.303	5.847	6.463	6.517	6.528	6.338	6.431	6.301
	AP000936.3	5.47	6.108	5.635	5.304	5.865	5.05	4.815	5.435	5.844	5.821	5.391	5.571	5.446	5.347
	AP000936.2	6.203	5.725	5.363	6.109	6.018	6.239	6.014	5.819	5.592	5.968	5.73	6.383	5.764	5.129
	PAFAH1B2	11.346	11.802	11.302	11.348	11.182	11.027	11.654	11.551	10.928	11.414	11.56	10.926	11.509	11.402
	PCSK7	4.636	5.605	4.847	5.304	4.822	4.866	5.575	5.32	4.312	5.255	5.063	4.576	4.722	4.868
	RNF214	6.584	6.247	6.424	7.468	6.972	7.092	7.082	6.69	6.518	6.76	6.544	6.468	6.807	6.767
	CEP164	5.728	6.206	5.877	6.169	6.215	5.881	5.619	5.874	5.754	6.101	6.327	6.383	5.917	5.82
	IL10RA	5.153	5.584	5.581	4.285	4.301	4.186	4.157	5.194	4.216	4.608	5.355	4.995	3.38	6.105
	ARCN1	6.253	6.409	6.531	6.619	6.496	6.19	6.96	7.206	6.306	5.789	7.008	6.588	6.864	6.492
	JAML	7.243	8.144	8.704	7.738	6.972	5.106	5.876	6.659	7.993	7.515	8.402	7.973	7.935	8.436
[truncated: 8,567 more rows]
