# Supplementary material for: Diabetes Induces a Transcriptional Signature in Bone Marrow–Derived CD34+ Hematopoietic Stem Cells Predictive of Their Progeny Dysfunction
Source: Int J Mol Sci. 2021 Jan 31;22(3):1423. doi: 10.3390/ijms22031423 (PMC7866997; doi:10.3390/ijms22031423)
Supplement: Supplementary file 1 [file ijms-22-01423-s001.zip › SUPPLEMENTARY/Supplementary.Table.2.xlsx]

## Sheet: Diff. Expression Analysis
	Gene name	ensembl_gene_id	chromosome_name	start_position	end_position	strand	length	gene_biotype	class_biotype	logFC	AveExpr	t	P.Value	adj.P.Val	B
	TP53I3	ENSG00000115129	2	24077433	24085861	-1	8428	protein_coding	PC	1.03891	6.4905	5.38397	5.02478e-05	0.530918	-3.68857
	NINJ2	ENSG00000171840	12	564296	663779	-1	99483	protein_coding	PC	0.873382	6.34701	4.45706	0.000349732	0.999102	-3.84008
	FPR2	ENSG00000171049	19	51752026	51770531	1	18505	protein_coding	PC	-1.27472	4.51918	-4.12177	0.000718525	0.999102	-3.90398
	NAA35	ENSG00000135040	9	85941146	86022298	1	81152	protein_coding	PC	0.717357	6.94808	4.11136	0.000734835	0.999102	-3.90604
	POMGNT1	ENSG00000085998	1	46188682	46220305	-1	31623	protein_coding	PC	0.701052	4.63178	4.07381	0.00079687	0.999102	-3.91353
	ENTHD1	ENSG00000176177	22	39743044	39893864	-1	150820	protein_coding	PC	1.61243	4.37421	3.94877	0.00104415	0.999102	-3.93888
	RIN3	ENSG00000100599	14	92513781	92688994	1	175213	protein_coding	PC	0.630649	5.58936	3.93432	0.0010773	0.999102	-3.94186
	GALNT14	ENSG00000158089	2	30910467	31155202	-1	244735	protein_coding	PC	-0.940767	5.60136	-3.92968	0.00108819	0.999102	-3.94282
	ERMARD	ENSG00000130023	6	169751622	169781600	1	29978	protein_coding	PC	0.985491	6.3687	3.79129	0.00146841	0.999102	-3.97178
	ZC3H14	ENSG00000100722	14	88562970	88627596	1	64626	protein_coding	PC	0.691111	7.052	3.65449	0.00197505	0.999102	-4.00119
	DPH7	ENSG00000148399	9	137554444	137578925	-1	24481	protein_coding	PC	-0.741415	5.23126	-3.61755	0.0021396	0.999102	-4.00926
	SETD3	ENSG00000183576	14	99397748	99480889	-1	83141	protein_coding	PC	-0.669524	6.20896	-3.57063	0.00236849	0.999102	-4.0196
	SERAC1	ENSG00000122335	6	158109515	158168280	-1	58765	protein_coding	PC	-0.842797	4.79194	-3.53314	0.00256877	0.999102	-4.02792
	DHX57	ENSG00000163214	2	38797729	38875934	-1	78205	protein_coding	PC	0.702483	5.31172	3.52733	0.00260129	0.999102	-4.02921
	TPT1-AS1	ENSG00000170919	13	45341345	45393413	1	52068	processed_transcript	LNC	0.723463	5.07098	3.40977	0.00335435	0.999102	-4.05566
	TM9SF4	ENSG00000101337	20	32109506	32167258	1	57752	protein_coding	PC	1.0359	6.23098	3.38148	0.00356575	0.999102	-4.06211
	CEMIP2	ENSG00000135048	9	71683366	71816690	-1	133324	protein_coding	PC	0.664957	5.88462	3.35795	0.00375149	0.999102	-4.06748
	TSEN54	ENSG00000182173	17	75516060	75524735	1	8675	protein_coding	PC	0.611897	4.85419	3.28328	0.00440687	0.999102	-4.08469
	SPINK2	ENSG00000128040	4	56809860	56821742	-1	11882	protein_coding	PC	-1.30524	5.13776	-3.24937	0.00474052	0.999102	-4.09256
	MOB3C	ENSG00000142961	1	46607715	46616891	-1	9176	protein_coding	PC	-0.758125	4.57851	-3.20169	0.00525224	0.999102	-4.10369
	ABLIM1	ENSG00000099204	10	114431113	114768061	-1	336948	protein_coding	PC	-1.17892	5.08131	-3.15145	0.00585027	0.999102	-4.1155
	MTFR1	ENSG00000066855	8	65644734	65771261	1	126527	protein_coding	PC	0.680249	4.74939	3.13352	0.00607934	0.999102	-4.11973
	IRF5	ENSG00000128604	7	128937457	128950038	1	12581	protein_coding	PC	-0.662988	5.17321	-3.12678	0.00616774	0.999102	-4.12132
	LINC01410	ENSG00000238113	9	62801461	62813486	1	12025	lincRNA	LNC	-0.895719	4.92837	-3.10301	0.0064898	0.999102	-4.12695
	COQ8A	ENSG00000163050	1	226897536	226987545	1	90009	protein_coding	PC	-0.820788	4.98505	-3.07238	0.00692897	0.999102	-4.13423
	HDGFL3	ENSG00000166503	15	83112738	83207823	-1	95085	protein_coding	PC	0.571461	6.91554	3.06797	0.00699452	0.999102	-4.13528
	RPL31	ENSG00000071082	2	101002229	101024032	1	21803	protein_coding	PC	-0.514595	6.46841	-3.06021	0.00711149	0.999102	-4.13713
	SERINC2	ENSG00000168528	1	31409565	31434680	1	25115	protein_coding	PC	-1.11237	5.95339	-3.04341	0.00737099	0.999102	-4.14113
	TBC1D8B	ENSG00000133138	X	106802673	106876150	1	73477	protein_coding	PC	1.01174	4.20391	3.04287	0.00737958	0.999102	-4.14126
	PTK2B	ENSG00000120899	8	27311482	27459391	1	147909	protein_coding	PC	-0.521481	6.36008	-3.02224	0.00771141	0.999102	-4.14619
	KBTBD2	ENSG00000170852	7	32868172	32894131	-1	25959	protein_coding	PC	0.514269	5.35066	3.01591	0.00781609	0.999102	-4.14771
	GTF2IRD2	ENSG00000196275	7	74796144	74851551	-1	55407	protein_coding	PC	0.600012	4.49046	2.97239	0.00857451	0.999102	-4.15815
	MTRR	ENSG00000124275	5	7851186	7906025	1	54839	protein_coding	PC	0.618353	5.8172	2.9669	0.0086751	0.999102	-4.15948
	BCL2L11	ENSG00000153094	2	111119378	111168445	1	49067	protein_coding	PC	0.50304	4.68574	2.9494	0.00900358	0.999102	-4.16369
	AC106820.1	ENSG00000243445	16	2332313	2332732	-1	419	processed_pseudogene	PSE	-0.49328	4.46846	-2.89192	0.0101695	0.999102	-4.17758
	TASOR	ENSG00000163946	3	56620133	56683237	-1	63104	protein_coding	PC	0.629465	6.15037	2.88942	0.0102234	0.999102	-4.17819
	C1orf21	ENSG00000116667	1	184387029	184629019	1	241990	protein_coding	PC	-0.590165	5.57281	-2.87877	0.0104562	0.999102	-4.18077
	SLC7A6	ENSG00000103064	16	68264516	68301823	1	37307	protein_coding	PC	0.538227	4.5666	2.86052	0.0108672	0.999102	-4.1852
	SRD5A3	ENSG00000128039	4	55346242	55373100	1	26858	protein_coding	PC	0.581549	5.10083	2.8573	0.0109412	0.999102	-4.18598
	SNHG17	ENSG00000196756	20	38420587	38435361	-1	14774	processed_transcript	LNC	0.65304	7.09468	2.85093	0.0110893	0.999102	-4.18753
	CU633906.1	ENSG00000275496	21	6228966	6267317	-1	38351	lincRNA	LNC	0.66251	4.53385	2.83727	0.0114133	0.999102	-4.19086
	WDR60	ENSG00000126870	7	158856558	158956747	1	100189	protein_coding	PC	0.63463	6.59749	2.82783	0.0116424	0.999102	-4.19316
	ZC3HAV1	ENSG00000105939	7	139043515	139109720	-1	66205	protein_coding	PC	0.830542	8.4779	2.82201	0.0117859	0.999102	-4.19457
	SELENOW	ENSG00000178980	19	47778585	47784686	1	6101	protein_coding	PC	0.46434	9.04707	2.82089	0.0118137	0.999102	-4.19485
	ENO3	ENSG00000108515	17	4948092	4957131	1	9039	protein_coding	PC	0.951941	5.22512	2.81137	0.0120527	0.999102	-4.19717
	PPP3CB	ENSG00000107758	10	73436428	73496024	-1	59596	protein_coding	PC	0.675542	5.23882	2.76805	0.0132006	0.999102	-4.20775
	PRKAA1	ENSG00000132356	5	40759379	40798374	-1	38995	protein_coding	PC	0.537373	5.49608	2.76578	0.0132633	0.999102	-4.2083
	AP000240.1	ENSG00000273017	21	29359002	29359453	1	451	sense_intronic	LNC	0.456618	4.87658	2.76175	0.0133758	0.999102	-4.20928
	SPNS3	ENSG00000182557	17	4433940	4488208	1	54268	protein_coding	PC	-1.19094	6.03734	-2.73275	0.0142127	0.999102	-4.21639
	GNPDA2	ENSG00000163281	4	44682200	44726595	-1	44395	protein_coding	PC	0.613238	5.69314	2.73029	0.014286	0.999102	-4.21699
	WDR53	ENSG00000185798	3	196554177	196568674	-1	14497	protein_coding	PC	0.544968	4.86529	2.72895	0.014326	0.999102	-4.21732
	C11orf80	ENSG00000173715	11	66744451	66843328	1	98877	protein_coding	PC	0.704197	4.62748	2.69855	0.0152644	0.999102	-4.22477
	ADAM28	ENSG00000042980	8	24294040	24359018	1	64978	protein_coding	PC	-1.02374	6.3816	-2.69429	0.0154007	0.999102	-4.22582
	MOCS2	ENSG00000164172	5	53095679	53110063	-1	14384	protein_coding	PC	0.458336	7.71206	2.66538	0.0163554	0.999102	-4.23292
	ATP11C	ENSG00000101974	X	139726346	139945276	-1	218930	protein_coding	PC	0.529665	4.82271	2.66196	0.0164721	0.999102	-4.23376
	AL355922.1	ENSG00000136315	14	20919361	20920299	1	938	lincRNA	LNC	-1.44493	6.5376	-2.65775	0.016617	0.999102	-4.2348
	GTPBP6	ENSG00000178605	X	304529	318819	-1	14290	protein_coding	PC	-0.662948	5.2975	-2.64916	0.0169159	0.999102	-4.23691
	FAM86DP	ENSG00000244026	3	75421552	75435110	-1	13558	transcribed_unprocessed_pseudogene	PSE	-0.549914	4.62695	-2.6474	0.0169777	0.999102	-4.23734
	ANKRD20A2	ENSG00000183148	9	40223285	40266392	1	43107	protein_coding	PC	0.678285	4.37709	2.6283	0.0176634	0.999102	-4.24204
	POC1B	ENSG00000139323	12	89419718	89526047	-1	106329	protein_coding	PC	0.46937	4.81548	2.61607	0.0181164	0.999102	-4.24506
	COG2	ENSG00000135775	1	230642481	230693982	1	51501	protein_coding	PC	0.890517	6.42603	2.6144	0.0181788	0.999102	-4.24547
	PPP2R5A	ENSG00000066027	1	212285410	212361853	1	76443	protein_coding	PC	0.748084	5.41188	2.60865	0.0183965	0.999102	-4.24688
	GOPC	ENSG00000047932	6	117560269	117602542	-1	42273	protein_coding	PC	0.440086	4.46884	2.60478	0.0185443	0.999102	-4.24784
	ZNF720	ENSG00000197302	16	31713229	31794869	1	81640	protein_coding	PC	0.68507	5.98691	2.60436	0.0185602	0.999102	-4.24794
	UEVLD	ENSG00000151116	11	18529609	18588747	-1	59138	protein_coding	PC	0.69112	5.55815	2.59774	0.0188159	0.999102	-4.24957
	ZNF311	ENSG00000197935	6	28994785	29005316	-1	10531	protein_coding	PC	0.761816	4.423	2.59771	0.0188171	0.999102	-4.24958
	ZUP1	ENSG00000153975	6	116635618	116668794	-1	33176	protein_coding	PC	0.475314	6.98197	2.58067	0.0194902	0.999102	-4.25378
	NIFK-AS1	ENSG00000236859	2	121649650	121728481	1	78831	antisense	LNC	0.479653	4.85581	2.57486	0.0197252	0.999102	-4.25521
	IGHM	ENSG00000211899	14	105851705	105856218	-1	4513	IG_C_gene	PC	-1.07484	4.68367	-2.56826	0.0199949	0.999102	-4.25684
	KIF3A	ENSG00000131437	5	132692628	132737638	-1	45010	protein_coding	PC	0.563859	5.53374	2.55781	0.0204298	0.999102	-4.25942
	PADI4	ENSG00000159339	1	17308195	17364004	1	55809	protein_coding	PC	-0.672725	7.16348	-2.54899	0.0208033	0.999102	-4.26159
	REPS2	ENSG00000169891	X	16946658	17153272	1	206614	protein_coding	PC	0.72824	4.9773	2.53642	0.0213475	0.999102	-4.26469
	GEMIN5	ENSG00000082516	5	154887411	154938211	-1	50800	protein_coding	PC	0.632854	5.14473	2.53405	0.0214517	0.999102	-4.26528
	LDLRAD3	ENSG00000179241	11	35943981	36232136	1	288155	protein_coding	PC	0.815617	4.90467	2.53279	0.0215069	0.999102	-4.26559
	BORA	ENSG00000136122	13	72727749	72756198	1	28449	protein_coding	PC	0.753651	5.2939	2.5233	0.0219297	0.999102	-4.26793
	SIRPB2	ENSG00000196209	20	1470741	1491587	-1	20846	protein_coding	PC	-0.844931	4.27701	-2.5199	0.0220829	0.999102	-4.26877
	LINC00963	ENSG00000204054	9	129483451	129513686	1	30235	processed_transcript	LNC	0.511909	6.1481	2.51833	0.0221539	0.999102	-4.26915
	GLRXP1	ENSG00000228234	20	37602852	37603185	-1	333	processed_pseudogene	PSE	-0.413928	4.7357	-2.51739	0.022197	0.999102	-4.26939
	AC107954.1	ENSG00000261549	15	88989519	88990245	-1	726	processed_pseudogene	PSE	0.470072	4.98003	2.51077	0.0224995	0.999102	-4.27102
	SORL1	ENSG00000137642	11	121452314	121633763	1	181449	protein_coding	PC	-1.02527	5.52317	-2.50685	0.0226808	0.999102	-4.27199
	PLIN2	ENSG00000147872	9	19108375	19149290	-1	40915	protein_coding	PC	0.5429	8.7324	2.50142	0.0229339	0.999102	-4.27333
	ELP5	ENSG00000170291	17	7251416	7259940	1	8524	protein_coding	PC	-0.47973	7.00137	-2.49414	0.0232776	0.999102	-4.27512
	SCHIP1	ENSG00000151967	3	159839861	159897360	1	57499	protein_coding	PC	-0.613242	4.57391	-2.48399	0.0237653	0.999102	-4.27763
	MYO10	ENSG00000145555	5	16661907	16936288	-1	274381	protein_coding	PC	1.00502	5.18018	2.47688	0.0241124	0.999102	-4.27938
	TWISTNB	ENSG00000105849	7	19695461	19709037	-1	13576	protein_coding	PC	0.649469	8.0402	2.46286	0.0248109	0.999102	-4.28284
	ZFP30	ENSG00000120784	19	37613749	37692337	-1	78588	protein_coding	PC	-0.478382	4.96849	-2.4623	0.0248394	0.999102	-4.28298
	PHF20	ENSG00000025293	20	35771974	35950370	1	178396	protein_coding	PC	0.502522	7.71249	2.45826	0.0250444	0.999102	-4.28398
	CITED2	ENSG00000164442	6	139371807	139374648	-1	2841	protein_coding	PC	0.468521	4.86084	2.45784	0.0250656	0.999102	-4.28408
	MPP5	ENSG00000072415	14	67241109	67335819	1	94710	protein_coding	PC	0.793049	4.45927	2.45741	0.0250878	0.999102	-4.28419
	RPL9	ENSG00000163682	4	39452521	39458949	-1	6428	protein_coding	PC	-0.457255	5.2182	-2.45497	0.0252126	0.999102	-4.28479
	CRYBB2P1	ENSG00000100058	22	25448105	25520854	1	72749	transcribed_unprocessed_pseudogene	PSE	0.686239	6.19767	2.44483	0.0257375	0.999102	-4.28729
	GUSB	ENSG00000169919	7	65960684	65982215	-1	21531	protein_coding	PC	-0.427034	7.23484	-2.44348	0.0258081	0.999102	-4.28762
	ZNF224	ENSG00000267680	19	44094339	44109886	1	15547	protein_coding	PC	-0.51876	4.40753	-2.44249	0.02586	0.999102	-4.28787
	LTO1	ENSG00000149716	11	69653076	69675416	-1	22340	protein_coding	PC	-0.45804	4.9768	-2.44081	0.0259486	0.999102	-4.28828
	NIPBL-DT	ENSG00000285967	5	36864425	36876700	-1	12275	bidirectional_promoter_lncRNA	LNC	-0.411467	5.15984	-2.43593	0.0262068	0.999102	-4.28949
	AP002360.1	ENSG00000255135	11	76441338	76444656	-1	3318	lincRNA	LNC	-0.416716	4.44695	-2.43524	0.0262434	0.999102	-4.28966
	GRAMD4	ENSG00000075240	22	46576012	46679790	1	103778	protein_coding	PC	-0.601524	4.84339	-2.43251	0.0263892	0.999102	-4.29033
	LSS	ENSG00000160285	21	46188141	46228824	-1	40683	protein_coding	PC	-0.648045	5.40029	-2.43011	0.0265178	0.999102	-4.29092
	GLULP4	ENSG00000178723	9	34917175	34918296	1	1121	processed_pseudogene	PSE	0.481793	6.89512	2.42536	0.0267748	0.999102	-4.2921
	PHGDH	ENSG00000092621	1	119648411	119744226	1	95815	protein_coding	PC	-1.31256	7.93229	-2.42378	0.0268606	0.999102	-4.29249
	NPAT	ENSG00000149308	11	108157215	108222638	-1	65423	protein_coding	PC	0.492793	5.54898	2.42127	0.0269974	0.999102	-4.2931
	MSTRG.14885	MSTRG.14885	17	49423279	49424018	0	739	NOVEL	NOVEL	-0.437964	7.77833	-2.42029	0.0270511	0.999102	-4.29335
	NAA16	ENSG00000172766	13	41311267	41377030	1	65763	protein_coding	PC	-0.549909	5.85548	-2.40621	0.0278325	0.999102	-4.29682
	ASGR2	ENSG00000161944	17	7101322	7115700	-1	14378	protein_coding	PC	-1.40061	5.59901	-2.40412	0.0279509	0.999102	-4.29733
	TMCC1-AS1	ENSG00000271270	3	129893811	129918575	1	24764	antisense	LNC	-0.443873	5.86894	-2.40252	0.028041	0.999102	-4.29773
	DHODH	ENSG00000102967	16	72008588	72027664	1	19076	protein_coding	PC	-0.568925	5.86267	-2.40032	0.028166	0.999102	-4.29827
	POLR2B	ENSG00000047315	4	56977722	57031158	1	53436	protein_coding	PC	0.591019	7.13045	2.39218	0.0286331	0.999102	-4.30028
	GPX1P1	ENSG00000197582	X	13378735	13379340	-1	605	processed_pseudogene	PSE	0.595156	8.08283	2.39005	0.0287562	0.999102	-4.3008
	UBE3D	ENSG00000118420	6	82892390	83065841	-1	173451	protein_coding	PC	0.575516	5.42075	2.38565	0.0290128	0.999102	-4.30189
	ZNF677	ENSG00000197928	19	53235381	53254898	-1	19517	protein_coding	PC	-0.469937	4.96788	-2.38527	0.029035	0.999102	-4.30198
	AL513523.1	ENSG00000223599	1	153852106	153853414	-1	1308	processed_pseudogene	PSE	0.435377	8.14116	2.38163	0.0292487	0.999102	-4.30288
	UACA	ENSG00000137831	15	70654554	70763558	-1	109004	protein_coding	PC	0.721959	4.84443	2.37678	0.0295359	0.999102	-4.30407
	SCML2	ENSG00000102098	X	18239313	18354688	-1	115375	protein_coding	PC	-0.561522	4.91599	-2.36888	0.0300094	0.999102	-4.30602
	PTPRE	ENSG00000132334	10	127907061	128085855	1	178794	protein_coding	PC	-0.744914	7.12932	-2.36417	0.0302951	0.999102	-4.30718
	FBXO11	ENSG00000138081	2	47789316	47905793	-1	116477	protein_coding	PC	0.788029	4.60309	2.36373	0.030322	0.999102	-4.30729
	DEPTOR	ENSG00000155792	8	119873717	120050918	1	177201	protein_coding	PC	0.827315	4.81602	2.35906	0.0306082	0.999102	-4.30844
	MYO6	ENSG00000196586	6	75749192	75919537	1	170345	protein_coding	PC	1.2933	5.26188	2.35359	0.030946	0.999102	-4.30978
	METTL4	ENSG00000101574	18	2537525	2571509	-1	33984	protein_coding	PC	0.680917	5.44837	2.35296	0.0309855	0.999102	-4.30994
	SLFN12	ENSG00000172123	17	35411060	35433283	-1	22223	protein_coding	PC	0.46102	5.09465	2.35284	0.0309927	0.999102	-4.30997
	MCM2	ENSG00000073111	3	127598410	127622436	1	24026	protein_coding	PC	0.583259	5.03372	2.34616	0.0314112	0.999102	-4.31162
	NEDD9	ENSG00000111859	6	11183298	11382348	-1	199050	protein_coding	PC	0.508485	4.54472	2.34454	0.0315137	0.999102	-4.31201
	XAF1	ENSG00000132530	17	6755447	6775647	1	20200	protein_coding	PC	0.703691	4.31574	2.33728	0.0319755	0.999102	-4.3138
	ANKRD20A1	ENSG00000260691	9	67832765	67920552	1	87787	protein_coding	PC	0.663675	4.47712	2.33171	0.0323343	0.999102	-4.31517
	HMGB1P51	ENSG00000270986	15	58672296	58672933	1	637	processed_pseudogene	PSE	0.454861	4.52964	2.32645	0.0326764	0.999102	-4.31647
	MTHFD1L	ENSG00000120254	6	150865549	151101887	1	236338	protein_coding	PC	-0.468551	5.11478	-2.32396	0.0328399	0.999102	-4.31708
	SLC4A7	ENSG00000033867	3	27372721	27484420	-1	111699	protein_coding	PC	0.534862	6.23736	2.32292	0.0329086	0.999102	-4.31734
	AC079414.3	ENSG00000276007	16	78123243	78124332	1	1089	sense_intronic	LNC	-0.615998	4.85723	-2.32053	0.0330662	0.999102	-4.31792
	TRIP4	ENSG00000103671	15	64387748	64455303	1	67555	protein_coding	PC	0.398383	6.19605	2.32034	0.0330785	0.999102	-4.31797
	AP5M1	ENSG00000053770	14	57268924	57298742	1	29818	protein_coding	PC	-0.506948	5.59066	-2.31967	0.0331226	0.999102	-4.31813
	JADE1	ENSG00000077684	4	128809700	128875224	1	65524	protein_coding	PC	0.437762	5.60046	2.31874	0.0331844	0.999102	-4.31836
	ATAD1	ENSG00000138138	10	87751512	87841343	-1	89831	protein_coding	PC	-0.50406	6.15066	-2.31191	0.0336405	0.999102	-4.32004
	AL645568.2	ENSG00000231615	1	173362397	173363733	-1	1336	processed_pseudogene	PSE	0.339069	5.97711	2.30923	0.0338209	0.999102	-4.3207
	SCYL1	ENSG00000142186	11	65525077	65538704	1	13627	protein_coding	PC	-0.556161	5.10613	-2.30899	0.033837	0.999102	-4.32076
	HADH	ENSG00000138796	4	107989714	108035175	1	45461	protein_coding	PC	-0.499119	7.33958	-2.30688	0.0339803	0.999102	-4.32128
	RICTOR	ENSG00000164327	5	38937920	39074399	-1	136479	protein_coding	PC	0.665897	8.49216	2.30379	0.0341903	0.999102	-4.32204
	HACD2	ENSG00000206527	3	123490820	123585053	-1	94233	protein_coding	PC	0.723195	4.58117	2.29967	0.034472	0.999102	-4.32305
	RNASE2	ENSG00000169385	14	20955487	20956436	1	949	protein_coding	PC	-1.17041	9.942	-2.29342	0.0349047	0.999102	-4.32459
	RPS6KA1	ENSG00000117676	1	26529761	26575030	1	45269	protein_coding	PC	-0.744275	6.66725	-2.29118	0.0350608	0.999102	-4.32514
	ABCA7	ENSG00000064687	19	1040101	1065572	1	25471	protein_coding	PC	-0.382435	4.93073	-2.29018	0.0351302	0.999102	-4.32538
	WWTR1	ENSG00000018408	3	149517235	149736714	-1	219479	protein_coding	PC	0.42277	5.05471	2.28795	0.0352866	0.999102	-4.32593
	MAP1B	ENSG00000131711	5	72107234	72209565	1	102331	protein_coding	PC	0.866575	4.96817	2.28677	0.0353698	0.999102	-4.32622
	CSF1R	ENSG00000182578	5	150053291	150113372	-1	60081	protein_coding	PC	-1.86903	6.12312	-2.28592	0.0354294	0.999102	-4.32643
	PRKY	ENSG00000099725	Y	7273972	7381548	1	107576	protein_coding	PC	0.501355	4.73711	2.28454	0.0355269	0.999102	-4.32677
	FCER1A	ENSG00000179639	1	159289714	159308224	1	18510	protein_coding	PC	0.626071	10.1968	2.28218	0.035694	0.999102	-4.32735
	AC063952.2	ENSG00000240882	3	120306726	120307952	1	1226	processed_pseudogene	PSE	0.421509	5.04686	2.28037	0.0358228	0.999102	-4.32779
	GMFB	ENSG00000197045	14	54474484	54489026	-1	14542	protein_coding	PC	0.426867	5.76611	2.27187	0.0364335	0.999102	-4.32988
	MFSD2A	ENSG00000168389	1	39955112	39969968	1	14856	protein_coding	PC	-0.68667	4.94644	-2.27164	0.03645	0.999102	-4.32993
	EFL1	ENSG00000140598	15	82130233	82262734	-1	132501	protein_coding	PC	0.502569	6.4901	2.26785	0.0367251	0.999102	-4.33086
	CEP250	ENSG00000126001	20	35455164	35519280	1	64116	protein_coding	PC	0.352834	6.6063	2.26384	0.0370188	0.999102	-4.33185
	IL18RAP	ENSG00000115607	2	102418689	102452565	1	33876	protein_coding	PC	1.05738	4.68857	2.25916	0.0373635	0.999102	-4.33299
	KLHL20	ENSG00000076321	1	173714941	173786692	1	71751	protein_coding	PC	0.703263	6.07385	2.25558	0.0376301	0.999102	-4.33387
	TFCP2	ENSG00000135457	12	51093663	51173134	-1	79471	protein_coding	PC	0.783954	6.00581	2.25502	0.0376713	0.999102	-4.33401
	MPO	ENSG00000005381	17	58269856	58280935	-1	11079	protein_coding	PC	-1.2105	10.7219	-2.25338	0.0377939	0.999102	-4.33441
	MRPS11	ENSG00000181991	15	88467453	88480776	1	13323	protein_coding	PC	0.408168	6.53493	2.25072	0.0379937	0.999102	-4.33506
	RAB27A	ENSG00000069974	15	55202966	55319113	-1	116147	protein_coding	PC	-0.907725	6.94768	-2.24349	0.0385416	0.999102	-4.33684
	PTER	ENSG00000165983	10	16436943	16513745	1	76802	protein_coding	PC	0.511242	5.81411	2.23643	0.0390828	0.999102	-4.33856
	ELMOD3	ENSG00000115459	2	85354394	85391752	1	37358	protein_coding	PC	0.473656	4.91068	2.23356	0.0393054	0.999102	-4.33927
	MCUR1P1	ENSG00000262402	17	2127430	2127904	-1	474	processed_pseudogene	PSE	-0.519069	5.26929	-2.23281	0.0393637	0.999102	-4.33945
	DBF4B	ENSG00000161692	17	44708608	44752264	1	43656	protein_coding	PC	-0.429431	4.70244	-2.23246	0.0393912	0.999102	-4.33954
	IREB2	ENSG00000136381	15	78437431	78501453	1	64022	protein_coding	PC	0.425237	7.20935	2.23236	0.0393985	0.999102	-4.33956
	AC104563.1	ENSG00000240036	11	27581680	27582055	1	375	processed_pseudogene	PSE	-0.408699	4.73482	-2.23186	0.0394379	0.999102	-4.33968
	ZNF684	ENSG00000117010	1	40531573	40548167	1	16594	protein_coding	PC	0.627843	4.4443	2.22772	0.0397611	0.999102	-4.3407
	ST3GAL1	ENSG00000008513	8	133454848	133571940	-1	117092	protein_coding	PC	0.518109	6.19628	2.21817	0.0405172	0.999102	-4.34303
	ABCD4	ENSG00000119688	14	74285269	74303055	-1	17786	protein_coding	PC	0.603119	7.26235	2.21471	0.0407942	0.999102	-4.34388
	RFNG	ENSG00000169733	17	82047902	82051831	-1	3929	protein_coding	PC	-0.400734	5.06963	-2.21032	0.0411484	0.999102	-4.34495
	ZBTB20	ENSG00000181722	3	114314501	115147271	-1	832770	protein_coding	PC	0.560088	4.90301	2.20816	0.0413237	0.999102	-4.34548
	C2orf76	ENSG00000186132	2	119302225	119366834	-1	64609	protein_coding	PC	0.407186	6.71728	2.20125	0.0418886	0.999102	-4.34716
	AC243960.1	ENSG00000268027	19	41545192	41555462	1	10270	lincRNA	LNC	-0.500915	4.43789	-2.19957	0.0420278	0.999102	-4.34758
	CEP89	ENSG00000121289	19	32875925	32971991	-1	96066	protein_coding	PC	0.685082	5.47209	2.19745	0.0422033	0.999102	-4.3481
	TRIM41	ENSG00000146063	5	181222499	181235808	1	13309	protein_coding	PC	0.469977	4.89331	2.19461	0.0424392	0.999102	-4.34879
	RYR2	ENSG00000198626	1	237042184	237833988	1	791804	protein_coding	PC	-0.815366	4.37312	-2.19062	0.042773	0.999102	-4.34976
	CDKN2AIP	ENSG00000168564	4	183444635	183449064	1	4429	protein_coding	PC	0.482242	4.99133	2.18598	0.0431638	0.999102	-4.35089
	ATPSCKMT	ENSG00000150756	5	10225507	10249897	-1	24390	protein_coding	PC	0.473625	7.50272	2.18399	0.0433323	0.999102	-4.35138
	ACTR8	ENSG00000113812	3	53867066	53882152	-1	15086	protein_coding	PC	0.685833	6.83134	2.18162	0.0435344	0.999102	-4.35196
	TNFSF13B	ENSG00000102524	13	108251240	108308484	1	57244	protein_coding	PC	-0.760509	6.72921	-2.17869	0.0437851	0.999102	-4.35267
	DNAJC24	ENSG00000170946	11	31369840	31432835	1	62995	protein_coding	PC	-0.404881	5.26683	-2.17847	0.0438034	0.999102	-4.35272
	MTR	ENSG00000116984	1	236795292	236921278	1	125986	protein_coding	PC	0.500823	6.32383	2.17468	0.0441303	0.999102	-4.35365
	FOXM1	ENSG00000111206	12	2857681	2877155	-1	19474	protein_coding	PC	0.45504	4.46297	2.17399	0.0441893	0.999102	-4.35382
	SMG1P5	ENSG00000183604	16	30267553	30335374	-1	67821	transcribed_unprocessed_pseudogene	PSE	-0.461479	6.36319	-2.17077	0.0444693	0.999102	-4.3546
	AL353743.1	ENSG00000165121	9	85805359	85849542	1	44183	transcribed_unprocessed_pseudogene	PSE	0.788654	4.28089	2.1672	0.0447807	0.999102	-4.35547
	VSTM1	ENSG00000189068	19	54040825	54063953	-1	23128	protein_coding	PC	-0.877209	4.7604	-2.16433	0.045032	0.999102	-4.35617
	PPP6R2	ENSG00000100239	22	50343304	50445090	1	101786	protein_coding	PC	0.439522	5.61875	2.16271	0.0451748	0.999102	-4.35656
	STRADB	ENSG00000082146	2	201387858	201480846	1	92988	protein_coding	PC	-0.358742	4.266	-2.161	0.0453265	0.999102	-4.35698
	NADSYN1	ENSG00000172890	11	71453109	71524107	1	70998	protein_coding	PC	-0.411249	6.99212	-2.15389	0.0459597	0.999102	-4.35871
	NR4A2	ENSG00000153234	2	156324437	156342348	-1	17911	protein_coding	PC	0.69043	4.852	2.15373	0.0459743	0.999102	-4.35875
	CDK5P1	ENSG00000235165	8	122769274	122770150	1	876	processed_pseudogene	PSE	-0.403256	5.05661	-2.15104	0.0462163	0.999102	-4.3594
	HDAC4	ENSG00000068024	2	239048168	239401654	-1	353486	protein_coding	PC	-0.934431	5.34838	-2.14863	0.0464336	0.999102	-4.35999
	GFM1	ENSG00000168827	3	158644278	158692575	1	48297	protein_coding	PC	0.479915	7.00254	2.14413	0.0468427	0.999102	-4.36108
	FAM200B	ENSG00000237765	4	15681662	15705565	1	23903	protein_coding	PC	-0.470251	6.91852	-2.14325	0.046923	0.999102	-4.3613
	GTPBP4	ENSG00000107937	10	988434	1019932	1	31498	protein_coding	PC	0.408319	8.50007	2.14314	0.046933	0.999102	-4.36132
	MSTRG.3400	MSTRG.3400	1	247188902	247189113	0	211	NOVEL	NOVEL	0.389371	5.91673	2.13654	0.0475397	0.999102	-4.36293
	MSTRG.22171	MSTRG.22171	22	22320135	22321315	0	1180	NOVEL	NOVEL	0.406236	7.60825	2.13395	0.0477804	0.999102	-4.36356
	ATP7A	ENSG00000165240	X	77910656	78050395	1	139739	protein_coding	PC	0.422804	5.61461	2.13122	0.048034	0.999102	-4.36422
	TRIP11	ENSG00000100815	14	91965991	92040896	-1	74905	protein_coding	PC	0.373208	7.30503	2.13105	0.04805	0.999102	-4.36426
	MRPL35	ENSG00000132313	2	86199355	86213790	1	14435	protein_coding	PC	0.359555	4.95456	2.13002	0.0481463	0.999102	-4.36451
	CDCA7	ENSG00000144354	2	173354820	173368997	1	14177	protein_coding	PC	-0.604519	6.34804	-2.12438	0.048677	0.999102	-4.36588
	NAP1L1	ENSG00000187109	12	76036585	76084958	-1	48373	protein_coding	PC	-0.352044	10.2369	-2.12164	0.0489367	0.999102	-4.36654
	CPPED1	ENSG00000103381	16	12659799	12803887	-1	144088	protein_coding	PC	0.430858	7.91901	2.1208	0.0490162	0.999102	-4.36675
	QSOX1	ENSG00000116260	1	180154869	180204030	1	49161	protein_coding	PC	-0.802014	5.82646	-2.12077	0.049019	0.999102	-4.36675
	ZNF26	ENSG00000198393	12	132986365	133032952	1	46587	protein_coding	PC	0.476493	5.43441	2.1175	0.0493306	0.999102	-4.36754
	RAB32	ENSG00000118508	6	146543833	146554953	1	11120	protein_coding	PC	-0.577916	7.37052	-2.11538	0.0495338	0.999102	-4.36806
	NUTM2B-AS1	ENSG00000225484	10	79663088	79826594	-1	163506	antisense	LNC	-0.486676	6.02023	-2.1146	0.0496094	0.999102	-4.36825
	KDSR	ENSG00000119537	18	63327726	63367510	-1	39784	protein_coding	PC	0.490378	5.22374	2.11441	0.0496271	0.999102	-4.36829
	AC008568.1	ENSG00000229855	5	121199704	121357398	1	157694	lincRNA	LNC	-0.533122	4.51026	-2.11119	0.0499383	0.999102	-4.36908
	NAP1L1P1	ENSG00000254759	11	126067539	126068601	1	1062	processed_pseudogene	PSE	-0.368788	7.39554	-2.10786	0.0502616	0.999102	-4.36988
	NREP	ENSG00000134986	5	111662621	111997464	-1	334843	protein_coding	PC	-0.37068	4.59486	-2.10091	0.0509413	0.999102	-4.37156
	COMMD10	ENSG00000145781	5	116085016	116412762	1	327746	protein_coding	PC	0.336894	7.77809	2.0978	0.0512489	0.999102	-4.37232
	SLC22A17	ENSG00000092096	14	23346306	23352912	-1	6606	protein_coding	PC	-0.609725	5.05911	-2.0967	0.0513581	0.999102	-4.37258
	ACSF3	ENSG00000176715	16	89088375	89164121	1	75746	protein_coding	PC	-0.54651	6.5066	-2.09239	0.0517871	0.999102	-4.37362
	TDRD3	ENSG00000083544	13	60396457	60573878	1	177421	protein_coding	PC	0.914206	7.48586	2.0899	0.0520368	0.999102	-4.37422
	KIAA0232	ENSG00000170871	4	6781375	6884170	1	102795	protein_coding	PC	0.445899	4.60463	2.08541	0.0524895	0.999102	-4.37531
	ZNF888	ENSG00000213793	19	52904417	52923481	-1	19064	protein_coding	PC	-0.392119	4.79814	-2.08284	0.0527503	0.999102	-4.37593
	DCAF12	ENSG00000198876	9	34086387	34127399	-1	41012	protein_coding	PC	-0.408654	5.64689	-2.07937	0.0531048	0.999102	-4.37677
	TXNDC11	ENSG00000153066	16	11679080	11742878	-1	63798	protein_coding	PC	0.750375	4.31264	2.07908	0.0531348	0.999102	-4.37684
	PEX26	ENSG00000215193	22	18077920	18131138	1	53218	protein_coding	PC	0.436827	5.06499	2.07771	0.0532745	0.999102	-4.37717
	NIPBL	ENSG00000164190	5	36876769	37066413	1	189644	protein_coding	PC	0.661387	7.54165	2.07708	0.0533394	0.999102	-4.37732
	CNOT10	ENSG00000182973	3	32685145	32773875	1	88730	protein_coding	PC	-0.466281	6.94123	-2.07662	0.0533872	0.999102	-4.37743
	ARPC5L	ENSG00000136950	9	124862130	124877733	1	15603	protein_coding	PC	0.422566	6.53739	2.07342	0.0537171	0.999102	-4.37821
	TRIP12	ENSG00000153827	2	229763838	229923239	-1	159401	protein_coding	PC	0.74857	6.9997	2.06913	0.0541624	0.999102	-4.37924
	HSD3B7	ENSG00000099377	16	30985207	30989147	1	3940	protein_coding	PC	0.484815	7.03235	2.06764	0.0543173	0.999102	-4.3796
	CCDC186	ENSG00000165813	10	114120862	114174232	-1	53370	protein_coding	PC	0.63303	6.11784	2.06652	0.054435	0.999102	-4.37987
	UGDH-AS1	ENSG00000249348	4	39528019	39594707	1	66688	antisense	LNC	0.539153	4.59364	2.06585	0.0545044	0.999102	-4.38003
	KDELR1	ENSG00000105438	19	48382575	48391551	-1	8976	protein_coding	PC	-0.32942	8.78396	-2.06547	0.0545443	0.999102	-4.38012
	CENPQ	ENSG00000031691	6	49463370	49493107	1	29737	protein_coding	PC	0.554719	6.70363	2.06489	0.0546052	0.999102	-4.38026
	CTPS1	ENSG00000171793	1	40979335	41012565	1	33230	protein_coding	PC	-0.639884	6.8751	-2.06336	0.0547662	0.999102	-4.38063
	PCIF1	ENSG00000100982	20	45934683	45948023	1	13340	protein_coding	PC	0.567685	6.53821	2.06326	0.0547765	0.999102	-4.38065
	PLA2G4C	ENSG00000105499	19	48047843	48110817	-1	62974	protein_coding	PC	-0.843475	4.79608	-2.06252	0.0548546	0.999102	-4.38083
	VPS11	ENSG00000160695	11	119067692	119081978	1	14286	protein_coding	PC	0.54462	6.15881	2.06236	0.0548718	0.999102	-4.38087
	KRR1P1	ENSG00000237672	13	20070250	20072136	-1	1886	processed_pseudogene	PSE	0.389067	5.0125	2.06224	0.0548838	0.999102	-4.3809
	TBC1D14	ENSG00000132405	4	6909242	7033118	1	123876	protein_coding	PC	0.545535	5.20415	2.06162	0.0549496	0.999102	-4.38105
	MAPRE1P1	ENSG00000253915	8	135625185	135625981	-1	796	processed_pseudogene	PSE	0.401971	5.11096	2.05638	0.0555055	0.999102	-4.38231
	HRH2	ENSG00000113749	5	175658030	175710756	1	52726	protein_coding	PC	-0.650881	4.99396	-2.0558	0.0555672	0.999102	-4.38245
	AC005911.1	ENSG00000278356	12	2885819	2886329	1	510	sense_intronic	LNC	-0.503274	4.6409	-2.05431	0.0557264	0.999102	-4.38281
	MSTRG.30001	MSTRG.30001	7	27456337	27457706	-1	1369	NOVEL	NOVEL	-0.362463	4.55405	-2.05199	0.0559743	0.999102	-4.38337
	PDIA3	ENSG00000167004	15	43746410	43773278	1	26868	protein_coding	PC	0.403544	5.41588	2.05062	0.0561216	0.999102	-4.3837
	APBB1IP	ENSG00000077420	10	26438341	26567803	1	129462	protein_coding	PC	-0.619864	6.03824	-2.05046	0.0561391	0.999102	-4.38373
	CCDC130	ENSG00000104957	19	13731760	13763296	1	31536	protein_coding	PC	0.706338	4.75526	2.04899	0.0562972	0.999102	-4.38409
	WASIR1	ENSG00000185203	X	156014623	156016837	-1	2214	antisense	LNC	0.732742	4.36541	2.04819	0.056384	0.999102	-4.38428
	PATZ1	ENSG00000100105	22	31325804	31346346	-1	20542	protein_coding	PC	0.331251	4.42256	2.048	0.0564048	0.999102	-4.38433
	AGL	ENSG00000162688	1	99850361	99924023	1	73662	protein_coding	PC	-0.623749	5.51263	-2.04592	0.05663	0.999102	-4.38483
	PARP15	ENSG00000173200	3	122577628	122639047	1	61419	protein_coding	PC	0.49648	6.00695	2.04384	0.0568554	0.999102	-4.38533
	KIAA1841	ENSG00000162929	2	61065871	61138034	1	72163	protein_coding	PC	0.443483	5.36108	2.0434	0.0569032	0.999102	-4.38543
	TDRKH	ENSG00000182134	1	151770107	151791416	-1	21309	protein_coding	PC	-0.461737	4.67123	-2.04328	0.0569171	0.999102	-4.38546
	NEXN	ENSG00000162614	1	77888513	77943895	1	55382	protein_coding	PC	-0.936925	6.11657	-2.03886	0.0574003	0.999102	-4.38652
	KLHL23	ENSG00000213160	2	169694488	169776989	1	82501	protein_coding	PC	-0.383409	4.68543	-2.03755	0.0575441	0.999102	-4.38684
	AL021808.1	ENSG00000270935	6	27268113	27269229	1	1116	processed_pseudogene	PSE	-0.467326	4.58747	-2.03703	0.0576015	0.999102	-4.38696
	EML2	ENSG00000125746	19	45606994	45645629	-1	38635	protein_coding	PC	-0.459874	5.81843	-2.03427	0.0579066	0.999102	-4.38763
	AC084024.4	ENSG00000285632	8	38223957	38231695	-1	7738	bidirectional_promoter_lncRNA	LNC	-0.349401	4.63119	-2.03264	0.0580868	0.999102	-4.38802
	LGALS3BP	ENSG00000108679	17	78971238	78979947	-1	8709	protein_coding	PC	-0.528285	4.65309	-2.03163	0.0581987	0.999102	-4.38826
	LSM14A	ENSG00000257103	19	34172504	34229515	1	57011	protein_coding	PC	-0.273387	8.57247	-2.02834	0.0585662	0.999102	-4.38905
	C2orf42	ENSG00000115998	2	70149880	70248615	-1	98735	protein_coding	PC	0.617676	5.16299	2.02627	0.0587985	0.999102	-4.38954
	NOM1	ENSG00000146909	7	156949712	156973176	1	23464	protein_coding	PC	0.426995	5.04702	2.02587	0.0588433	0.999102	-4.38964
	BTG3	ENSG00000154640	21	17593653	17612947	-1	19294	protein_coding	PC	0.380642	6.42428	2.02583	0.0588475	0.999102	-4.38965
	DEFA3	ENSG00000239839	8	7015869	7018297	-1	2428	protein_coding	PC	-1.67832	6.78454	-2.02575	0.0588561	0.999102	-4.38967
	MBNL2	ENSG00000139793	13	97221434	97394120	1	172686	protein_coding	PC	0.370291	5.3581	2.02566	0.0588663	0.999102	-4.38969
	DGKZP1	ENSG00000179611	13	43968424	43971199	1	2775	processed_pseudogene	PSE	-0.396282	4.79127	-2.02337	0.0591238	0.999102	-4.39024
	MANBAL	ENSG00000101363	20	37289638	37317260	1	27622	protein_coding	PC	0.399988	5.62223	2.0219	0.0592901	0.999102	-4.39059
	USP8	ENSG00000138592	15	50424380	50514421	1	90041	protein_coding	PC	0.465045	6.9352	2.02111	0.0593801	0.999102	-4.39078
	UMPS	ENSG00000114491	3	124730433	124749273	1	18840	protein_coding	PC	0.393043	7.30204	2.01932	0.0595833	0.999102	-4.39121
	RHOB	ENSG00000143878	2	20447074	20449445	1	2371	protein_coding	PC	0.592722	4.72818	2.01853	0.059672	0.999102	-4.3914
	PEX6	ENSG00000124587	6	42963865	42979181	-1	15316	protein_coding	PC	0.600809	4.44344	2.01845	0.0596813	0.999102	-4.39142
	ADAM17	ENSG00000151694	2	9488486	9556732	-1	68246	protein_coding	PC	0.475129	5.47003	2.01814	0.0597171	0.999102	-4.39149
	CLEC5A	ENSG00000258227	7	141927357	141947007	-1	19650	protein_coding	PC	-0.927941	5.22497	-2.01744	0.0597962	0.999102	-4.39166
	MID1IP1	ENSG00000165175	X	38801432	38806537	1	5105	protein_coding	PC	-0.434973	6.80566	-2.01738	0.0598036	0.999102	-4.39167
	ANKRD20A4	ENSG00000172014	9	64369394	64413142	1	43748	protein_coding	PC	0.656174	4.53361	2.01655	0.0598987	0.999102	-4.39187
	RPS11P7	ENSG00000214047	X	39865424	39865888	1	464	processed_pseudogene	PSE	-0.482934	5.81127	-2.0162	0.0599385	0.999102	-4.39196
	LINC01278	ENSG00000235437	X	63343227	63561071	-1	217844	processed_transcript	LNC	0.446444	5.45235	2.01293	0.0603126	0.999102	-4.39274
	USP20	ENSG00000136878	9	129834698	129881838	1	47140	protein_coding	PC	-0.432413	5.52364	-2.01187	0.0604346	0.999102	-4.39299
	SDAD1	ENSG00000198301	4	75940950	75990962	-1	50012	protein_coding	PC	0.435803	5.54037	2.01058	0.0605834	0.999102	-4.3933
	SPTY2D1	ENSG00000179119	11	18606403	18634791	-1	28388	protein_coding	PC	0.398352	5.40044	2.01014	0.0606334	0.999102	-4.39341
	PLAC8	ENSG00000145287	4	83090048	83137075	-1	47027	protein_coding	PC	-0.771842	6.80685	-2.0091	0.0607542	0.999102	-4.39366
	SYNE3	ENSG00000176438	14	95407266	95475836	-1	68570	protein_coding	PC	0.444318	4.50015	2.00697	0.0610004	0.999102	-4.39416
	METTL16	ENSG00000127804	17	2405562	2511891	-1	106329	protein_coding	PC	0.434769	5.96133	2.00503	0.0612257	0.999102	-4.39463
	ARFGEF2	ENSG00000124198	20	48921711	49036693	1	114982	protein_coding	PC	0.5958	4.98659	2.00447	0.0612916	0.999102	-4.39476
	SNX30	ENSG00000148158	9	112750760	112881671	1	130911	protein_coding	PC	-0.402226	5.64627	-2.00297	0.0614663	0.999102	-4.39512
	MSTRG.17772	MSTRG.17772	19	48923788	48925096	1	1308	NOVEL	NOVEL	-0.365912	4.72678	-2.00266	0.0615023	0.999102	-4.39519
	ULK4	ENSG00000168038	3	41246599	41962130	-1	715531	protein_coding	PC	0.718938	5.38844	2.00249	0.0615224	0.999102	-4.39524
	ACACB	ENSG00000076555	12	109116595	109268226	1	151631	protein_coding	PC	0.570459	4.59782	2.00205	0.0615733	0.999102	-4.39534
	SECISBP2L	ENSG00000138593	15	48988476	49046447	-1	57971	protein_coding	PC	0.634635	6.59236	2.00197	0.0615833	0.999102	-4.39536
	AC098614.3	ENSG00000271943	3	27632976	27639111	1	6135	transcribed_processed_pseudogene	PSE	0.373222	6.01889	1.99935	0.0618906	0.999102	-4.39599
	NPIPA3	ENSG00000224712	16	14708944	14726338	1	17394	protein_coding	PC	0.364136	4.39621	1.99759	0.062098	0.999102	-4.39641
	CEACAM8	ENSG00000124469	19	42580243	42595055	-1	14812	protein_coding	PC	-0.847891	7.45508	-1.9952	0.0623801	0.999102	-4.39698
	U2AF1	ENSG00000160201	21	43092956	43107587	-1	14631	protein_coding	PC	0.489646	5.36776	1.99425	0.0624925	0.999102	-4.3972
	SERPINB1	ENSG00000021355	6	2832332	2841959	-1	9627	protein_coding	PC	-0.424901	11.2372	-1.99061	0.0629251	0.999102	-4.39807
	TMEM134	ENSG00000172663	11	67461710	67469272	-1	7562	protein_coding	PC	0.442627	5.61969	1.98914	0.063101	0.999102	-4.39842
	CA2	ENSG00000104267	8	85463968	85481493	1	17525	protein_coding	PC	0.8929	7.78311	1.98834	0.0631967	0.999102	-4.39861
	ENTPD5	ENSG00000187097	14	73958010	74019399	-1	61389	protein_coding	PC	0.493723	5.26074	1.98788	0.0632522	0.999102	-4.39872
	NEMP1	ENSG00000166881	12	57055643	57088063	-1	32420	protein_coding	PC	-0.413852	5.17457	-1.98758	0.0632877	0.999102	-4.39879
	NFKBIA	ENSG00000100906	14	35401511	35404749	-1	3238	protein_coding	PC	-0.595635	7.08077	-1.98715	0.0633402	0.999102	-4.3989
	ELAVL1	ENSG00000066044	19	7958573	8005659	-1	47086	protein_coding	PC	-0.353393	4.61183	-1.98601	0.063477	0.999102	-4.39917
	LPAR5	ENSG00000184574	12	6618835	6635960	-1	17125	protein_coding	PC	0.591766	4.42884	1.98596	0.0634826	0.999102	-4.39918
	SLC37A1	ENSG00000160190	21	42496008	42581440	1	85432	protein_coding	PC	-0.911624	5.69413	-1.9849	0.0636109	0.999102	-4.39943
	NCKIPSD	ENSG00000213672	3	48673844	48686364	-1	12520	protein_coding	PC	0.374369	4.39248	1.98485	0.0636163	0.999102	-4.39945
	PRTFDC1	ENSG00000099256	10	24848614	24952606	-1	103992	protein_coding	PC	0.751711	4.87927	1.98438	0.0636734	0.999102	-4.39956
	UBE2L3	ENSG00000185651	22	21549447	21624034	1	74587	protein_coding	PC	0.313006	6.4237	1.98124	0.0640522	0.999102	-4.4003
	ZNF506	ENSG00000081665	19	19785839	19821751	-1	35912	protein_coding	PC	-0.53705	4.82277	-1.98056	0.0641349	0.999102	-4.40047
	BNIP1	ENSG00000113734	5	173144442	173164387	1	19945	protein_coding	PC	0.385564	7.12002	1.9754	0.064765	0.999102	-4.4017
	HP	ENSG00000257017	16	72054592	72061055	1	6463	protein_coding	PC	-0.873871	5.60719	-1.97394	0.0649435	0.999102	-4.40204
	MTIF2P1	ENSG00000233432	1	121502344	121503891	1	1547	processed_pseudogene	PSE	0.284991	5.01717	1.97283	0.0650799	0.999102	-4.40231
	RELCH	ENSG00000134444	18	62187255	62310217	1	122962	protein_coding	PC	0.350782	5.55823	1.97272	0.0650935	0.999102	-4.40233
	DCAF6	ENSG00000143164	1	167935783	168075843	1	140060	protein_coding	PC	0.511182	6.9158	1.97205	0.0651759	0.999102	-4.40249
	PIGU	ENSG00000101464	20	34560542	34698790	-1	138248	protein_coding	PC	-1.15227	6.8206	-1.97028	0.065394	0.999102	-4.40291
	APMAP	ENSG00000101474	20	24962925	24992751	-1	29826	protein_coding	PC	-0.416999	8.67086	-1.96883	0.0655734	0.999102	-4.40326
	CAPRIN2	ENSG00000110888	12	30709552	30754951	-1	45399	protein_coding	PC	0.456022	5.87467	1.96847	0.0656183	0.999102	-4.40335
	PKIB	ENSG00000135549	6	122471917	122726373	1	254456	protein_coding	PC	-0.703401	5.82358	-1.96807	0.0656671	0.999102	-4.40344
	P2RY8	ENSG00000182162	X	1462581	1537185	-1	74604	protein_coding	PC	-0.526953	4.80089	-1.96749	0.06574	0.999102	-4.40358
	AC133644.3	ENSG00000284879	2	87455476	87767359	1	311883	processed_transcript	LNC	-0.413898	4.68797	-1.96643	0.065871	0.999102	-4.40383
	SLC2A5	ENSG00000142583	1	9035107	9088478	-1	53371	protein_coding	PC	-0.688493	5.72011	-1.96574	0.0659571	0.999102	-4.40399
	LGALS9	ENSG00000168961	17	27629798	27649560	1	19762	protein_coding	PC	-0.361504	5.19838	-1.96492	0.0660593	0.999102	-4.40419
	KCNQ1OT1	ENSG00000269821	11	2608328	2699994	-1	91666	antisense	LNC	0.49057	6.40218	1.96213	0.0664075	0.999102	-4.40485
	ATP23	ENSG00000166896	12	57906039	57959148	1	53109	protein_coding	PC	-0.508726	6.49753	-1.95884	0.0668216	0.999102	-4.40563
	MTMR6	ENSG00000139505	13	25246201	25288009	-1	41808	protein_coding	PC	-0.476884	5.4399	-1.9575	0.0669906	0.999102	-4.40595
	SNX9	ENSG00000130340	6	157700387	157945077	1	244690	protein_coding	PC	0.42365	5.3608	1.95606	0.0671722	0.999102	-4.40629
	POLM	ENSG00000122678	7	44072062	44082530	-1	10468	protein_coding	PC	-0.557503	4.51455	-1.95528	0.067271	0.999102	-4.40648
	RHOH	ENSG00000168421	4	40191053	40246967	1	55914	protein_coding	PC	0.325288	7.45777	1.95478	0.0673348	0.999102	-4.4066
	ANKRD20A3	ENSG00000276203	9	66106815	66153135	-1	46320	protein_coding	PC	0.631861	4.21065	1.95421	0.0674068	0.999102	-4.40673
	DSTYK	ENSG00000133059	1	205142505	205211702	-1	69197	protein_coding	PC	0.517581	5.65448	1.95207	0.0676781	0.999102	-4.40724
	PPP2R2A	ENSG00000221914	8	26291508	26372680	1	81172	protein_coding	PC	0.33677	6.7859	1.95018	0.0679202	0.999102	-4.40769
	CSF3R	ENSG00000119535	1	36466043	36483278	-1	17235	protein_coding	PC	-0.936177	7.14664	-1.94629	0.0684192	0.999102	-4.40861
	DFFB	ENSG00000169598	1	3857267	3885429	1	28162	protein_coding	PC	0.445896	4.35791	1.9448	0.0686106	0.999102	-4.40896
	CU633904.1	ENSG00000276077	21	7430659	7469007	1	38348	lincRNA	LNC	0.44073	4.60758	1.94405	0.0687073	0.999102	-4.40914
	CST7	ENSG00000077984	20	24949269	24959928	1	10659	protein_coding	PC	-0.670677	11.6244	-1.9416	0.0690246	0.999102	-4.40972
	AL731563.3	ENSG00000272630	10	73098044	73101297	-1	3253	lincRNA	LNC	-0.400704	4.64888	-1.94082	0.0691249	0.999102	-4.4099
	FARSB	ENSG00000116120	2	222566899	222656337	-1	89438	protein_coding	PC	-0.468032	6.19723	-1.9402	0.0692065	0.999102	-4.41005
	FAM20B	ENSG00000116199	1	179025804	179076567	1	50763	protein_coding	PC	0.284814	5.9136	1.94007	0.0692229	0.999102	-4.41008
	TMEM167B	ENSG00000215717	1	109089803	109096934	1	7131	protein_coding	PC	-0.325279	6.02976	-1.93974	0.0692662	0.999102	-4.41016
	AC100771.1	ENSG00000242527	11	27483850	27484128	1	278	processed_pseudogene	PSE	-0.394369	6.14733	-1.93908	0.0693519	0.999102	-4.41032
	EPS8	ENSG00000151491	12	15620134	15882329	-1	262195	protein_coding	PC	0.828744	5.30323	1.9381	0.0694789	0.999102	-4.41055
	CDC42SE1	ENSG00000197622	1	151050971	151070325	-1	19354	protein_coding	PC	0.33471	6.79445	1.93793	0.0695014	0.999102	-4.41059
	LRCH1	ENSG00000136141	13	46553168	46753040	1	199872	protein_coding	PC	0.573962	4.58712	1.93573	0.069789	0.999102	-4.41111
	TRIM5	ENSG00000132256	11	5663557	5938619	-1	275062	protein_coding	PC	-0.399348	7.8488	-1.9353	0.0698453	0.999102	-4.41121
	TCEANC2	ENSG00000116205	1	54053584	54112519	1	58935	protein_coding	PC	0.428235	4.91302	1.93289	0.0701619	0.999102	-4.41178
	CLEC11A	ENSG00000105472	19	50723364	50725718	1	2354	protein_coding	PC	-0.534075	5.97066	-1.92935	0.0706291	0.999102	-4.41262
	CHD8	ENSG00000100888	14	21385194	21456126	-1	70932	protein_coding	PC	0.458698	6.1588	1.92822	0.0707792	0.999102	-4.41288
	FAM117A	ENSG00000121104	17	49710332	49789180	-1	78848	protein_coding	PC	0.502455	5.34291	1.92761	0.0708594	0.999102	-4.41303
	HMBOX1	ENSG00000147421	8	28890395	29064764	1	174369	protein_coding	PC	-0.708809	5.47645	-1.92734	0.0708957	0.999102	-4.41309
	PHF8	ENSG00000172943	X	53936676	54048958	-1	112282	protein_coding	PC	0.682066	4.52226	1.92716	0.0709195	0.999102	-4.41313
	RBM25	ENSG00000119707	14	73058532	73123899	1	65367	protein_coding	PC	0.316777	8.88017	1.92677	0.0709713	0.999102	-4.41323
	PIK3R6	ENSG00000276231	17	8802723	8867677	-1	64954	protein_coding	PC	0.469154	6.63811	1.92675	0.0709733	0.999102	-4.41323
	MSTRG.31115	MSTRG.31115	7	139021998	139023874	0	1876	NOVEL	NOVEL	-0.517166	9.23098	-1.92335	0.0714275	0.999102	-4.41403
	LINC00324	ENSG00000178977	17	8220642	8224043	-1	3401	lincRNA	LNC	0.435073	4.65431	1.92231	0.0715665	0.999102	-4.41428
	LARS2	ENSG00000011376	3	45388506	45554726	1	166220	protein_coding	PC	0.66558	4.6318	1.92222	0.0715783	0.999102	-4.4143
	RAD52	ENSG00000002016	12	912077	990053	-1	77976	protein_coding	PC	0.34084	5.97678	1.92181	0.0716336	0.999102	-4.4144
	SHPRH	ENSG00000146414	6	145864245	145964423	-1	100178	protein_coding	PC	0.428273	5.99815	1.91958	0.0719328	0.999102	-4.41492
	FAM114A2	ENSG00000055147	5	153990148	154038936	-1	48788	protein_coding	PC	0.451684	6.80017	1.91793	0.072155	0.999102	-4.41531
	DAPK1	ENSG00000196730	9	87497228	87708634	1	211406	protein_coding	PC	-0.546519	5.43169	-1.91628	0.0723778	0.999102	-4.4157
	FBXL15	ENSG00000107872	10	102419189	102423136	1	3947	protein_coding	PC	0.377961	4.93698	1.91428	0.0726487	0.999102	-4.41617
	SOCS4	ENSG00000180008	14	55027230	55049489	1	22259	protein_coding	PC	0.487365	5.20341	1.91345	0.0727611	0.999102	-4.41637
	TRPC4AP	ENSG00000100991	20	35002404	35092807	-1	90403	protein_coding	PC	0.851219	5.69524	1.90883	0.0733919	0.999102	-4.41746
	SPATA7	ENSG00000042317	14	88384924	88470350	1	85426	protein_coding	PC	-0.689659	5.08701	-1.90864	0.0734183	0.999102	-4.4175
	CIZ1	ENSG00000148337	9	128161251	128204383	-1	43132	protein_coding	PC	-0.445003	6.59939	-1.90854	0.0734324	0.999102	-4.41753
	ZNF429	ENSG00000197013	19	21496682	21556270	1	59588	protein_coding	PC	-0.515026	7.72155	-1.9085	0.0734371	0.999102	-4.41753
	HELQ	ENSG00000163312	4	83407343	83455855	-1	48512	protein_coding	PC	0.555107	5.78713	1.90715	0.0736222	0.999102	-4.41785
	SLC4A1AP	ENSG00000163798	2	27663471	27694976	1	31505	protein_coding	PC	0.433308	7.24606	1.90697	0.0736472	0.999102	-4.41789
	FANCG	ENSG00000221829	9	35073835	35080016	-1	6181	protein_coding	PC	0.481564	4.29963	1.90636	0.0737307	0.999102	-4.41804
	TMX1	ENSG00000139921	14	51240162	51257655	1	17493	protein_coding	PC	-0.276548	9.22755	-1.90554	0.0738439	0.999102	-4.41823
	TTC37	ENSG00000198677	5	95461755	95555007	-1	93252	protein_coding	PC	0.422571	6.78861	1.90518	0.0738934	0.999102	-4.41831
	MYEF2	ENSG00000104177	15	48134632	48178353	-1	43721	protein_coding	PC	0.495698	4.44447	1.90509	0.0739054	0.999102	-4.41833
	RNASE3	ENSG00000169397	14	20891399	20892348	1	949	protein_coding	PC	-0.999514	7.37872	-1.90267	0.0742396	0.999102	-4.4189
	P4HA2	ENSG00000072682	5	132191838	132295315	-1	103477	protein_coding	PC	0.817167	5.76117	1.90152	0.0743997	0.999102	-4.41918
	GALK2	ENSG00000156958	15	49155656	49367869	1	212213	protein_coding	PC	0.489442	6.80157	1.90133	0.0744257	0.999102	-4.41922
	HIST1H2AG	ENSG00000196787	6	27133042	27135291	1	2249	protein_coding	PC	-0.38548	4.41808	-1.89927	0.0747119	0.999102	-4.4197
	CRYBB1	ENSG00000100122	22	26599278	26618027	-1	18749	protein_coding	PC	-0.331651	5.21226	-1.89821	0.0748597	0.999102	-4.41995
	IL7	ENSG00000104432	8	78675743	78805523	-1	129780	protein_coding	PC	0.680199	5.37104	1.89782	0.0749138	0.999102	-4.42004
	OGDH	ENSG00000105953	7	44606572	44709066	1	102494	protein_coding	PC	0.414753	5.53376	1.89651	0.0750966	0.999102	-4.42035
	SMDT1	ENSG00000183172	22	42079691	42084284	1	4593	protein_coding	PC	-0.319661	9.14703	-1.89642	0.0751099	0.999102	-4.42037
	SIRT5	ENSG00000124523	6	13574529	13615158	1	40629	protein_coding	PC	-0.455679	5.13206	-1.89544	0.0752468	0.999102	-4.4206
	RPL35AP28	ENSG00000242041	12	49863173	49863503	1	330	processed_pseudogene	PSE	-0.397085	5.72098	-1.89286	0.0756094	0.999102	-4.42121
	QARS	ENSG00000172053	3	49095932	49105130	-1	9198	protein_coding	PC	-0.290884	7.52769	-1.89088	0.0758871	0.999102	-4.42167
	CHCHD3	ENSG00000106554	7	132784870	133082090	-1	297220	protein_coding	PC	0.368804	4.88725	1.88913	0.0761355	0.999102	-4.42209
	IFI44	ENSG00000137965	1	78649796	78664078	1	14282	protein_coding	PC	0.438216	5.99699	1.8857	0.0766221	0.999102	-4.42289
	POLG	ENSG00000140521	15	89305198	89334861	-1	29663	protein_coding	PC	0.603524	4.458	1.88439	0.0768089	0.999102	-4.4232
	MFN2	ENSG00000116688	1	11980181	12013514	1	33333	protein_coding	PC	0.47301	5.44689	1.88419	0.0768373	0.999102	-4.42324
	HIP1	ENSG00000127946	7	75533298	75738962	-1	205664	protein_coding	PC	-0.646222	5.67453	-1.88368	0.0769099	0.999102	-4.42336
	EAPP	ENSG00000129518	14	34515938	34539711	-1	23773	protein_coding	PC	0.277155	7.46621	1.88233	0.0771022	0.999102	-4.42368
	TRAPPC6B	ENSG00000182400	14	39147811	39170532	-1	22721	protein_coding	PC	0.492171	5.38575	1.88157	0.0772113	0.999102	-4.42386
	ERCC4	ENSG00000175595	16	13920157	13952345	1	32188	protein_coding	PC	0.46672	5.19083	1.88082	0.0773189	0.999102	-4.42403
	AC100810.1	ENSG00000253982	8	1761990	1764502	-1	2512	antisense	LNC	-0.291605	5.4557	-1.88081	0.07732	0.999102	-4.42403
	CD3EAP	ENSG00000117877	19	45406209	45410766	1	4557	protein_coding	PC	-0.511699	4.76936	-1.88053	0.0773603	0.999102	-4.4241
	GCSAML	ENSG00000169224	1	247507058	247577690	1	70632	protein_coding	PC	0.598288	8.13606	1.87981	0.0774644	0.999102	-4.42427
	PDCD6IPP2	ENSG00000261377	15	28789664	28859007	1	69343	transcribed_unprocessed_pseudogene	PSE	0.508042	5.51015	1.87973	0.0774754	0.999102	-4.42429
	IGLL1	ENSG00000128322	22	23573125	23580302	-1	7177	protein_coding	PC	-0.757402	5.48132	-1.87933	0.0775338	0.999102	-4.42438
	PDZK1IP1	ENSG00000162366	1	47183582	47191044	-1	7462	protein_coding	PC	-0.610006	4.85482	-1.87901	0.0775796	0.999102	-4.42446
	MSTRG.10288	MSTRG.10288	14	94631895	94632102	0	207	NOVEL	NOVEL	-0.350138	4.95956	-1.87798	0.0777276	0.999102	-4.4247
	WSB2	ENSG00000176871	12	118032694	118062430	-1	29736	protein_coding	PC	0.370103	6.11168	1.87679	0.0778998	0.999102	-4.42498
	CD244	ENSG00000122223	1	160830160	160862887	-1	32727	protein_coding	PC	0.544928	5.78354	1.87651	0.0779394	0.999102	-4.42504
	AC093673.1	ENSG00000232533	7	143379692	143380495	-1	803	antisense	LNC	-0.37614	5.94792	-1.87589	0.0780299	0.999102	-4.42519
	NKG7	ENSG00000105374	19	51371606	51372701	-1	1095	protein_coding	PC	-0.842617	8.06576	-1.87206	0.0785854	0.999102	-4.42608
	RAB33B	ENSG00000172007	4	139453232	139476609	1	23377	protein_coding	PC	-0.633298	6.68783	-1.87055	0.0788052	0.999102	-4.42644
	SERPINI1	ENSG00000163536	3	167735243	167825568	1	90325	protein_coding	PC	0.506082	6.42183	1.87016	0.0788614	0.999102	-4.42653
	METTL18	ENSG00000171806	1	169792529	169794963	-1	2434	protein_coding	PC	-0.399669	4.3557	-1.86946	0.0789642	0.999102	-4.42669
	SCLT1	ENSG00000151466	4	128864921	129093600	-1	228679	protein_coding	PC	0.306799	7.4503	1.86913	0.0790119	0.999102	-4.42677
	MTIF2	ENSG00000085760	2	55236595	55269347	-1	32752	protein_coding	PC	0.380476	6.41619	1.86905	0.0790246	0.999102	-4.42679
	SMIM24	ENSG00000095932	19	3473986	3480542	-1	6556	protein_coding	PC	-0.800128	5.85542	-1.86818	0.0791516	0.999102	-4.42699
	FER	ENSG00000151422	5	108747841	109196841	1	449000	protein_coding	PC	0.54643	6.44149	1.86803	0.0791738	0.999102	-4.42702
	AC013355.1	ENSG00000260036	15	55442635	55443357	-1	722	processed_pseudogene	PSE	-0.362512	4.45444	-1.868	0.0791774	0.999102	-4.42703
	CELF2	ENSG00000048740	10	10798397	11336675	1	538278	protein_coding	PC	0.355398	8.69897	1.86538	0.0795621	0.999102	-4.42764
	CLTB	ENSG00000175416	5	176392455	176416569	-1	24114	protein_coding	PC	0.385033	5.34017	1.86465	0.0796699	0.999102	-4.42781
	PARN	ENSG00000140694	16	14435700	14632728	-1	197028	protein_coding	PC	0.478344	7.2835	1.86461	0.0796761	0.999102	-4.42782
	GOLGA1	ENSG00000136935	9	124878357	124948492	-1	70135	protein_coding	PC	0.352177	5.52648	1.86285	0.0799363	0.999102	-4.42823
	MOB3B	ENSG00000120162	9	27325209	27529814	-1	204605	protein_coding	PC	-0.775338	5.00897	-1.86165	0.0801131	0.999102	-4.42851
	SCIN	ENSG00000006747	7	12570577	12660182	1	89605	protein_coding	PC	-0.95038	4.41054	-1.85941	0.0804448	0.999102	-4.42904
	NSDHL	ENSG00000147383	X	152830967	152869729	1	38762	protein_coding	PC	0.378132	7.83897	1.85692	0.080816	0.999102	-4.42962
	SUPT5H	ENSG00000196235	19	39436156	39476670	1	40514	protein_coding	PC	0.359786	6.4812	1.85675	0.0808416	0.999102	-4.42966
	AC135050.6	ENSG00000278133	16	31122235	31124064	1	1829	sense_intronic	LNC	0.29294	5.19949	1.85489	0.0811193	0.999102	-4.43009
	ERI1	ENSG00000104626	8	9002147	9116746	1	114599	protein_coding	PC	0.581912	5.72519	1.8544	0.0811924	0.999102	-4.4302
	GALM	ENSG00000143891	2	38666081	38741237	1	75156	protein_coding	PC	0.329031	5.99763	1.8481	0.082141	0.999102	-4.43167
	TRIM37	ENSG00000108395	17	58982638	59106921	-1	124283	protein_coding	PC	0.510112	5.69441	1.84801	0.0821555	0.999102	-4.43169
	UXS1	ENSG00000115652	2	106093303	106194339	-1	101036	protein_coding	PC	0.477098	6.72224	1.84739	0.0822491	0.999102	-4.43184
	MRRF	ENSG00000148187	9	122264603	122331337	1	66734	protein_coding	PC	-0.309686	5.85775	-1.84669	0.0823557	0.999102	-4.432
	RNF114	ENSG00000124226	20	49936336	49953885	1	17549	protein_coding	PC	0.39097	6.81258	1.84458	0.0826764	0.999102	-4.43249
	SNX16	ENSG00000104497	8	81799581	81842866	-1	43285	protein_coding	PC	0.527249	4.91906	1.84381	0.0827939	0.999102	-4.43267
	PTGER2	ENSG00000125384	14	52314305	52328598	1	14293	protein_coding	PC	-0.394713	4.31511	-1.84316	0.0828917	0.999102	-4.43282
	SLC12A9	ENSG00000146828	7	100826820	100867010	1	40190	protein_coding	PC	-0.368544	5.30722	-1.84062	0.0832808	0.999102	-4.43341
	TRGJP2	ENSG00000211688	7	38256337	38256396	-1	59	TR_J_gene	PC	-0.847844	6.81116	-1.84032	0.0833265	0.999102	-4.43348
	AL390119.1	ENSG00000225487	1	164921318	164921629	-1	311	processed_pseudogene	PSE	-0.353306	5.20007	-1.83865	0.0835826	0.999102	-4.43387
	UTS2	ENSG00000049247	1	7843083	7853512	-1	10429	protein_coding	PC	-0.607893	4.6055	-1.83807	0.0836725	0.999102	-4.434
	EVA1C	ENSG00000166979	21	32412006	32515397	1	103391	protein_coding	PC	-0.278569	5.08382	-1.83784	0.0837082	0.999102	-4.43406
	ZFAND3	ENSG00000156639	6	37819727	38154624	1	334897	protein_coding	PC	0.377608	4.35526	1.8372	0.0838059	0.999102	-4.4342
	DNAL1	ENSG00000119661	14	73644875	73703732	1	58857	protein_coding	PC	-0.360128	5.00526	-1.83622	0.0839568	0.999102	-4.43443
	C12orf4	ENSG00000047621	12	4487735	4538508	-1	50773	protein_coding	PC	0.758779	5.62405	1.83539	0.0840852	0.999102	-4.43462
	AC062037.1	ENSG00000271014	2	85360798	85360925	-1	127	processed_pseudogene	PSE	-0.332001	5.21863	-1.83512	0.0841268	0.999102	-4.43469
	SYCP3	ENSG00000139351	12	101728648	101739472	-1	10824	protein_coding	PC	0.716994	5.36465	1.83477	0.0841813	0.999102	-4.43477
	PRADC1	ENSG00000135617	2	73228010	73233239	-1	5229	protein_coding	PC	0.363433	5.26171	1.83417	0.0842748	0.999102	-4.43491
	DCTN4	ENSG00000132912	5	150708440	150759109	-1	50669	protein_coding	PC	0.449773	5.59725	1.83155	0.0846811	0.999102	-4.43552
	ZNF850	ENSG00000267041	19	36714383	36772825	-1	58442	protein_coding	PC	-0.382375	5.20114	-1.83117	0.0847404	0.999102	-4.4356
	GLUD1	ENSG00000148672	10	87050202	87094843	-1	44641	protein_coding	PC	0.445656	4.83174	1.83112	0.0847476	0.999102	-4.43561
	NXF1	ENSG00000162231	11	62792123	62806302	-1	14179	protein_coding	PC	0.36523	6.4795	1.83056	0.0848349	0.999102	-4.43574
	ATF4P4	ENSG00000256167	11	113789231	113791366	1	2135	transcribed_processed_pseudogene	PSE	0.366233	4.57942	1.82862	0.0851378	0.999102	-4.43619
	DDB2	ENSG00000134574	11	47214465	47239240	1	24775	protein_coding	PC	0.365872	8.08657	1.82705	0.0853834	0.999102	-4.43656
	OSBPL6	ENSG00000079156	2	178194481	178402893	1	208412	protein_coding	PC	0.969411	5.23902	1.82635	0.0854931	0.999102	-4.43672
	SCML1	ENSG00000047634	X	17737449	17754988	1	17539	protein_coding	PC	0.673518	4.29134	1.82542	0.0856395	0.999102	-4.43694
	TNIK	ENSG00000154310	3	171058414	171460408	-1	401994	protein_coding	PC	0.509519	7.24261	1.82461	0.0857654	0.999102	-4.43712
	CYB561A3	ENSG00000162144	11	61348745	61362299	-1	13554	protein_coding	PC	0.5893	6.37078	1.8237	0.0859096	0.999102	-4.43733
	GPR183	ENSG00000169508	13	99294539	99307399	-1	12860	protein_coding	PC	-0.580039	5.93283	-1.82196	0.0861836	0.999102	-4.43774
	STX4	ENSG00000103496	16	31032889	31042975	1	10086	protein_coding	PC	-0.296362	6.07165	-1.82064	0.0863926	0.999102	-4.43804
	SNHG1	ENSG00000255717	11	62851988	62855914	-1	3926	processed_transcript	LNC	-0.38505	7.08157	-1.81994	0.0865029	0.999102	-4.4382
	CDC42BPA	ENSG00000143776	1	226989865	227318474	-1	328609	protein_coding	PC	0.504956	8.69851	1.81935	0.0865972	0.999102	-4.43834
	THEMIS2	ENSG00000130775	1	27872543	27886685	1	14142	protein_coding	PC	-0.425886	6.58246	-1.81881	0.0866824	0.999102	-4.43847
	FOXK2	ENSG00000141568	17	82519713	82644662	1	124949	protein_coding	PC	0.400071	5.46784	1.81862	0.0867124	0.999102	-4.43851
	SCARF1	ENSG00000074660	17	1633858	1645744	-1	11886	protein_coding	PC	-0.480196	4.78215	-1.81755	0.0868823	0.999102	-4.43876
	PDE4D	ENSG00000113448	5	58969038	60522120	-1	1553082	protein_coding	PC	-0.4935	5.59005	-1.81736	0.0869129	0.999102	-4.4388
	SDE2	ENSG00000143751	1	225982702	225999343	-1	16641	protein_coding	PC	0.396521	5.69995	1.8159	0.0871447	0.999102	-4.43914
	RP9	ENSG00000164610	7	33094797	33109404	-1	14607	protein_coding	PC	-0.343333	6.03149	-1.8147	0.0873364	0.999102	-4.43941
	PXK	ENSG00000168297	3	58332880	58426126	1	93246	protein_coding	PC	-0.618894	8.12543	-1.8146	0.0873528	0.999102	-4.43944
	DHX36	ENSG00000174953	3	154272546	154324487	-1	51941	protein_coding	PC	0.516775	8.0717	1.81395	0.0874565	0.999102	-4.43959
	LY86	ENSG00000112799	6	6588108	6654983	1	66875	protein_coding	PC	-1.27973	6.99469	-1.81388	0.0874686	0.999102	-4.43961
	AKNA	ENSG00000106948	9	114334156	114394405	-1	60249	protein_coding	PC	-0.585958	5.00888	-1.8116	0.0878331	0.999102	-4.44013
	GLIPR1	ENSG00000139278	12	75480753	75503863	1	23110	protein_coding	PC	-0.735062	6.25425	-1.81093	0.0879411	0.999102	-4.44029
	USB1	ENSG00000103005	16	57999546	58021618	1	22072	protein_coding	PC	-0.413014	5.7967	-1.81048	0.0880127	0.999102	-4.44039
	MSTRG.34260	MSTRG.34260	X	3609892	3610557	0	665	NOVEL	NOVEL	0.405295	4.4071	1.81036	0.0880322	0.999102	-4.44042
	ADORA2B	ENSG00000170425	17	15944917	15975746	1	30829	protein_coding	PC	0.37319	5.77381	1.80782	0.088442	0.999102	-4.441
	CYB5A	ENSG00000166347	18	74250846	74291973	-1	41127	protein_coding	PC	0.378385	6.28027	1.80744	0.0885034	0.999102	-4.44109
	CRYGD	ENSG00000118231	2	208121607	208124524	-1	2917	protein_coding	PC	-0.641335	4.47167	-1.80713	0.0885539	0.999102	-4.44116
	RPL13P12	ENSG00000215030	17	17383377	17384012	-1	635	processed_pseudogene	PSE	-0.415812	10.9896	-1.80642	0.0886688	0.999102	-4.44133
	DECR1	ENSG00000104325	8	90001405	90053633	1	52228	protein_coding	PC	0.432919	10.6067	1.80598	0.0887391	0.999102	-4.44143
	ASF1A	ENSG00000111875	6	118894152	118909171	1	15019	protein_coding	PC	0.342731	7.53743	1.8039	0.0890769	0.999102	-4.44191
	CDH26	ENSG00000124215	20	59958427	60034011	1	75584	protein_coding	PC	-0.648871	4.64372	-1.80047	0.0896374	0.999102	-4.4427
	RABEP1	ENSG00000029725	17	5282265	5386340	1	104075	protein_coding	PC	0.50344	6.87045	1.79921	0.0898434	0.999102	-4.44299
	TKT	ENSG00000163931	3	53224712	53256052	-1	31340	protein_coding	PC	-0.346689	11.2306	-1.79878	0.089914	0.999102	-4.44309
	PIGUP1	ENSG00000224437	9	70916997	70917501	-1	504	processed_pseudogene	PSE	-0.286935	4.6905	-1.79815	0.090016	0.999102	-4.44323
	AC100801.1	ENSG00000253154	8	85833377	85951083	1	117706	processed_transcript	LNC	0.61614	4.97575	1.79772	0.0900879	0.999102	-4.44333
	HHEX	ENSG00000152804	10	92689955	92695647	1	5692	protein_coding	PC	0.431888	5.4898	1.79665	0.0902626	0.999102	-4.44358
	LEPR	ENSG00000116678	1	65420652	65641559	1	220907	protein_coding	PC	0.657896	5.55034	1.79612	0.0903503	0.999102	-4.4437
	PREP	ENSG00000085377	6	105273220	105454062	-1	180842	protein_coding	PC	-0.803791	5.53133	-1.79427	0.0906553	0.999102	-4.44412
	MTFR2	ENSG00000146410	6	136231024	136250335	-1	19311	protein_coding	PC	0.593367	5.61928	1.79384	0.0907255	0.999102	-4.44422
	MSTRG.30608	MSTRG.30608	7	96057075	96057346	0	271	NOVEL	NOVEL	0.345516	5.31741	1.79368	0.0907519	0.999102	-4.44426
	BOLA1	ENSG00000178096	1	149887890	149900798	1	12908	protein_coding	PC	-0.304285	5.06324	-1.79216	0.0910037	0.999102	-4.44461
	PNPLA8	ENSG00000135241	7	108470417	108569666	-1	99249	protein_coding	PC	0.3349	5.68313	1.79097	0.0912007	0.999102	-4.44488
	NACA4P	ENSG00000228224	8	101361794	101372707	1	10913	transcribed_processed_pseudogene	PSE	-0.303795	8.28345	-1.7908	0.0912289	0.999102	-4.44492
	EIF5A2P1	ENSG00000260576	15	72041194	72041653	-1	459	processed_pseudogene	PSE	0.274847	4.43983	1.79068	0.0912501	0.999102	-4.44495
	BCL7A	ENSG00000110987	12	122019422	122062044	1	42622	protein_coding	PC	-0.468021	4.95979	-1.78941	0.0914598	0.999102	-4.44524
	UHRF1BP1L	ENSG00000111647	12	100028455	100142874	-1	114419	protein_coding	PC	0.445867	5.58196	1.78824	0.0916549	0.999102	-4.44551
	MCFD2P1	ENSG00000237154	6	27407697	27407996	1	299	processed_pseudogene	PSE	0.255964	4.47223	1.78715	0.0918376	0.999102	-4.44576
	SLF1	ENSG00000133302	5	94618669	94739436	1	120767	protein_coding	PC	0.371603	6.46464	1.78566	0.0920864	0.999102	-4.4461
	CRTC2	ENSG00000160741	1	153947669	153958615	-1	10946	protein_coding	PC	0.406067	5.83249	1.78529	0.0921477	0.999102	-4.44619
	RPL39L	ENSG00000163923	3	187120948	187180908	-1	59960	protein_coding	PC	0.36365	5.02894	1.78379	0.0923999	0.999102	-4.44653
	AMZ2	ENSG00000196704	17	68247930	68257164	1	9234	protein_coding	PC	0.379758	7.06104	1.78154	0.0927777	0.999102	-4.44705
	TRMT2B	ENSG00000188917	X	101009346	101052116	-1	42770	protein_coding	PC	-0.580914	4.60709	-1.78035	0.0929793	0.999102	-4.44732
	AC009961.1	ENSG00000226266	2	159670708	159712435	-1	41727	lincRNA	LNC	0.440312	5.69273	1.78005	0.0930297	0.999102	-4.44739
	MRPS2	ENSG00000122140	9	135499984	135504673	1	4689	protein_coding	PC	-0.487372	5.90007	-1.78005	0.0930303	0.999102	-4.44739
	HPS1	ENSG00000107521	10	98416198	98446947	-1	30749	protein_coding	PC	-0.311105	8.31436	-1.77828	0.0933282	0.999102	-4.44779
	AC012075.1	ENSG00000231722	2	81418723	81419302	-1	579	processed_pseudogene	PSE	0.351694	4.68272	1.77818	0.0933456	0.999102	-4.44782
	SLC27A5	ENSG00000083807	19	58479512	58512413	-1	32901	protein_coding	PC	-0.361732	5.87781	-1.77718	0.093516	0.999102	-4.44805
	AC104794.2	ENSG00000260077	2	10039092	10040663	-1	1571	lincRNA	LNC	0.470351	5.78454	1.77667	0.093602	0.999102	-4.44816
	NSMF	ENSG00000165802	9	137447573	137459334	-1	11761	protein_coding	PC	-0.647364	5.16127	-1.77541	0.0938154	0.999102	-4.44845
	S100A10	ENSG00000197747	1	151982915	151993859	-1	10944	protein_coding	PC	0.525247	10.5843	1.7743	0.0940056	0.999102	-4.44871
	AC141586.1	ENSG00000215154	16	2603350	2630494	1	27144	transcribed_unprocessed_pseudogene	PSE	0.347575	4.97317	1.77324	0.0941853	0.999102	-4.44895
	EPOR	ENSG00000187266	19	11377207	11384342	-1	7135	protein_coding	PC	0.355303	5.293	1.77271	0.094276	0.999102	-4.44907
	SP100	ENSG00000067066	2	230415942	230545606	1	129664	protein_coding	PC	0.35917	8.45792	1.77269	0.0942802	0.999102	-4.44908
	RPL21P28	ENSG00000220749	1	212051524	212052006	-1	482	processed_pseudogene	PSE	-0.461788	10.046	-1.77122	0.0945316	0.999102	-4.44941
	VPS35L	ENSG00000103544	16	19555240	19706793	1	151553	protein_coding	PC	0.353388	7.15313	1.77102	0.0945654	0.999102	-4.44946
	PTPRB	ENSG00000127329	12	70515866	70637440	-1	121574	protein_coding	PC	0.682372	4.81671	1.76899	0.0949141	0.999102	-4.44992
	TMEM201	ENSG00000188807	1	9588911	9614877	1	25966	protein_coding	PC	-0.717286	4.71045	-1.76876	0.0949529	0.999102	-4.44997
	IL6R	ENSG00000160712	1	154405193	154469450	1	64257	protein_coding	PC	-0.72347	5.06639	-1.7677	0.0951357	0.999102	-4.45022
	RBSN	ENSG00000131381	3	15070073	15099163	-1	29090	protein_coding	PC	0.479282	5.46294	1.76712	0.0952358	0.999102	-4.45035
	TRMT1	ENSG00000104907	19	13104902	13117567	-1	12665	protein_coding	PC	-0.300506	6.14648	-1.76371	0.0958251	0.999102	-4.45113
	EFR3A	ENSG00000132294	8	131904093	132013642	1	109549	protein_coding	PC	0.531438	5.45712	1.76339	0.0958797	0.999102	-4.4512
	PRELID3BP3	ENSG00000264907	17	62841101	62841645	1	544	processed_pseudogene	PSE	0.339467	4.63957	1.76246	0.0960419	0.999102	-4.45141
	TMX3	ENSG00000166479	18	68673688	68715108	-1	41420	protein_coding	PC	0.41246	7.28287	1.76033	0.0964132	0.999102	-4.4519
	SMCO4	ENSG00000166002	11	93478472	93543391	-1	64919	protein_coding	PC	-0.443759	5.28788	-1.75959	0.0965416	0.999102	-4.45207
	AC099063.2	ENSG00000238081	1	89289676	89290337	-1	661	processed_pseudogene	PSE	-0.360503	5.11922	-1.75795	0.0968279	0.999102	-4.45244
	PHIP	ENSG00000146247	6	78934419	79078254	-1	143835	protein_coding	PC	0.331867	7.86033	1.75617	0.0971392	0.999102	-4.45285
	BIN1	ENSG00000136717	2	127048027	127107288	-1	59261	protein_coding	PC	-0.48765	4.6402	-1.75512	0.0973239	0.999102	-4.45309
	DEFA1	ENSG00000206047	8	6977649	6980080	-1	2431	protein_coding	PC	-1.43122	6.92528	-1.75427	0.0974724	0.999102	-4.45328
	AL731557.1	ENSG00000225936	10	117239600	117241923	-1	2323	antisense	LNC	-0.437872	4.67164	-1.75278	0.0977361	0.999102	-4.45362
	FRG1FP	ENSG00000283047	22	10939388	10961338	-1	21950	unprocessed_pseudogene	PSE	-0.28241	4.98648	-1.75124	0.098008	0.999102	-4.45397
	FAM57A	ENSG00000167695	17	732412	742968	1	10556	protein_coding	PC	0.438421	4.96326	1.75116	0.0980211	0.999102	-4.45399
	AL390205.1	ENSG00000205695	6	139659928	139661513	1	1585	processed_pseudogene	PSE	0.364192	4.88544	1.74887	0.0984267	0.999102	-4.45451
	LINC02284	ENSG00000259719	14	56310880	56345001	1	34121	lincRNA	LNC	-0.563567	4.75874	-1.74772	0.0986314	0.999102	-4.45477
	RSPH3	ENSG00000130363	6	158972871	159000187	-1	27316	protein_coding	PC	0.543153	4.95031	1.74698	0.0987629	0.999102	-4.45494
	ATAD2B	ENSG00000119778	2	23748664	23927123	-1	178459	protein_coding	PC	0.507224	5.02622	1.74582	0.0989698	0.999102	-4.45521
	DPYSL2	ENSG00000092964	8	26514031	26658178	1	144147	protein_coding	PC	-0.530571	4.5505	-1.74539	0.0990458	0.999102	-4.4553
	ALAS2	ENSG00000158578	X	55009055	55031064	-1	22009	protein_coding	PC	-1.18135	5.89605	-1.7442	0.0992587	0.999102	-4.45557
	CU633967.1	ENSG00000274333	21	5553637	5614880	1	61243	lincRNA	LNC	0.467077	4.69933	1.74381	0.0993283	0.999102	-4.45566
	TRIM45	ENSG00000134253	1	117111060	117122587	-1	11527	protein_coding	PC	-0.485613	5.35491	-1.74253	0.0995579	0.999102	-4.45595
	UCK1	ENSG00000130717	9	131523801	131531264	-1	7463	protein_coding	PC	-0.498163	4.40916	-1.74224	0.0996102	0.999102	-4.45602
	SLC38A9	ENSG00000177058	5	55625845	55773194	-1	147349	protein_coding	PC	0.572114	5.38997	1.74186	0.0996773	0.999102	-4.4561
	CCS	ENSG00000173992	11	66593153	66606019	1	12866	protein_coding	PC	-0.416398	5.76717	-1.74178	0.0996912	0.999102	-4.45612
	TXNDC15	ENSG00000113621	5	134873803	134901525	1	27722	protein_coding	PC	0.300032	7.13298	1.74133	0.0997728	0.999102	-4.45623
	AL450998.1	ENSG00000178715	1	15828232	15828669	1	437	processed_pseudogene	PSE	-0.433659	9.22953	-1.74023	0.0999707	0.999102	-4.45648
	FGD3	ENSG00000127084	9	92947523	93036236	1	88713	protein_coding	PC	-0.56144	5.52994	-1.74	0.100012	0.999102	-4.45653
	MEI1	ENSG00000167077	22	41699503	41799456	1	99953	protein_coding	PC	0.455188	5.73959	1.73969	0.100067	0.999102	-4.4566
	RPA1	ENSG00000132383	17	1829702	1900082	1	70380	protein_coding	PC	-0.407878	7.37541	-1.73875	0.100237	0.999102	-4.45681
	FP565260.1	ENSG00000275464	21	5130871	5154734	-1	23863	protein_coding	PC	-0.549251	4.65157	-1.73818	0.100339	0.999102	-4.45694
	CNKSR3	ENSG00000153721	6	154387515	154510685	-1	123170	protein_coding	PC	0.583382	5.39948	1.73798	0.100376	0.999102	-4.45699
	S100Z	ENSG00000171643	5	76850001	76921650	1	71649	protein_coding	PC	-0.584823	4.94517	-1.73782	0.100405	0.999102	-4.45702
	RBM4B	ENSG00000173914	11	66664998	66677887	-1	12889	protein_coding	PC	0.288151	5.27685	1.73382	0.101128	0.999102	-4.45793
	ZBTB8OSP2	ENSG00000172799	2	231433923	231434426	-1	503	processed_pseudogene	PSE	0.295026	5.88656	1.73325	0.101232	0.999102	-4.45806
	TRGC2	ENSG00000227191	7	38239580	38249572	-1	9992	TR_C_gene	PC	-0.971123	8.15127	-1.73317	0.101246	0.999102	-4.45808
	KCTD10	ENSG00000110906	12	109448655	109477359	-1	28704	protein_coding	PC	0.669562	5.94234	1.73177	0.101501	0.999102	-4.45839
	APC	ENSG00000134982	5	112707498	112846239	1	138741	protein_coding	PC	0.449726	5.4952	1.73158	0.101537	0.999102	-4.45844
	HCG18	ENSG00000231074	6	30287397	30327150	-1	39753	antisense	LNC	0.38151	4.86947	1.73045	0.101742	0.999102	-4.45869
	L3MBTL1	ENSG00000185513	20	43489442	43550950	1	61508	protein_coding	PC	0.430531	4.631	1.73009	0.101807	0.999102	-4.45877
	ANXA2P1	ENSG00000213406	4	153307792	153308717	-1	925	processed_pseudogene	PSE	0.363787	5.5061	1.72994	0.101835	0.999102	-4.45881
	AGPAT5	ENSG00000155189	8	6708642	6761503	1	52861	protein_coding	PC	0.531907	7.50842	1.72985	0.101853	0.999102	-4.45883
	ZNF432	ENSG00000256087	19	52031378	52095738	-1	64360	protein_coding	PC	-0.372606	4.64245	-1.72952	0.101912	0.999102	-4.4589
	LINC00869	ENSG00000277147	1	149606334	149705716	1	99382	transcribed_unprocessed_pseudogene	PSE	-0.428709	5.25269	-1.72843	0.102112	0.999102	-4.45915
	BST2	ENSG00000130303	19	17402939	17405630	-1	2691	protein_coding	PC	-0.51554	7.19215	-1.72776	0.102235	0.999102	-4.4593
	ADAL	ENSG00000168803	15	43330657	43354555	1	23898	protein_coding	PC	0.328586	6.28294	1.72541	0.102666	0.999102	-4.45983
	PROSER1	ENSG00000120685	13	39009865	39038089	-1	28224	protein_coding	PC	-0.417388	4.68225	-1.72507	0.102729	0.999102	-4.45991
	IPO11	ENSG00000086200	5	62403972	62628582	1	224610	protein_coding	PC	-0.324477	5.73792	-1.72489	0.102762	0.999102	-4.45995
	CLPB	ENSG00000162129	11	72285495	72434680	-1	149185	protein_coding	PC	-0.300945	7.24904	-1.72485	0.10277	0.999102	-4.45996
	RSRC1	ENSG00000174891	3	158105855	158545730	1	439875	protein_coding	PC	0.31763	5.97468	1.72254	0.103196	0.999102	-4.46048
	CTTNBP2NL	ENSG00000143079	1	112396214	112463456	1	67242	protein_coding	PC	0.390393	5.09327	1.72077	0.103523	0.999102	-4.46088
	RALGPS2	ENSG00000116191	1	178725147	178921841	1	196694	protein_coding	PC	0.556833	4.5793	1.71988	0.103689	0.999102	-4.46108
	CYREN	ENSG00000122783	7	135092363	135170795	-1	78432	protein_coding	PC	0.317859	5.57875	1.71835	0.103973	0.999102	-4.46143
	PPME1	ENSG00000214517	11	74171267	74254703	1	83436	protein_coding	PC	0.43137	6.96459	1.71801	0.104036	0.999102	-4.46151
	IL1RAP	ENSG00000196083	3	190514051	190659750	1	145699	protein_coding	PC	0.445025	5.68502	1.71778	0.104078	0.999102	-4.46156
	VPS39	ENSG00000166887	15	42158701	42208316	-1	49615	protein_coding	PC	0.342816	5.82128	1.71733	0.104162	0.999102	-4.46166
	NSA2	ENSG00000164346	5	74766991	74780113	1	13122	protein_coding	PC	0.35817	5.17266	1.71575	0.104457	0.999102	-4.46202
	STK3	ENSG00000104375	8	98371228	98942827	-1	571599	protein_coding	PC	0.429749	6.9714	1.71506	0.104586	0.999102	-4.46217
	IFIT3	ENSG00000119917	10	89327997	89340971	1	12974	protein_coding	PC	0.439118	5.12723	1.7144	0.10471	0.999102	-4.46232
	AC114760.2	ENSG00000272211	2	196151263	196154881	1	3618	antisense	LNC	0.620137	4.52909	1.71387	0.104809	0.999102	-4.46244
	NTRK1	ENSG00000198400	1	156815640	156881850	1	66210	protein_coding	PC	0.7076	5.24176	1.71358	0.104862	0.999102	-4.4625
	CLUAP1	ENSG00000103351	16	3500976	3539048	1	38072	protein_coding	PC	0.468067	5.93511	1.71346	0.104886	0.999102	-4.46253
	AAMDC	ENSG00000087884	11	77821109	77918432	1	97323	protein_coding	PC	-0.284657	5.9568	-1.71333	0.10491	0.999102	-4.46256
	HPSE	ENSG00000173083	4	83292461	83335153	-1	42692	protein_coding	PC	-0.763663	6.9043	-1.71249	0.105068	0.999102	-4.46275
	RPL30	ENSG00000156482	8	98024851	98046469	-1	21618	protein_coding	PC	-0.342687	7.80733	-1.71134	0.105283	0.999102	-4.46301
	RCOR3	ENSG00000117625	1	211258377	211316385	1	58008	protein_coding	PC	0.347881	6.36433	1.71044	0.105454	0.999102	-4.46321
	ERLIN1	ENSG00000107566	10	100150094	100186033	-1	35939	protein_coding	PC	-0.388996	7.55015	-1.70693	0.106116	0.999102	-4.464
	VCAN	ENSG00000038427	5	83471618	83582303	1	110685	protein_coding	PC	-1.08804	5.33225	-1.70691	0.10612	0.999102	-4.46401
	EXO1	ENSG00000174371	1	241847967	241895148	1	47181	protein_coding	PC	-0.543702	5.8846	-1.70572	0.106344	0.999102	-4.46428
	NHLRC2	ENSG00000196865	10	113854661	113917194	1	62533	protein_coding	PC	0.358646	4.80597	1.70494	0.106494	0.999102	-4.46445
	RBPJP7	ENSG00000234217	9	62601226	62602672	1	1446	processed_pseudogene	PSE	0.296072	4.49704	1.70346	0.106775	0.999102	-4.46479
	HELLS	ENSG00000119969	10	94501434	94613905	1	112471	protein_coding	PC	-0.452857	6.9683	-1.70342	0.106783	0.999102	-4.46479
	ZNF721	ENSG00000182903	4	425815	499156	-1	73341	protein_coding	PC	0.310066	5.3427	1.70274	0.106912	0.999102	-4.46495
	UBE2D4	ENSG00000078967	7	43926436	43956136	1	29700	protein_coding	PC	0.338511	8.65444	1.70136	0.107175	0.999102	-4.46526
	ATF2	ENSG00000115966	2	175072250	175168382	-1	96132	protein_coding	PC	0.404843	6.14404	1.70033	0.107373	0.999102	-4.46549
	RNF216	ENSG00000011275	7	5620047	5781739	-1	161692	protein_coding	PC	0.304118	7.23407	1.70018	0.107401	0.999102	-4.46552
	TIPRL	ENSG00000143155	1	168178962	168202109	1	23147	protein_coding	PC	0.280875	8.64126	1.7001	0.107416	0.999102	-4.46554
	CYTOR	ENSG00000222041	2	87454781	87636740	1	181959	lincRNA	LNC	-0.401355	8.49151	-1.6978	0.107856	0.999102	-4.46606
	CDK7	ENSG00000134058	5	69234795	69277430	1	42635	protein_coding	PC	0.289574	5.21039	1.69745	0.107925	0.999102	-4.46614
	TEX30	ENSG00000151287	13	102765888	102773811	-1	7923	protein_coding	PC	0.338784	8.36553	1.69732	0.107949	0.999102	-4.46616
	INPP5B	ENSG00000204084	1	37860697	37947057	-1	86360	protein_coding	PC	-0.442369	6.50284	-1.69712	0.107988	0.999102	-4.46621
	C2CD5	ENSG00000111731	12	22448583	22544546	-1	95963	protein_coding	PC	0.527372	5.31619	1.6971	0.107991	0.999102	-4.46621
	TBC1D10C	ENSG00000175463	11	67403915	67410089	1	6174	protein_coding	PC	-0.473975	4.67454	-1.69636	0.108133	0.999102	-4.46638
	BNIP3P1	ENSG00000197358	14	28264390	28265974	1	1584	transcribed_processed_pseudogene	PSE	0.590965	5.94743	1.69613	0.108178	0.999102	-4.46643
	MR1	ENSG00000153029	1	181033425	181061938	1	28513	protein_coding	PC	0.335635	6.55341	1.69592	0.108219	0.999102	-4.46648
	GSDME	ENSG00000105928	7	24698355	24757940	-1	59585	protein_coding	PC	-0.973905	5.29656	-1.69496	0.108404	0.999102	-4.46669
	KAT2B	ENSG00000114166	3	20040446	20154404	1	113958	protein_coding	PC	0.473299	5.39259	1.69436	0.108519	0.999102	-4.46683
	HMGN4	ENSG00000182952	6	26538366	26546933	1	8567	protein_coding	PC	0.378936	6.40323	1.69421	0.108548	0.999102	-4.46686
	MDH1	ENSG00000014641	2	63588609	63607197	1	18588	protein_coding	PC	0.278044	7.90201	1.69302	0.108778	0.999102	-4.46713
	PRMT7	ENSG00000132600	16	68310974	68358563	1	47589	protein_coding	PC	-0.412172	6.53619	-1.69185	0.109004	0.999102	-4.46739
	HSPA13	ENSG00000155304	21	14371115	14383484	-1	12369	protein_coding	PC	0.318397	5.07928	1.69104	0.109162	0.999102	-4.46757
	MYO5A	ENSG00000197535	15	52307283	52529050	-1	221767	protein_coding	PC	0.739857	5.91721	1.69011	0.109342	0.999102	-4.46778
	OAF	ENSG00000184232	11	120211032	120230334	1	19302	protein_coding	PC	-0.413233	4.69663	-1.68955	0.109452	0.999102	-4.46791
	CCND3	ENSG00000112576	6	41934933	42050357	-1	115424	protein_coding	PC	-0.331927	7.94346	-1.68908	0.109544	0.999102	-4.46801
	ACTC1	ENSG00000159251	15	34788095	34795726	-1	7631	protein_coding	PC	0.507284	4.46639	1.689	0.109559	0.999102	-4.46803
	LMBR1	ENSG00000105983	7	156668946	156893230	-1	224284	protein_coding	PC	-0.412105	4.2999	-1.68803	0.109748	0.999102	-4.46825
	TSR1	ENSG00000167721	17	2322503	2337507	-1	15004	protein_coding	PC	-0.270266	5.00583	-1.68785	0.109783	0.999102	-4.46829
	SELENOKP2	ENSG00000219532	6	131819803	131820091	-1	288	processed_pseudogene	PSE	0.279396	6.864	1.68664	0.110019	0.999102	-4.46856
	MKKS	ENSG00000125863	20	10401009	10434222	-1	33213	protein_coding	PC	-0.251133	6.94159	-1.68606	0.110133	0.999102	-4.46869
	HDGFL2	ENSG00000167674	19	4472297	4502208	1	29911	protein_coding	PC	-0.380213	5.77894	-1.68589	0.110165	0.999102	-4.46873
	AC079684.1	ENSG00000274943	12	42361267	42361703	1	436	sense_intronic	LNC	-0.327908	4.72458	-1.68561	0.110219	0.999102	-4.46879
	RPL22P16	ENSG00000213935	7	4865432	4865804	-1	372	processed_pseudogene	PSE	-0.386474	4.9308	-1.68522	0.110296	0.999102	-4.46888
	SIRT3	ENSG00000142082	11	215030	236931	-1	21901	protein_coding	PC	-0.544105	4.90577	-1.68497	0.110345	0.999102	-4.46893
	ESYT2	ENSG00000117868	7	158730995	158830253	-1	99258	protein_coding	PC	-0.405991	5.26533	-1.68496	0.110348	0.999102	-4.46894
	HSH2D	ENSG00000196684	19	16134028	16158575	1	24547	protein_coding	PC	-0.490956	8.11732	-1.68435	0.110467	0.999102	-4.46907
	EXOC4	ENSG00000131558	7	133253073	134066589	1	813516	protein_coding	PC	0.415867	6.24454	1.68399	0.110538	0.999102	-4.46915
	PTK2	ENSG00000169398	8	140657900	141002216	-1	344316	protein_coding	PC	0.390402	6.77669	1.68364	0.110606	0.999102	-4.46923
	POLR3F	ENSG00000132664	20	18467389	18484646	1	17257	protein_coding	PC	0.355047	5.61323	1.6832	0.110692	0.999102	-4.46933
	CMAHP	ENSG00000168405	6	25061626	25452263	-1	390637	transcribed_unitary_pseudogene	PSE	-0.443159	6.79262	-1.68263	0.110803	0.999102	-4.46946
	MSTRG.33179	MSTRG.33179	9	40057550	40057837	0	287	NOVEL	NOVEL	0.290026	5.07765	1.68257	0.110816	0.999102	-4.46947
	RFK	ENSG00000135002	9	76385526	76394517	-1	8991	protein_coding	PC	-0.326698	5.02231	-1.68167	0.110992	0.999102	-4.46967
	MSTRG.26014	MSTRG.26014	4	153637087	153637407	0	320	NOVEL	NOVEL	-0.449954	5.44284	-1.68091	0.111142	0.999102	-4.46984
	USP45	ENSG00000123552	6	99432379	99521728	-1	89349	protein_coding	PC	0.506246	6.06792	1.68089	0.111146	0.999102	-4.46984
	AC020663.3	ENSG00000275056	16	4839244	4840334	-1	1090	sense_intronic	LNC	0.333301	4.69609	1.68019	0.111285	0.999102	-4.47
	YARS2	ENSG00000139131	12	32727490	32755902	-1	28412	protein_coding	PC	0.509132	5.59006	1.67963	0.111394	0.999102	-4.47013
	PRKAB1	ENSG00000111725	12	119667864	119681624	1	13760	protein_coding	PC	-0.540123	5.81832	-1.67935	0.11145	0.999102	-4.47019
	EDEM3	ENSG00000116406	1	184690237	184754907	-1	64670	protein_coding	PC	-0.380612	7.55054	-1.67897	0.111525	0.999102	-4.47027
	PFKFB3	ENSG00000170525	10	6144934	6254644	1	109710	protein_coding	PC	-0.40818	5.10301	-1.67844	0.11163	0.999102	-4.47039
	NECAP2	ENSG00000157191	1	16440721	16460078	1	19357	protein_coding	PC	0.27194	8.41431	1.67785	0.111746	0.999102	-4.47052
	MAP7	ENSG00000135525	6	136342281	136550819	-1	208538	protein_coding	PC	-0.462076	5.45791	-1.677	0.111915	0.999102	-4.47071
	CLEC1B	ENSG00000165682	12	9985642	10013424	-1	27782	protein_coding	PC	-1.09595	7.64414	-1.67627	0.112061	0.999102	-4.47088
	HCK	ENSG00000101336	20	32052188	32101856	1	49668	protein_coding	PC	-0.78356	6.03397	-1.67531	0.112251	0.999102	-4.47109
	USP10	ENSG00000103194	16	84699978	84779922	1	79944	protein_coding	PC	0.329129	4.83096	1.67404	0.112503	0.999102	-4.47137
	SELP	ENSG00000174175	1	169588849	169630193	-1	41344	protein_coding	PC	-1.05113	7.34021	-1.67311	0.11269	0.999102	-4.47158
	USP33	ENSG00000077254	1	77695987	77759852	-1	63865	protein_coding	PC	0.366716	7.89329	1.67219	0.112873	0.999102	-4.47179
	AC007485.2	ENSG00000279059	17	54956760	54958426	-1	1666	TEC	LNC	-0.477027	6.06766	-1.67138	0.113034	0.999102	-4.47197
	DUOX1	ENSG00000137857	15	45129933	45165576	1	35643	protein_coding	PC	0.372864	4.73073	1.67033	0.113245	0.999102	-4.4722
	SNRNP27	ENSG00000124380	2	69893956	69905575	1	11619	protein_coding	PC	0.30442	6.81357	1.67016	0.113278	0.999102	-4.47224
	DNAJC25	ENSG00000059769	9	111631334	111654351	1	23017	protein_coding	PC	-0.414427	4.90236	-1.66976	0.113359	0.999102	-4.47233
	DGCR6L	ENSG00000128185	22	20314276	20320080	-1	5804	protein_coding	PC	-0.380828	6.70288	-1.66963	0.113384	0.999102	-4.47236
	ZNF835	ENSG00000127903	19	56661980	56671783	-1	9803	protein_coding	PC	-0.724269	5.18573	-1.66937	0.113436	0.999102	-4.47242
	CDK8	ENSG00000132964	13	26254104	26405238	1	151134	protein_coding	PC	-0.278462	4.77724	-1.66858	0.113595	0.999102	-4.47259
	ALKBH1	ENSG00000100601	14	77672404	77708023	-1	35619	protein_coding	PC	-0.636662	5.02083	-1.66732	0.113849	0.999102	-4.47287
	DOK2	ENSG00000147443	8	21908873	21913690	-1	4817	protein_coding	PC	0.404741	5.47322	1.66571	0.114173	0.999102	-4.47323
	FTSJ1	ENSG00000068438	X	48476021	48486364	1	10343	protein_coding	PC	0.317266	7.21985	1.66448	0.114421	0.999102	-4.4735
	AC116533.1	ENSG00000244398	11	16974693	16975013	-1	320	processed_pseudogene	PSE	-0.34388	10.6308	-1.6624	0.114843	0.999102	-4.47397
	SRP72	ENSG00000174780	4	56467336	56503681	1	36345	protein_coding	PC	0.26085	7.49618	1.66197	0.114929	0.999102	-4.47406
	COPS7A	ENSG00000111652	12	6724014	6731875	1	7861	protein_coding	PC	0.289174	7.73653	1.66146	0.115032	0.999102	-4.47418
	FOSL1	ENSG00000175592	11	65892049	65900573	-1	8524	protein_coding	PC	-0.321992	4.6037	-1.66146	0.115032	0.999102	-4.47418
	RASA3	ENSG00000185989	13	113977783	114132623	-1	154840	protein_coding	PC	-0.534349	5.41743	-1.66054	0.11522	0.999102	-4.47438
	PACRGL	ENSG00000163138	4	20696282	20752907	1	56625	protein_coding	PC	0.583663	4.58745	1.65923	0.115487	0.999102	-4.47467
	AC012065.5	ENSG00000279307	2	20529467	20529976	-1	509	processed_pseudogene	PSE	-0.316235	6.14658	-1.65873	0.115588	0.999102	-4.47478
	OGG1	ENSG00000114026	3	9749944	9788219	1	38275	protein_coding	PC	0.347055	6.47462	1.65838	0.11566	0.999102	-4.47486
	YIPF6	ENSG00000181704	X	68498562	68537282	1	38720	protein_coding	PC	0.311347	7.44848	1.65679	0.115984	0.999102	-4.47521
	RAD23B	ENSG00000119318	9	107283137	107332192	1	49055	protein_coding	PC	-0.317229	6.75611	-1.65677	0.115988	0.999102	-4.47522
	BRCA2	ENSG00000139618	13	32315474	32400266	1	84792	protein_coding	PC	-1.32154	6.18936	-1.65557	0.116234	0.999102	-4.47548
	ZBTB43	ENSG00000169155	9	126805006	126838210	1	33204	protein_coding	PC	0.345535	5.86674	1.65525	0.116299	0.999102	-4.47555
	HPRT1	ENSG00000165704	X	134460165	134520513	1	60348	protein_coding	PC	0.303664	9.02984	1.65524	0.116301	0.999102	-4.47556
	ID2	ENSG00000115738	2	8678845	8684461	1	5616	protein_coding	PC	0.92631	7.41843	1.65414	0.116526	0.999102	-4.4758
	PCNPP1	ENSG00000258359	12	111669852	111670362	-1	510	processed_pseudogene	PSE	-0.245773	4.79333	-1.65312	0.116736	0.999102	-4.47603
	ATG14	ENSG00000126775	14	55366392	55411858	-1	45466	protein_coding	PC	0.470167	6.50292	1.65179	0.117009	0.999102	-4.47632
	APOOL	ENSG00000155008	X	85003877	85093316	1	89439	protein_coding	PC	0.298283	8.02886	1.6504	0.117296	0.999102	-4.47663
	ATR	ENSG00000175054	3	142449235	142578733	-1	129498	protein_coding	PC	-0.725337	5.24683	-1.65027	0.117323	0.999102	-4.47666
	TOLLIP	ENSG00000078902	11	1274371	1309654	-1	35283	protein_coding	PC	-0.347462	6.53922	-1.64947	0.117489	0.999102	-4.47684
	CD180	ENSG00000134061	5	67179613	67196799	-1	17186	protein_coding	PC	-0.654425	4.34917	-1.64889	0.117608	0.999102	-4.47696
	SYTL2	ENSG00000137501	11	85694224	85811159	-1	116935	protein_coding	PC	0.722662	4.94634	1.64542	0.118328	0.999102	-4.47773
	RPL41P5	ENSG00000256393	12	93083598	93083675	-1	77	processed_pseudogene	PSE	-0.393636	10.6434	-1.64356	0.118716	0.999102	-4.47814
	COQ10B	ENSG00000115520	2	197453423	197475308	1	21885	protein_coding	PC	0.295177	6.66962	1.64326	0.118777	0.999102	-4.47821
	EPHX2	ENSG00000120915	8	27490779	27545564	1	54785	protein_coding	PC	0.560198	4.80722	1.64326	0.118778	0.999102	-4.47821
	AC026410.1	ENSG00000184188	5	80299678	80302847	-1	3169	processed_pseudogene	PSE	-0.286019	4.58434	-1.64291	0.118852	0.999102	-4.47829
	JDP2	ENSG00000140044	14	75427716	75474111	1	46395	protein_coding	PC	-0.462483	4.91012	-1.64233	0.118972	0.999102	-4.47842
	MBTD1	ENSG00000011258	17	51177425	51260163	-1	82738	protein_coding	PC	-0.249807	5.03634	-1.642	0.119042	0.999102	-4.47849
	NCOA2	ENSG00000140396	8	70109782	70403808	-1	294026	protein_coding	PC	-0.382328	4.36234	-1.64024	0.11941	0.999102	-4.47888
	DICER1-AS1	ENSG00000235706	14	95157645	95179933	1	22288	antisense	LNC	-0.371046	4.93744	-1.64009	0.119441	0.999102	-4.47891
	PSEN2	ENSG00000143801	1	226870184	226896105	1	25921	protein_coding	PC	-0.530934	5.97318	-1.63996	0.119469	0.999102	-4.47894
	TESPA1	ENSG00000135426	12	54948015	54984762	-1	36747	protein_coding	PC	0.467502	8.40945	1.63846	0.119783	0.999102	-4.47927
	CDC42	ENSG00000070831	1	22025511	22101360	1	75849	protein_coding	PC	-0.28101	4.71679	-1.63599	0.120303	0.999102	-4.47982
	AL136126.1	ENSG00000241255	11	33237008	33237409	1	401	processed_pseudogene	PSE	-0.331169	7.84604	-1.63592	0.120318	0.999102	-4.47983
	ARMT1	ENSG00000146476	6	151452258	151470101	1	17843	protein_coding	PC	0.416075	6.78502	1.63526	0.120458	0.999102	-4.47998
	AC013553.2	ENSG00000270218	15	65026088	65026676	1	588	processed_pseudogene	PSE	-0.347788	5.48512	-1.63456	0.120606	0.999102	-4.48013
	IBTK	ENSG00000005700	6	82169986	82247754	-1	77768	protein_coding	PC	0.510305	5.73458	1.63416	0.120691	0.999102	-4.48022
	MSANTD4	ENSG00000170903	11	105995623	106022403	-1	26780	protein_coding	PC	0.312351	4.95105	1.6326	0.121019	0.999102	-4.48056
	CCDC22	ENSG00000101997	X	49235470	49250520	1	15050	protein_coding	PC	-0.628628	4.3849	-1.63247	0.121047	0.999102	-4.48059
	SYTL1	ENSG00000142765	1	27342020	27353937	1	11917	protein_coding	PC	-0.555115	4.87465	-1.6324	0.121063	0.999102	-4.48061
	ZFP62	ENSG00000196670	5	180847611	180861285	-1	13674	protein_coding	PC	-0.385742	5.87208	-1.63103	0.121353	0.999102	-4.48091
	GPX7	ENSG00000116157	1	52602371	52609051	1	6680	protein_coding	PC	0.38339	6.53469	1.63091	0.121379	0.999102	-4.48094
	AL590867.2	ENSG00000218426	6	153282287	153282733	-1	446	processed_pseudogene	PSE	-0.325127	11.645	-1.63078	0.121407	0.999102	-4.48097
	RHOF	ENSG00000139725	12	121777754	121803403	-1	25649	protein_coding	PC	-0.314465	5.03664	-1.62953	0.121672	0.999102	-4.48124
	AL353795.1	ENSG00000215198	9	35147410	35149184	-1	1774	processed_pseudogene	PSE	-0.318472	5.20544	-1.62763	0.122078	0.999102	-4.48166
	AC109925.1	ENSG00000241103	4	94369833	94370163	1	330	processed_pseudogene	PSE	-0.341005	4.81081	-1.62668	0.122281	0.999102	-4.48187
	RNF135	ENSG00000181481	17	30970984	30999911	1	28927	protein_coding	PC	0.385583	5.2053	1.62661	0.122295	0.999102	-4.48188
	TRIT1	ENSG00000043514	1	39838110	39883511	-1	45401	protein_coding	PC	0.620783	5.27208	1.62642	0.122337	0.999102	-4.48193
	MT-ATP6	ENSG00000198899	MT	8527	9207	1	680	protein_coding	PC	0.402567	9.33312	1.62634	0.122353	0.999102	-4.48194
	C20orf27	ENSG00000101220	20	3753508	3768387	-1	14879	protein_coding	PC	-0.732826	5.95701	-1.6261	0.122405	0.999102	-4.482
	IMPA2	ENSG00000141401	18	11981025	12030877	1	49852	protein_coding	PC	-0.512137	5.63548	-1.62254	0.123169	0.999102	-4.48278
	BRWD3	ENSG00000165288	X	80670854	80809688	-1	138834	protein_coding	PC	0.464577	5.49384	1.62187	0.123313	0.999102	-4.48292
	ESYT1	ENSG00000139641	12	56118250	56144671	1	26421	protein_coding	PC	0.278547	6.60693	1.62115	0.123468	0.999102	-4.48308
	RPS15AP12	ENSG00000232134	1	220143964	220144351	-1	387	processed_pseudogene	PSE	-0.361454	4.95502	-1.62089	0.123524	0.999102	-4.48314
	CDA	ENSG00000158825	1	20589086	20618903	1	29817	protein_coding	PC	-0.600316	6.55099	-1.62046	0.123618	0.999102	-4.48324
	CAVIN1	ENSG00000177469	17	42402449	42423256	-1	20807	protein_coding	PC	0.455784	6.4756	1.62018	0.123678	0.999102	-4.4833
	AP4M1	ENSG00000221838	7	100101549	100110345	1	8796	protein_coding	PC	0.372461	4.86622	1.61969	0.123783	0.999102	-4.4834
	RPS13P2	ENSG00000228929	1	52772194	52772648	-1	454	processed_pseudogene	PSE	-0.323535	12.117	-1.61913	0.123904	0.999102	-4.48353
	WASH3P	ENSG00000185596	15	101961603	101976543	1	14940	transcribed_unprocessed_pseudogene	PSE	-0.28396	4.73813	-1.61685	0.124399	0.999102	-4.48403
	KIF9	ENSG00000088727	3	47228026	47283451	-1	55425	protein_coding	PC	-0.365255	5.29681	-1.61682	0.124405	0.999102	-4.48403
	VNN2	ENSG00000112303	6	132743870	132763459	-1	19589	protein_coding	PC	-0.653858	4.9385	-1.61651	0.124472	0.999102	-4.4841
	TMEM87A	ENSG00000103978	15	42210452	42273663	-1	63211	protein_coding	PC	0.26561	7.13372	1.61585	0.124615	0.999102	-4.48425
	LDHAP7	ENSG00000235847	2	84777259	84778223	-1	964	processed_pseudogene	PSE	0.301485	4.70535	1.61585	0.124616	0.999102	-4.48425
	F3	ENSG00000117525	1	94529173	94541759	-1	12586	protein_coding	PC	-0.720393	4.6141	-1.61393	0.125032	0.999102	-4.48467
	LINC00680	ENSG00000215190	6	57946074	57961501	-1	15427	transcribed_unprocessed_pseudogene	PSE	-0.390692	6.10006	-1.61295	0.125247	0.999102	-4.48488
	TVP23B	ENSG00000171928	17	18781111	18806714	1	25603	protein_coding	PC	0.385461	5.62201	1.61265	0.125313	0.999102	-4.48495
	LHFPL6	ENSG00000183722	13	39209116	39603528	-1	394412	protein_coding	PC	-0.37235	5.9136	-1.61073	0.125733	0.999102	-4.48537
	CTSA	ENSG00000064601	20	45890144	45898820	1	8676	protein_coding	PC	-0.343617	9.09765	-1.60912	0.126086	0.999102	-4.48572
	FKBP1C	ENSG00000198225	6	63211446	63213024	1	1578	protein_coding	PC	-0.289057	6.58397	-1.60739	0.126465	0.999102	-4.4861
	USP15	ENSG00000135655	12	62260338	62417431	1	157093	protein_coding	PC	0.306505	8.0324	1.60721	0.126504	0.999102	-4.48614
	MSTRG.13737	MSTRG.13737	17	8172459	8172965	0	506	NOVEL	NOVEL	-0.387754	4.83324	-1.60689	0.126576	0.999102	-4.48621
	GSPT1	ENSG00000103342	16	11868128	11916082	-1	47954	protein_coding	PC	0.278027	5.83509	1.60659	0.126641	0.999102	-4.48627
	RPS29P8	ENSG00000232238	2	148595158	148595328	1	170	processed_pseudogene	PSE	-0.247856	5.08535	-1.60647	0.126667	0.999102	-4.4863
	C16orf45	ENSG00000166780	16	15434475	15625028	1	190553	protein_coding	PC	0.510171	5.58414	1.60576	0.126824	0.999102	-4.48645
	FAH	ENSG00000103876	15	80152490	80186946	1	34456	protein_coding	PC	-0.433605	8.81157	-1.60565	0.12685	0.999102	-4.48648
	DPP7	ENSG00000176978	9	137110546	137115177	-1	4631	protein_coding	PC	-0.526355	7.59068	-1.60521	0.126945	0.999102	-4.48657
	ETHE1	ENSG00000105755	19	43506719	43527230	-1	20511	protein_coding	PC	-0.406716	7.90891	-1.60425	0.127157	0.999102	-4.48678
	MFSD10	ENSG00000109736	4	2930561	2934834	-1	4273	protein_coding	PC	-0.456866	5.13781	-1.60389	0.127237	0.999102	-4.48686
	FP671120.4	ENSG00000280800	21	8210384	8211306	-1	922	lincRNA	LNC	-1.48421	10.977	-1.60347	0.127329	0.999102	-4.48695
	HYLS1	ENSG00000198331	11	125883614	125900648	1	17034	protein_coding	PC	-0.287809	5.39161	-1.60338	0.127349	0.999102	-4.48697
	CXorf21	ENSG00000120280	X	30558824	30577844	-1	19020	protein_coding	PC	-0.476719	5.43963	-1.60289	0.12746	0.999102	-4.48708
	MSTRG.33180	MSTRG.33180	9	40091711	40092164	0	453	NOVEL	NOVEL	0.267094	5.72877	1.60284	0.12747	0.999102	-4.48709
	TIPARP	ENSG00000163659	3	156673235	156706770	1	33535	protein_coding	PC	0.51325	4.96775	1.60278	0.127483	0.999102	-4.48711
	ZSCAN16-AS1	ENSG00000269293	6	28121795	28137293	-1	15498	antisense	LNC	-0.293414	5.73968	-1.60251	0.127543	0.999102	-4.48716
	HLA-DQB2	ENSG00000232629	6	32756098	32763532	-1	7434	protein_coding	PC	-0.697038	5.88333	-1.60223	0.127604	0.999102	-4.48722
	INTS6L	ENSG00000165359	X	135520643	135582510	1	61867	protein_coding	PC	-0.430217	5.40565	-1.60221	0.12761	0.999102	-4.48723
	LIN7A	ENSG00000111052	12	80792520	80937925	-1	145405	protein_coding	PC	-0.622871	5.77252	-1.60115	0.127845	0.999102	-4.48746
	PSRC1	ENSG00000134222	1	109279556	109283186	-1	3630	protein_coding	PC	-0.370309	5.188	-1.60095	0.127889	0.999102	-4.4875
	ANKRD12	ENSG00000101745	18	9136228	9285985	1	149757	protein_coding	PC	0.331519	9.17261	1.60055	0.127978	0.999102	-4.48759
	STRAP	ENSG00000023734	12	15882387	15903478	1	21091	protein_coding	PC	0.336355	5.72152	1.60041	0.12801	0.999102	-4.48762
	TMEM192	ENSG00000170088	4	165070608	165208549	-1	137941	protein_coding	PC	-0.22635	6.05527	-1.60024	0.128046	0.999102	-4.48766
	AC018992.1	ENSG00000253336	8	123288355	123290503	1	2148	processed_pseudogene	PSE	0.301413	6.0171	1.5998	0.128145	0.999102	-4.48776
	FBXO28	ENSG00000143756	1	224114111	224162047	1	47936	protein_coding	PC	-0.333153	5.00252	-1.59926	0.128265	0.999102	-4.48787
	HACD1	ENSG00000165996	10	17589032	17617374	-1	28342	protein_coding	PC	0.285798	7.73403	1.59923	0.128271	0.999102	-4.48788
	PGPEP1	ENSG00000130517	19	18340598	18369950	1	29352	protein_coding	PC	0.366264	6.91011	1.59855	0.128424	0.999102	-4.48803
	HINT1P1	ENSG00000231531	7	143312684	143313061	-1	377	processed_pseudogene	PSE	-0.283299	8.78417	-1.59854	0.128425	0.999102	-4.48803
	CTSG	ENSG00000100448	14	24573518	24576250	-1	2732	protein_coding	PC	-0.887381	8.63299	-1.59814	0.128515	0.999102	-4.48812
	PIGL	ENSG00000108474	17	16217191	16351797	1	134606	protein_coding	PC	-0.314939	5.16906	-1.59732	0.128697	0.999102	-4.4883
	RBM42	ENSG00000126254	19	35629030	35637686	1	8656	protein_coding	PC	-0.419983	5.82527	-1.5952	0.129171	0.999102	-4.48876
	RPS23P8	ENSG00000230629	X	70962964	70963293	1	329	processed_pseudogene	PSE	-0.360225	11.2638	-1.59493	0.129233	0.999102	-4.48882
	FKBP15	ENSG00000119321	9	113161006	113221318	-1	60312	protein_coding	PC	0.451299	7.29652	1.59433	0.129367	0.999102	-4.48895
	ZFYVE27	ENSG00000155256	10	97737121	97760907	1	23786	protein_coding	PC	-0.574162	4.99553	-1.59412	0.129414	0.999102	-4.48899
	LRPAP1	ENSG00000163956	4	3503612	3532446	-1	28834	protein_coding	PC	-0.635256	10.5472	-1.59372	0.129505	0.999102	-4.48908
	RNLS	ENSG00000184719	10	88273864	88584530	-1	310666	protein_coding	PC	-0.456964	4.78239	-1.5936	0.12953	0.999102	-4.48911
	FERMT3	ENSG00000149781	11	64206678	64223886	1	17208	protein_coding	PC	-0.453474	7.56322	-1.59354	0.129545	0.999102	-4.48912
	TMEM71	ENSG00000165071	8	132685007	132760712	-1	75705	protein_coding	PC	-0.534141	5.83626	-1.59293	0.129682	0.999102	-4.48925
	S100A8	ENSG00000143546	1	153390032	153391073	-1	1041	protein_coding	PC	-0.787347	8.03258	-1.59255	0.129766	0.999102	-4.48933
	AC002464.1	ENSG00000260188	6	110477907	110479436	1	1529	antisense	LNC	-0.638973	4.93747	-1.59227	0.129831	0.999102	-4.4894
	TMEM206	ENSG00000065600	1	212363931	212414901	-1	50970	protein_coding	PC	-0.232367	7.47915	-1.5914	0.130025	0.999102	-4.48959
	RPS14P8	ENSG00000239528	5	116562562	116562930	1	368	processed_pseudogene	PSE	-0.358864	6.65729	-1.59097	0.130123	0.999102	-4.48968
	GIMAP2	ENSG00000106560	7	150685697	150693641	1	7944	protein_coding	PC	-0.325797	5.56811	-1.59083	0.130155	0.999102	-4.48971
	SRP14-AS1	ENSG00000248508	15	40039242	40067290	1	28048	bidirectional_promoter_lncRNA	LNC	0.378457	5.04745	1.59029	0.130276	0.999102	-4.48983
	MSTRG.20118	MSTRG.20118	2	191697779	191698250	0	471	NOVEL	NOVEL	0.479994	4.52171	1.59015	0.130308	0.999102	-4.48986
	FBXO6	ENSG00000116663	1	11664200	11674354	1	10154	protein_coding	PC	-0.370204	6.02768	-1.59007	0.130326	0.999102	-4.48988
	PSMD1	ENSG00000173692	2	231056864	231172827	1	115963	protein_coding	PC	0.28154	10.2741	1.58974	0.130401	0.999102	-4.48995
	MOSPD1	ENSG00000101928	X	134887632	134915257	-1	27625	protein_coding	PC	-0.288911	5.27086	-1.58953	0.130449	0.999102	-4.48999
	MORF4L2	ENSG00000123562	X	103675496	103688158	-1	12662	protein_coding	PC	0.264631	8.73982	1.58828	0.13073	0.999102	-4.49026
	TMEM161A	ENSG00000064545	19	19119169	19138513	-1	19344	protein_coding	PC	-0.714773	5.41318	-1.58773	0.130856	0.999102	-4.49038
	GPHN	ENSG00000171723	14	66507407	67181803	1	674396	protein_coding	PC	0.590078	4.86892	1.58762	0.13088	0.999102	-4.49041
	AC079922.1	ENSG00000231747	2	112621809	112622167	-1	358	processed_pseudogene	PSE	-0.320731	6.91062	-1.58759	0.130888	0.999102	-4.49042
	ALAD	ENSG00000148218	9	113386312	113401290	-1	14978	protein_coding	PC	0.2973	6.69738	1.58736	0.130938	0.999102	-4.49046
	FTOP1	ENSG00000226491	2	42797225	42798712	-1	1487	processed_pseudogene	PSE	-0.446418	4.90873	-1.58736	0.130939	0.999102	-4.49046
	BZW1P1	ENSG00000236686	3	172425850	172427089	-1	1239	processed_pseudogene	PSE	0.310135	4.84856	1.58733	0.130946	0.999102	-4.49047
	AC025159.1	ENSG00000257815	12	69904033	70243360	-1	339327	antisense	LNC	-0.348054	4.67369	-1.58656	0.13112	0.999102	-4.49064
	OTUD6B	ENSG00000155100	8	91070196	91087095	1	16899	protein_coding	PC	0.29487	5.0751	1.58615	0.131213	0.999102	-4.49073
	TRIM33	ENSG00000197323	1	114392790	114511203	-1	118413	protein_coding	PC	0.41488	6.73532	1.58563	0.131332	0.999102	-4.49084
	TOR2A	ENSG00000160404	9	127731524	127735313	-1	3789	protein_coding	PC	-1.38973	5.58822	-1.58228	0.132095	0.999102	-4.49157
	HPS4	ENSG00000100099	22	26443423	26483837	-1	40414	protein_coding	PC	-0.460877	6.08276	-1.58216	0.132121	0.999102	-4.49159
	ARMC2	ENSG00000118690	6	108848416	108974476	1	126060	protein_coding	PC	0.318744	4.76851	1.58196	0.132168	0.999102	-4.49164
	AL035555.1	ENSG00000219273	6	38762905	38764694	1	1789	processed_pseudogene	PSE	0.322373	5.19441	1.5813	0.132319	0.999102	-4.49178
	DUSP12	ENSG00000081721	1	161749758	161757238	1	7480	protein_coding	PC	0.292336	7.63926	1.58128	0.132322	0.999102	-4.49178
	COX6B1P4	ENSG00000253813	8	26835817	26836300	-1	483	processed_pseudogene	PSE	-0.265276	4.48921	-1.58101	0.132385	0.999102	-4.49184
	RANBP10	ENSG00000141084	16	67723070	67806652	-1	83582	protein_coding	PC	-0.403102	4.53199	-1.58048	0.132505	0.999102	-4.49196
	PPP1R2B	ENSG00000231989	5	156850538	156852528	1	1990	protein_coding	PC	-0.208961	5.88333	-1.58034	0.132537	0.999102	-4.49199
	NDUFB4	ENSG00000065518	3	120596328	120602507	1	6179	protein_coding	PC	-0.324558	6.66602	-1.58011	0.132592	0.999102	-4.49204
	RRP8	ENSG00000132275	11	6595072	6603616	-1	8544	protein_coding	PC	-0.248745	6.65182	-1.57972	0.132681	0.999102	-4.49212
	ALDH18A1	ENSG00000059573	10	95605941	95656711	-1	50770	protein_coding	PC	-0.464146	6.6016	-1.57891	0.132865	0.999102	-4.4923
	UBA3	ENSG00000144744	3	69054730	69080408	-1	25678	protein_coding	PC	0.329096	7.76137	1.57773	0.133136	0.999102	-4.49255
	ELP1	ENSG00000070061	9	108867517	108934124	-1	66607	protein_coding	PC	0.659021	4.68225	1.57686	0.133336	0.999102	-4.49274
	AC123912.5	ENSG00000271182	19	21634833	21635175	-1	342	processed_pseudogene	PSE	-0.364063	4.88406	-1.57618	0.133494	0.999102	-4.49289
	HTATIP2	ENSG00000109854	11	20363685	20383783	1	20098	protein_coding	PC	0.366957	7.73861	1.57587	0.133565	0.999102	-4.49296
	IKBIP	ENSG00000166130	12	98613405	98645113	-1	31708	protein_coding	PC	-0.26048	6.01523	-1.57574	0.133594	0.999102	-4.49298
	MBNL3	ENSG00000076770	X	132369317	132489968	-1	120651	protein_coding	PC	-0.408625	4.94708	-1.57502	0.13376	0.999102	-4.49314
	CC2D1A	ENSG00000132024	19	13906201	13930879	1	24678	protein_coding	PC	0.298821	4.53565	1.57488	0.133794	0.999102	-4.49317
	PDLIM5	ENSG00000163110	4	94451857	94668227	1	216370	protein_coding	PC	0.351351	7.05618	1.57355	0.134099	0.999102	-4.49346
	AF201337.1	ENSG00000254332	8	69129598	69130345	1	747	processed_pseudogene	PSE	0.269693	4.62327	1.5731	0.134204	0.999102	-4.49355
	BTBD10P1	ENSG00000257675	12	52748776	52750127	1	1351	processed_pseudogene	PSE	0.383944	5.26282	1.5731	0.134205	0.999102	-4.49356
	SLC35B3	ENSG00000124786	6	8411463	8435611	-1	24148	protein_coding	PC	0.274478	6.40943	1.57297	0.134234	0.999102	-4.49358
	TMUB2	ENSG00000168591	17	44186970	44191929	1	4959	protein_coding	PC	0.368256	5.98779	1.5726	0.13432	0.999102	-4.49366
	ADGRG3	ENSG00000182885	16	57668277	57689378	1	21101	protein_coding	PC	-0.706861	5.00755	-1.57232	0.134384	0.999102	-4.49372
	PPRC1	ENSG00000148840	10	102132994	102150333	1	17339	protein_coding	PC	0.44186	4.45648	1.57187	0.13449	0.999102	-4.49382
	MSTRG.26731	MSTRG.26731	5	69625569	69625826	0	257	NOVEL	NOVEL	-1.44166	5.52911	-1.57155	0.134564	0.999102	-4.49389
	UBE2H	ENSG00000186591	7	129830732	129952949	-1	122217	protein_coding	PC	0.372629	5.00267	1.56927	0.135093	0.999102	-4.49438
	TCP1P3	ENSG00000256849	12	19941521	19943018	1	1497	processed_pseudogene	PSE	0.30592	6.5262	1.56879	0.135205	0.999102	-4.49449
	ARL10	ENSG00000175414	5	176365487	176401865	1	36378	protein_coding	PC	0.54605	5.2637	1.5684	0.135296	0.999102	-4.49457
	TAP1	ENSG00000168394	6	32845209	32853978	-1	8769	protein_coding	PC	-0.446036	4.76055	-1.56811	0.135364	0.999102	-4.49463
	MSTRG.23626	MSTRG.23626	3	72977164	72981331	0	4167	NOVEL	NOVEL	-0.523956	4.29254	-1.56777	0.135442	0.999102	-4.49471
	ARHGAP17	ENSG00000140750	16	24919389	25015666	-1	96277	protein_coding	PC	-0.569597	5.63908	-1.5668	0.13567	0.999102	-4.49492
	DHX16	ENSG00000204560	6	30653119	30673006	-1	19887	protein_coding	PC	-0.428772	4.85222	-1.56641	0.13576	0.999102	-4.495
	ZMYM2	ENSG00000121741	13	19958670	20091829	1	133159	protein_coding	PC	0.395091	6.87302	1.56598	0.13586	0.999102	-4.49509
	AC092683.1	ENSG00000230606	2	97416165	97433527	-1	17362	lincRNA	LNC	0.451986	4.52732	1.56581	0.1359	0.999102	-4.49513
	CCNK	ENSG00000090061	14	99481169	99535044	1	53875	protein_coding	PC	0.471533	4.35699	1.56574	0.135916	0.999102	-4.49514
	RAB11B-AS1	ENSG00000269386	19	8374373	8390685	-1	16312	antisense	LNC	-0.30465	4.68965	-1.56205	0.136783	0.999102	-4.49594
	CYB561D2	ENSG00000114395	3	50350695	50358460	1	7765	protein_coding	PC	0.262412	6.55176	1.56141	0.136932	0.999102	-4.49608
	PRAM1	ENSG00000133246	19	8490056	8502640	-1	12584	protein_coding	PC	-0.682485	4.62896	-1.56108	0.13701	0.999102	-4.49615
	HBG1	ENSG00000213934	11	5248079	5249859	-1	1780	protein_coding	PC	-1.28909	7.71204	-1.55992	0.137284	0.999102	-4.4964
	IFT81	ENSG00000122970	12	110124335	110218793	1	94458	protein_coding	PC	0.727394	5.3906	1.55876	0.137558	0.999102	-4.49665
	KLHDC1	ENSG00000197776	14	49693105	49753150	1	60045	protein_coding	PC	-0.472307	4.68846	-1.55838	0.137648	0.999102	-4.49673
	ZNF528	ENSG00000167555	19	52397849	52418412	1	20563	protein_coding	PC	-0.456805	4.85911	-1.55811	0.137711	0.999102	-4.49679
	AL354707.3	ENSG00000232946	9	6675284	6675614	1	330	processed_pseudogene	PSE	-0.33019	8.34483	-1.55789	0.137763	0.999102	-4.49683
	SPTLC1	ENSG00000090054	9	92000087	92115413	-1	115326	protein_coding	PC	0.376712	7.29432	1.55771	0.137805	0.999102	-4.49687
	GPR160	ENSG00000173890	3	170037995	170085392	1	47397	protein_coding	PC	-0.375688	4.65063	-1.55755	0.137843	0.999102	-4.49691
	RRAGB	ENSG00000083750	X	55717739	55758774	1	41035	protein_coding	PC	0.44094	5.62741	1.55649	0.138095	0.999102	-4.49714
	AC084880.1	ENSG00000213144	12	119194850	119195394	1	544	processed_pseudogene	PSE	-0.240325	5.42365	-1.55456	0.138552	0.999102	-4.49755
	SMIM3	ENSG00000256235	5	150777946	150796734	1	18788	protein_coding	PC	-0.420386	7.85818	-1.55375	0.138745	0.999102	-4.49773
	CEACAM4	ENSG00000105352	19	41618971	41627074	-1	8103	protein_coding	PC	-0.809304	6.36122	-1.55037	0.139552	0.999102	-4.49845
	SLC22A16	ENSG00000004809	6	110424687	110476641	-1	51954	protein_coding	PC	-0.678469	5.88667	-1.54937	0.139791	0.999102	-4.49867
	LRIG2	ENSG00000198799	1	113073198	113132260	1	59062	protein_coding	PC	0.277846	5.87684	1.54928	0.139813	0.999102	-4.49869
	RAD17P1	ENSG00000232400	7	16864267	16866308	-1	2041	processed_pseudogene	PSE	0.422942	4.45223	1.54748	0.140244	0.999102	-4.49907
	ERC1	ENSG00000082805	12	990509	1495933	1	505424	protein_coding	PC	0.477836	6.2599	1.54692	0.140379	0.999102	-4.49919
	SMG9	ENSG00000105771	19	43727983	43754962	-1	26979	protein_coding	PC	-0.372111	6.06099	-1.54625	0.140539	0.999102	-4.49933
	GMFG	ENSG00000130755	19	39328353	39342372	-1	14019	protein_coding	PC	-0.290625	10.491	-1.54605	0.140587	0.999102	-4.49938
	LINC01534	ENSG00000225975	19	36685440	36687449	-1	2009	lincRNA	LNC	0.324131	4.2741	1.54597	0.140608	0.999102	-4.4994
	DVL3	ENSG00000161202	3	184155311	184173614	1	18303	protein_coding	PC	0.346635	5.12445	1.54586	0.140633	0.999102	-4.49942
	AC090152.1	ENSG00000167912	8	59119040	59121346	1	2306	antisense	LNC	0.326259	4.98543	1.54536	0.140754	0.999102	-4.49952
	S100A12	ENSG00000163221	1	153373711	153375621	-1	1910	protein_coding	PC	-0.633747	5.52562	-1.54517	0.1408	0.999102	-4.49957
	CDYL	ENSG00000153046	6	4706159	4955551	1	249392	protein_coding	PC	0.330186	6.1161	1.54444	0.140976	0.999102	-4.49972
	ANTXR2	ENSG00000163297	4	79901146	80125454	-1	224308	protein_coding	PC	0.421088	5.6719	1.54413	0.141051	0.999102	-4.49979
	RPS24P8	ENSG00000224094	3	45159774	45160175	-1	401	processed_pseudogene	PSE	-0.363651	9.80057	-1.54238	0.141473	0.999102	-4.50016
	SNX17	ENSG00000115234	2	27370496	27377535	1	7039	protein_coding	PC	-0.322545	8.15452	-1.54234	0.141482	0.999102	-4.50017
	FTCDNL1	ENSG00000226124	2	199760544	199851173	-1	90629	protein_coding	PC	-0.392297	4.64006	-1.54214	0.141531	0.999102	-4.50021
	DDB1	ENSG00000167986	11	61299451	61342596	-1	43145	protein_coding	PC	0.442272	7.09089	1.54145	0.141698	0.999102	-4.50036
	BAX	ENSG00000087088	19	48954815	48961798	1	6983	protein_coding	PC	-0.439234	7.30421	-1.54112	0.141777	0.999102	-4.50043
	PSMB3	ENSG00000277791	17	38752741	38764225	1	11484	protein_coding	PC	0.268649	4.97527	1.53976	0.142109	0.999102	-4.50072
	C5AR1	ENSG00000197405	19	47290023	47322066	1	32043	protein_coding	PC	0.406894	4.95934	1.53964	0.142137	0.999102	-4.50075
	TYW5	ENSG00000162971	2	199928913	199955736	-1	26823	protein_coding	PC	-0.303711	5.46445	-1.53954	0.142162	0.999102	-4.50077
	ST3GAL5	ENSG00000115525	2	85837120	85905199	-1	68079	protein_coding	PC	0.366013	4.61167	1.53924	0.142236	0.999102	-4.50084
	TMEM199	ENSG00000244045	17	28357642	28363683	1	6041	protein_coding	PC	-0.294883	5.18633	-1.53884	0.142333	0.999102	-4.50092
	KCNMB3	ENSG00000171121	3	179236691	179267002	-1	30311	protein_coding	PC	0.364134	4.27557	1.53882	0.142337	0.999102	-4.50092
	CCDC200	ENSG00000236383	17	43216941	43305397	-1	88456	protein_coding	PC	0.49502	4.89104	1.53879	0.142344	0.999102	-4.50093
	RPL21P119	ENSG00000220793	16	9156402	9156881	-1	479	processed_pseudogene	PSE	-0.445496	7.82212	-1.53866	0.142375	0.999102	-4.50096
	PI4KB	ENSG00000143393	1	151291797	151327715	-1	35918	protein_coding	PC	0.518734	6.44648	1.53821	0.142486	0.999102	-4.50106
	RPS6KB1	ENSG00000108443	17	59893046	59950574	1	57528	protein_coding	PC	-0.368486	6.02945	-1.53783	0.142576	0.999102	-4.50113
	CD300C	ENSG00000167850	17	74541108	74546143	-1	5035	protein_coding	PC	0.694583	6.62614	1.53766	0.142618	0.999102	-4.50117
	RPS11P5	ENSG00000232888	12	132825701	132826184	1	483	processed_pseudogene	PSE	-0.390444	12.9296	-1.53755	0.142645	0.999102	-4.5012
	HAUS2	ENSG00000137814	15	42548828	42569994	1	21166	protein_coding	PC	0.383667	6.38929	1.53717	0.142739	0.999102	-4.50128
	RANGAP1	ENSG00000100401	22	41245611	41286251	-1	40640	protein_coding	PC	-0.327267	6.56995	-1.53695	0.142793	0.999102	-4.50132
	NUP205	ENSG00000155561	7	135557917	135648757	1	90840	protein_coding	PC	0.487381	5.16941	1.53689	0.142806	0.999102	-4.50134
	SPDYE2B	ENSG00000173678	7	102650325	102661398	1	11073	protein_coding	PC	0.343674	5.1387	1.53676	0.142838	0.999102	-4.50136
	THOC5	ENSG00000100296	22	29505879	29555216	-1	49337	protein_coding	PC	0.634726	7.18717	1.5364	0.142927	0.999102	-4.50144
	CCNC	ENSG00000112237	6	99542387	99568825	-1	26438	protein_coding	PC	0.257789	7.54541	1.5364	0.142927	0.999102	-4.50144
	SAMHD1	ENSG00000101347	20	36889773	36951901	-1	62128	protein_coding	PC	-0.641159	6.46951	-1.53538	0.143175	0.999102	-4.50166
	PGK1P2	ENSG00000213290	19	12559571	12561105	1	1534	processed_pseudogene	PSE	0.213772	4.67723	1.53528	0.1432	0.999102	-4.50168
	MYLK	ENSG00000065534	3	123610049	123884331	-1	274282	protein_coding	PC	-0.981156	7.27425	-1.53451	0.143387	0.999102	-4.50184
	ATP5F1C	ENSG00000165629	10	7788147	7807815	1	19668	protein_coding	PC	0.340332	6.22597	1.5335	0.143636	0.999102	-4.50206
	DUSP14	ENSG00000276023	17	37489891	37513501	1	23610	protein_coding	PC	0.308732	6.21566	1.53281	0.143804	0.999102	-4.50221
	GRK4	ENSG00000125388	4	2963571	3040760	1	77189	protein_coding	PC	-0.38355	5.10501	-1.53242	0.1439	0.999102	-4.50229
	EZR	ENSG00000092820	6	158765741	158819368	-1	53627	protein_coding	PC	0.27592	9.60169	1.53216	0.143964	0.999102	-4.50235
	RMND1	ENSG00000155906	6	151404762	151452158	-1	47396	protein_coding	PC	0.323709	6.19413	1.53178	0.144058	0.999102	-4.50243
	ACPP	ENSG00000014257	3	132317369	132368298	1	50929	protein_coding	PC	-0.495482	4.63049	-1.53149	0.144128	0.999102	-4.50249
	RAPGEF2	ENSG00000109756	4	159103013	159360174	1	257161	protein_coding	PC	0.450649	7.97887	1.53142	0.144146	0.999102	-4.5025
	OAZ1	ENSG00000104904	19	2269509	2273490	1	3981	protein_coding	PC	-0.28533	12.3734	-1.531	0.144248	0.999102	-4.50259
	AC133134.1	ENSG00000244245	5	108593609	108593967	1	358	processed_pseudogene	PSE	-0.317837	5.82453	-1.52973	0.14456	0.999102	-4.50286
	NPIPB4	ENSG00000185864	16	21834569	21880827	-1	46258	protein_coding	PC	0.464341	5.51585	1.52916	0.144701	0.999102	-4.50298
	DBF4	ENSG00000006634	7	87876216	87909553	1	33337	protein_coding	PC	0.304433	5.6949	1.52859	0.144842	0.999102	-4.50311
	RASSF5	ENSG00000266094	1	206507530	206589448	1	81918	protein_coding	PC	0.354589	5.1941	1.52755	0.145098	0.999102	-4.50333
	EPB41L4A-AS1	ENSG00000224032	5	112160526	112164276	1	3750	lincRNA	LNC	-0.284404	6.10031	-1.52755	0.145098	0.999102	-4.50333
	KIDINS220	ENSG00000134313	2	8721081	8837630	-1	116549	protein_coding	PC	0.43592	5.94152	1.52733	0.145153	0.999102	-4.50337
	ATXN7L1	ENSG00000146776	7	105605067	105876604	-1	271537	protein_coding	PC	0.351389	5.48793	1.52678	0.14529	0.999102	-4.50349
	SH3BP5	ENSG00000131370	3	15254353	15341368	-1	87015	protein_coding	PC	-0.843641	6.26217	-1.52627	0.145417	0.999102	-4.5036
	EXOC5	ENSG00000070367	14	57200507	57268905	-1	68398	protein_coding	PC	0.328349	5.00307	1.52564	0.145571	0.999102	-4.50373
	RNGTT	ENSG00000111880	6	88609897	88963618	-1	353721	protein_coding	PC	0.411957	5.24747	1.52562	0.145575	0.999102	-4.50374
	PSPN	ENSG00000125650	19	6375148	6379058	-1	3910	protein_coding	PC	-0.291488	4.86137	-1.52559	0.145585	0.999102	-4.50375
	GATA2	ENSG00000179348	3	128479427	128493185	-1	13758	protein_coding	PC	0.400647	8.31409	1.52309	0.146205	0.999102	-4.50428
	ELANE	ENSG00000197561	19	851014	856247	1	5233	protein_coding	PC	-0.956532	10.3616	-1.52179	0.146529	0.999102	-4.50455
	AC099677.1	ENSG00000230953	1	52920422	52920596	1	174	processed_pseudogene	PSE	-0.327774	4.95765	-1.52178	0.146531	0.999102	-4.50455
	MICB	ENSG00000204516	6	31494881	31511124	1	16243	protein_coding	PC	0.396902	4.78069	1.52177	0.146533	0.999102	-4.50456
	ELOVL7	ENSG00000164181	5	60751791	60844274	-1	92483	protein_coding	PC	-0.689496	5.39269	-1.52134	0.14664	0.999102	-4.50465
	KANSL2	ENSG00000139620	12	48653401	48682238	-1	28837	protein_coding	PC	-0.323315	6.56666	-1.52108	0.146706	0.999102	-4.5047
	HCFC1	ENSG00000172534	X	153947557	153971818	-1	24261	protein_coding	PC	-0.500674	6.27222	-1.52107	0.146708	0.999102	-4.50471
	DEFA1B	ENSG00000240247	8	6996766	6999195	-1	2429	protein_coding	PC	-1.22267	6.94977	-1.51968	0.147053	0.999102	-4.505
	WT1	ENSG00000184937	11	32387775	32435885	-1	48110	protein_coding	PC	0.428867	5.73607	1.51948	0.147104	0.999102	-4.50504
	IFT57	ENSG00000114446	3	108160812	108222435	-1	61623	protein_coding	PC	-0.439044	7.19788	-1.51936	0.147135	0.999102	-4.50507
	MSTRG.17944	MSTRG.17944	19	52700285	52700554	0	269	NOVEL	NOVEL	0.29546	4.45405	1.51883	0.147266	0.999102	-4.50518
	IKBKE	ENSG00000263528	1	206470476	206496889	1	26413	protein_coding	PC	-0.351506	5.22077	-1.51836	0.147384	0.999102	-4.50528
	HAUS5	ENSG00000249115	19	35612735	35625355	1	12620	protein_coding	PC	-0.367618	7.2945	-1.51836	0.147385	0.999102	-4.50528
	RPS23	ENSG00000186468	5	82273320	82278396	-1	5076	protein_coding	PC	-0.375312	10.3668	-1.51767	0.147558	0.999102	-4.50543
	AC005165.2	ENSG00000239622	7	25689580	25689959	-1	379	processed_pseudogene	PSE	-0.280762	7.86166	-1.51701	0.147723	0.999102	-4.50557
	EPS15L1	ENSG00000127527	19	16355239	16472085	-1	116846	protein_coding	PC	0.492695	7.05134	1.51689	0.147753	0.999102	-4.50559
	SH3BGRL2	ENSG00000198478	6	79631329	79703655	1	72326	protein_coding	PC	-0.705443	6.98833	-1.51612	0.147945	0.999102	-4.50575
	KRR1	ENSG00000111615	12	75490863	75511636	-1	20773	protein_coding	PC	0.310057	6.96899	1.51549	0.148104	0.999102	-4.50589
	CCDC88A	ENSG00000115355	2	55287842	55419895	-1	132053	protein_coding	PC	0.423187	7.40448	1.51507	0.148211	0.999102	-4.50598
	POLL	ENSG00000166169	10	101578882	101588270	-1	9388	protein_coding	PC	-0.306304	5.47765	-1.51431	0.148401	0.999102	-4.50614
	FRG1JP	ENSG00000215548	9	63832127	63859641	-1	27514	unprocessed_pseudogene	PSE	-0.291361	5.40832	-1.51369	0.148556	0.999102	-4.50627
	MYO5C	ENSG00000128833	15	52192322	52295804	-1	103482	protein_coding	PC	-0.557658	4.99259	-1.51294	0.148745	0.999102	-4.50643
	TFPI	ENSG00000003436	2	187464230	187565760	-1	101530	protein_coding	PC	-0.362597	8.50265	-1.51273	0.148798	0.999102	-4.50647
	IRAK3	ENSG00000090376	12	66188879	66254622	1	65743	protein_coding	PC	-0.325647	5.28395	-1.51253	0.148849	0.999102	-4.50652
	MANF	ENSG00000145050	3	51385047	51389397	1	4350	protein_coding	PC	-0.298316	6.77321	-1.51232	0.148904	0.999102	-4.50656
	UBAP2L	ENSG00000143569	1	154220179	154271510	1	51331	protein_coding	PC	0.313054	8.00492	1.51225	0.148921	0.999102	-4.50658
	GLUL	ENSG00000135821	1	182381704	182392206	-1	10502	protein_coding	PC	0.344001	7.94517	1.51115	0.149197	0.999102	-4.50681
	HNRNPAB	ENSG00000197451	5	178204533	178211163	1	6630	protein_coding	PC	0.359748	5.67718	1.51026	0.149424	0.999102	-4.507
	ALG8	ENSG00000159063	11	78100936	78139653	-1	38717	protein_coding	PC	0.321384	7.99092	1.50994	0.149505	0.999102	-4.50706
	ODR4	ENSG00000157181	1	186375838	186421378	1	45540	protein_coding	PC	0.264534	7.12698	1.50989	0.149516	0.999102	-4.50707
	HOMER2	ENSG00000103942	15	82836946	82986153	-1	149207	protein_coding	PC	-0.425883	5.84894	-1.50875	0.149805	0.999102	-4.50731
	CCDC32	ENSG00000128891	15	40528683	40565057	-1	36374	protein_coding	PC	0.247933	6.1422	1.50854	0.14986	0.999102	-4.50736
	SMIM14	ENSG00000163683	4	39546336	39638902	-1	92566	protein_coding	PC	-0.524436	6.50636	-1.50792	0.150016	0.999102	-4.50749
	SEPT6	ENSG00000125354	X	119615724	119693370	-1	77646	protein_coding	PC	-0.313851	8.81015	-1.50749	0.150126	0.999102	-4.50758
	CHD1	ENSG00000153922	5	98853985	98928957	-1	74972	protein_coding	PC	0.376044	7.94443	1.50729	0.150177	0.999102	-4.50762
	RPS17P2	ENSG00000197575	5	116716243	116716650	1	407	processed_pseudogene	PSE	-0.240323	4.51917	-1.50636	0.150413	0.999102	-4.50782
	LTN1	ENSG00000198862	21	28928144	28992956	-1	64812	protein_coding	PC	0.658734	5.81061	1.50534	0.150674	0.999102	-4.50804
	AC006453.2	ENSG00000283196	2	89542842	89585652	-1	42810	transcribed_unprocessed_pseudogene	PSE	-0.328027	4.73668	-1.50487	0.150793	0.999102	-4.50813
	MSTRG.16254	MSTRG.16254	18	76807932	76808201	0	269	NOVEL	NOVEL	0.325729	4.81423	1.50477	0.150819	0.999102	-4.50816
	AC007182.2	ENSG00000242951	14	75595805	75596206	-1	401	processed_pseudogene	PSE	-0.361151	8.14158	-1.50476	0.150822	0.999102	-4.50816
	ZNF280B	ENSG00000275004	22	22484421	22508742	-1	24321	protein_coding	PC	-0.401544	6.0799	-1.50467	0.150845	0.999102	-4.50818
	LMBRD2	ENSG00000164187	5	36098407	36151887	-1	53480	protein_coding	PC	0.584414	4.56878	1.50416	0.150974	0.999102	-4.50828
	MARCH3	ENSG00000173926	5	126867714	127030558	-1	162844	protein_coding	PC	0.51335	6.41741	1.50379	0.151068	0.999102	-4.50836
	IARS	ENSG00000196305	9	92210207	92293756	-1	83549	protein_coding	PC	0.514685	9.06284	1.50356	0.151127	0.999102	-4.50841
	ASB1	ENSG00000065802	2	238426742	238452250	1	25508	protein_coding	PC	-0.387057	5.31948	-1.50262	0.151368	0.999102	-4.50861
	AARS	ENSG00000090861	16	70252295	70289543	-1	37248	protein_coding	PC	0.578841	6.92781	1.50179	0.15158	0.999102	-4.50878
	POLK	ENSG00000122008	5	75511756	75601144	1	89388	protein_coding	PC	0.523767	4.92243	1.4981	0.152527	0.999102	-4.50956
	MTFMT	ENSG00000103707	15	65001512	65029639	-1	28127	protein_coding	PC	-0.297868	6.51797	-1.49799	0.152557	0.999102	-4.50958
	ITPRIPL1	ENSG00000198885	2	96325331	96330517	1	5186	protein_coding	PC	-0.378358	5.3017	-1.49708	0.152791	0.999102	-4.50978
	MRGBP	ENSG00000101189	20	62796473	62801729	1	5256	protein_coding	PC	-0.366437	5.12898	-1.49696	0.152822	0.999102	-4.5098
	TNFRSF1A	ENSG00000067182	12	6328757	6342114	-1	13357	protein_coding	PC	-0.446644	5.46023	-1.49672	0.152883	0.999102	-4.50985
	POLR2KP1	ENSG00000258284	12	49594091	49594258	1	167	processed_pseudogene	PSE	-0.244122	4.60005	-1.49653	0.152934	0.999102	-4.50989
	PAX8-AS1	ENSG00000189223	2	113211522	113276581	1	65059	processed_transcript	LNC	0.483582	6.78172	1.49609	0.153048	0.999102	-4.50999
	RILP	ENSG00000167705	17	1646145	1649866	-1	3721	protein_coding	PC	-0.34568	4.78617	-1.49546	0.15321	0.999102	-4.51012
	OGFRL1	ENSG00000119900	6	71288811	71309059	1	20248	protein_coding	PC	0.508648	5.47684	1.49434	0.153499	0.999102	-4.51035
	ANKIB1	ENSG00000001629	7	92245974	92401383	1	155409	protein_coding	PC	0.384464	5.53448	1.49431	0.153508	0.999102	-4.51036
	PRKAG2	ENSG00000106617	7	151556124	151877125	-1	321001	protein_coding	PC	0.323603	5.74466	1.49405	0.153576	0.999102	-4.51041
	SEMA4D	ENSG00000187764	9	89360787	89498130	-1	137343	protein_coding	PC	0.382462	9.31965	1.49381	0.153638	0.999102	-4.51047
	GTF3C4	ENSG00000125484	9	132670035	132694953	1	24918	protein_coding	PC	0.402421	5.1661	1.49256	0.153961	0.999102	-4.51073
	AC246787.2	ENSG00000244620	14	105890084	105896577	1	6493	lincRNA	LNC	-0.290415	5.05949	-1.49232	0.154024	0.999102	-4.51078
	GNB4	ENSG00000114450	3	179396088	179451476	-1	55388	protein_coding	PC	-0.303789	6.05755	-1.492	0.154106	0.999102	-4.51084
	KDM6B	ENSG00000132510	17	7839904	7854796	1	14892	protein_coding	PC	-0.237897	5.87533	-1.49197	0.154115	0.999102	-4.51085
	INPP4B	ENSG00000109452	4	142023160	142847432	-1	824272	protein_coding	PC	0.75492	5.48196	1.49157	0.154219	0.999102	-4.51094
	OTULINL	ENSG00000145569	5	14581792	14616180	1	34388	protein_coding	PC	-0.342502	6.57316	-1.49118	0.154321	0.999102	-4.51102
	VDAC1P2	ENSG00000213856	X	49632500	49633349	-1	849	processed_pseudogene	PSE	0.270551	5.62287	1.48992	0.154648	0.999102	-4.51128
	RAB20	ENSG00000139832	13	110523066	110561722	-1	38656	protein_coding	PC	-0.406847	4.62927	-1.48977	0.154687	0.999102	-4.51131
	IKBKG	ENSG00000269335	X	154541199	154565046	1	23847	protein_coding	PC	-0.343486	4.78032	-1.48813	0.155114	0.999102	-4.51166
	FAM117B	ENSG00000138439	2	202634969	202769757	1	134788	protein_coding	PC	0.37654	5.63027	1.48755	0.155265	0.999102	-4.51178
	COG3	ENSG00000136152	13	45464898	45536701	1	71803	protein_coding	PC	-0.254266	4.569	-1.48611	0.155643	0.999102	-4.51208
	VKORC1L1	ENSG00000196715	7	65873074	65959563	1	86489	protein_coding	PC	0.263076	5.42737	1.48597	0.155681	0.999102	-4.51211
	IL12RB1	ENSG00000096996	19	18058995	18098944	-1	39949	protein_coding	PC	0.616455	5.3089	1.48533	0.155847	0.999102	-4.51224
	ZC3HC1	ENSG00000091732	7	130018286	130051451	-1	33165	protein_coding	PC	0.26781	7.95038	1.48462	0.156034	0.999102	-4.51239
	TMEM126A	ENSG00000171202	11	85647967	85656547	1	8580	protein_coding	PC	-0.317083	7.67355	-1.4837	0.156274	0.999102	-4.51258
	NPRL3	ENSG00000103148	16	84271	138860	-1	54589	protein_coding	PC	-0.341719	6.52892	-1.48313	0.156424	0.999102	-4.5127
	ERCC8	ENSG00000049167	5	60873831	60945073	-1	71242	protein_coding	PC	0.296111	6.27075	1.48274	0.156527	0.999102	-4.51279
	CCDC66	ENSG00000180376	3	56557161	56621818	1	64657	protein_coding	PC	0.36054	6.52956	1.48267	0.156544	0.999102	-4.5128
	TKFC	ENSG00000149476	11	61333210	61353295	1	20085	protein_coding	PC	-0.373832	5.41126	-1.4824	0.156616	0.999102	-4.51286
	APOBEC3D	ENSG00000243811	22	39021113	39033277	1	12164	protein_coding	PC	0.329447	5.26618	1.48062	0.157085	0.999102	-4.51323
	FAHD2CP	ENSG00000231584	2	96010551	96023380	1	12829	transcribed_unprocessed_pseudogene	PSE	-0.280767	5.16493	-1.48027	0.157177	0.999102	-4.5133
	MSTRG.28759	MSTRG.28759	6	43615869	43618160	0	2291	NOVEL	NOVEL	-0.305111	4.38097	-1.48022	0.157192	0.999102	-4.51331
	SUMO1P3	ENSG00000235082	1	160317403	160317706	1	303	processed_pseudogene	PSE	0.240375	6.59051	1.47995	0.157263	0.999102	-4.51337
	ARHGEF9	ENSG00000131089	X	63634967	63809274	-1	174307	protein_coding	PC	0.36069	6.00071	1.47868	0.157599	0.999102	-4.51364
	BOD1	ENSG00000145919	5	173607514	173616660	-1	9146	protein_coding	PC	-0.415128	4.25282	-1.47812	0.157748	0.999102	-4.51375
	CASP1	ENSG00000137752	11	105025443	105035250	-1	9807	protein_coding	PC	-0.689627	6.5292	-1.47791	0.157802	0.999102	-4.5138
	FAM122B	ENSG00000156504	X	134769566	134797232	-1	27666	protein_coding	PC	0.305423	4.93451	1.47745	0.157925	0.999102	-4.51389
	ANXA7	ENSG00000138279	10	73375101	73414076	-1	38975	protein_coding	PC	0.282725	5.00013	1.47709	0.15802	0.999102	-4.51397
	CEP350	ENSG00000135837	1	179954773	180114875	1	160102	protein_coding	PC	0.553364	6.36141	1.47672	0.158119	0.999102	-4.51405
	CYB5R3	ENSG00000100243	22	42617840	42649392	-1	31552	protein_coding	PC	-0.549045	8.21416	-1.47629	0.158231	0.999102	-4.51413
	TMEM161B	ENSG00000164180	5	88189633	88269476	-1	79843	protein_coding	PC	0.269121	4.95577	1.47601	0.158306	0.999102	-4.51419
	CSTF1	ENSG00000101138	20	56392371	56406369	1	13998	protein_coding	PC	0.222092	8.75271	1.47555	0.158427	0.999102	-4.51429
	ATE1	ENSG00000107669	10	121740421	121928801	-1	188380	protein_coding	PC	0.366887	5.51323	1.47484	0.158616	0.999102	-4.51444
	SLC38A7	ENSG00000103042	16	58665109	58684770	-1	19661	protein_coding	PC	0.359804	6.47764	1.47392	0.158862	0.999102	-4.51463
	CWF19L2	ENSG00000152404	11	107326345	107457844	-1	131499	protein_coding	PC	0.429628	6.87332	1.47388	0.158872	0.999102	-4.51464
	OGT	ENSG00000147162	X	71533104	71575892	1	42788	protein_coding	PC	-0.279138	9.63352	-1.47357	0.158955	0.999102	-4.5147
	UCK2	ENSG00000143179	1	165827614	165911618	1	84004	protein_coding	PC	-0.893586	6.93366	-1.47299	0.15911	0.999102	-4.51482
	PDE12	ENSG00000174840	3	57556274	57566848	1	10574	protein_coding	PC	0.268154	4.36819	1.4728	0.159161	0.999102	-4.51486
	NUP160	ENSG00000030066	11	47778087	47848555	-1	70468	protein_coding	PC	0.298799	5.79774	1.47271	0.159184	0.999102	-4.51488
	FPR1	ENSG00000171051	19	51745172	51804110	-1	58938	protein_coding	PC	-0.665144	6.0854	-1.47226	0.159306	0.999102	-4.51498
	TAZ	ENSG00000102125	X	154411524	154421726	1	10202	protein_coding	PC	-0.312481	4.87545	-1.47167	0.159463	0.999102	-4.5151
	KDELR3	ENSG00000100196	22	38468078	38483447	1	15369	protein_coding	PC	0.458426	5.24402	1.47166	0.159466	0.999102	-4.5151
	KLC1	ENSG00000126214	14	103561896	103714249	1	152353	protein_coding	PC	-0.305422	4.45022	-1.47115	0.159602	0.999102	-4.51521
	IQGAP2	ENSG00000145703	5	76403285	76708132	1	304847	protein_coding	PC	0.393166	8.3394	1.4709	0.159669	0.999102	-4.51526
	PSME4	ENSG00000068878	2	53864069	53970993	-1	106924	protein_coding	PC	0.373814	6.81455	1.46847	0.160319	0.999102	-4.51576
	FES	ENSG00000182511	15	90883695	90895776	1	12081	protein_coding	PC	-0.448548	6.05512	-1.46756	0.160564	0.999102	-4.51595
	AL450998.2	ENSG00000179743	1	15834474	15848147	-1	13673	antisense	LNC	-0.283196	5.41448	-1.46738	0.160613	0.999102	-4.51599
	B9D1	ENSG00000108641	17	19337554	19378193	-1	40639	protein_coding	PC	0.615643	5.13315	1.46718	0.160666	0.999102	-4.51603
	HEATR5A	ENSG00000129493	14	31291788	31420550	-1	128762	protein_coding	PC	-0.33321	4.69284	-1.4669	0.16074	0.999102	-4.51609
	CMTR2	ENSG00000180917	16	71281389	71289715	-1	8326	protein_coding	PC	0.351784	5.67296	1.46628	0.160908	0.999102	-4.51622
	AC009061.2	ENSG00000270049	16	67481314	67505063	1	23749	antisense	LNC	0.33288	4.5374	1.46614	0.160945	0.999102	-4.51625
	FIBP	ENSG00000172500	11	65883741	65888539	-1	4798	protein_coding	PC	0.216225	8.73111	1.46571	0.161061	0.999102	-4.51634
	MGST1	ENSG00000008394	12	16347142	16609259	1	262117	protein_coding	PC	-0.440781	11.1089	-1.46553	0.161109	0.999102	-4.51638
	ACTBP14	ENSG00000229001	10	69022778	69023866	1	1088	processed_pseudogene	PSE	0.255968	4.73073	1.46496	0.161262	0.999102	-4.51649
	PTH2R	ENSG00000144407	2	208359714	208854503	1	494789	protein_coding	PC	0.494085	4.8556	1.4645	0.161389	0.999102	-4.51659
	AC087289.1	ENSG00000132481	17	75874164	75878581	-1	4417	protein_coding	PC	0.439232	4.98869	1.46447	0.161395	0.999102	-4.5166
	SETDB2	ENSG00000136169	13	49444374	49495003	1	50629	protein_coding	PC	0.345115	6.20898	1.46444	0.161403	0.999102	-4.5166
	ZBED5-AS1	ENSG00000247271	11	10858259	10906802	1	48543	antisense	LNC	-0.429406	8.18037	-1.46416	0.161481	0.999102	-4.51666
	GPR180	ENSG00000152749	13	94601857	94634661	1	32804	protein_coding	PC	0.341665	5.23288	1.46413	0.161487	0.999102	-4.51667
	MICOS10P3	ENSG00000224237	3	27214816	27215018	-1	202	processed_pseudogene	PSE	-0.300576	8.2223	-1.46327	0.161719	0.999102	-4.51684
	BMP2K	ENSG00000138756	4	78776342	78916372	1	140030	protein_coding	PC	0.434764	6.41149	1.46315	0.161752	0.999102	-4.51687
	IPO9	ENSG00000198700	1	201829149	201884291	1	55142	protein_coding	PC	0.441422	6.85879	1.46298	0.161798	0.999102	-4.51691
	DPM1	ENSG00000000419	20	50934867	50958555	-1	23688	protein_coding	PC	0.215267	7.82281	1.46142	0.16222	0.999102	-4.51723
	CMTM7	ENSG00000153551	3	32391671	32483067	1	91396	protein_coding	PC	-0.445234	6.98761	-1.46042	0.162492	0.999102	-4.51744
	WDR46	ENSG00000227057	6	33279108	33289247	-1	10139	protein_coding	PC	0.320829	6.25722	1.45982	0.162656	0.999102	-4.51756
	MSI2	ENSG00000153944	17	57255851	57684689	1	428838	protein_coding	PC	-0.235499	7.13415	-1.4581	0.163121	0.999102	-4.51792
	LBH	ENSG00000213626	2	30231534	30323730	1	92196	protein_coding	PC	0.502156	4.91458	1.45756	0.163271	0.999102	-4.51803
	DESI2	ENSG00000121644	1	244653103	244709033	1	55930	protein_coding	PC	0.283495	4.31706	1.45692	0.163445	0.999102	-4.51816
	OCLN	ENSG00000197822	5	69492292	69558104	1	65812	protein_coding	PC	-0.415559	4.97182	-1.45615	0.163655	0.999102	-4.51832
	USP8P1	ENSG00000214892	6	31275572	31278754	1	3182	processed_pseudogene	PSE	0.360093	5.58711	1.45544	0.163849	0.999102	-4.51847
	S100A9	ENSG00000163220	1	153357854	153361023	1	3169	protein_coding	PC	-0.723617	7.909	-1.45525	0.163899	0.999102	-4.51851
	GNG2	ENSG00000186469	14	51826195	51979342	1	153147	protein_coding	PC	0.365984	5.18933	1.45502	0.163962	0.999102	-4.51856
	MAP3K3	ENSG00000198909	17	63622415	63696303	1	73888	protein_coding	PC	0.367336	5.03161	1.45391	0.164265	0.999102	-4.51879
	ZNF717	ENSG00000227124	3	75678660	75785583	-1	106923	protein_coding	PC	0.339372	5.28053	1.45349	0.164381	0.999102	-4.51887
	OSTC	ENSG00000198856	4	108650585	108667820	1	17235	protein_coding	PC	-0.284462	6.70502	-1.45242	0.164674	0.999102	-4.51909
	TOX4	ENSG00000092203	14	21476597	21499175	1	22578	protein_coding	PC	0.267738	5.28865	1.45242	0.164676	0.999102	-4.5191
	EXT1	ENSG00000182197	8	117794490	118111853	-1	317363	protein_coding	PC	0.703115	4.83431	1.45217	0.164742	0.999102	-4.51915
	PDIK1L	ENSG00000175087	1	26111165	26125555	1	14390	protein_coding	PC	-0.225631	5.5931	-1.45189	0.164821	0.999102	-4.5192
	UBR5-AS1	ENSG00000246263	8	102239394	102253333	1	13939	antisense	LNC	-0.379216	4.19796	-1.45187	0.164826	0.999102	-4.51921
	MRPS9	ENSG00000135972	2	105038069	105099960	1	61891	protein_coding	PC	0.286062	7.50037	1.45165	0.164886	0.999102	-4.51925
	ATF7	ENSG00000267281	12	53506688	53625979	-1	119291	protein_coding	PC	0.272507	6.29767	1.4516	0.1649	0.999102	-4.51926
	PHF10	ENSG00000130024	6	169703902	169725566	-1	21664	protein_coding	PC	0.32949	4.93666	1.45136	0.164966	0.999102	-4.51931
	VAV1	ENSG00000141968	19	6772708	6857366	1	84658	protein_coding	PC	-0.364432	6.4404	-1.45096	0.165075	0.999102	-4.5194
	AC034236.1	ENSG00000185641	5	116051917	116052289	-1	372	processed_pseudogene	PSE	-0.296054	12.1442	-1.45086	0.165102	0.999102	-4.51942
	AC020549.1	ENSG00000256674	11	114583253	114584692	1	1439	processed_pseudogene	PSE	0.217113	4.93796	1.45077	0.165128	0.999102	-4.51944
	TBC1D22B	ENSG00000065491	6	37257772	37332970	1	75198	protein_coding	PC	0.449358	4.50538	1.45013	0.165303	0.999102	-4.51957
	SFI1	ENSG00000198089	22	31488688	31618586	1	129898	protein_coding	PC	-0.304108	5.43835	-1.45011	0.165308	0.999102	-4.51957
	RHOT1	ENSG00000126858	17	32142454	32253374	1	110920	protein_coding	PC	-0.340536	6.19174	-1.44996	0.165351	0.999102	-4.5196
	C1GALT1	ENSG00000106392	7	7156934	7248651	1	91717	protein_coding	PC	0.357142	5.26714	1.44977	0.165404	0.999102	-4.51964
	NSUN6	ENSG00000241058	10	18545561	18659285	-1	113724	protein_coding	PC	0.400274	5.66221	1.44927	0.165541	0.999102	-4.51975
	MYO18A	ENSG00000196535	17	29071124	29180412	-1	109288	protein_coding	PC	-0.427061	5.41299	-1.44909	0.16559	0.999102	-4.51978
	ZDHHC4	ENSG00000136247	7	6577434	6589374	1	11940	protein_coding	PC	0.263257	6.98702	1.44872	0.165693	0.999102	-4.51986
	FKBP14	ENSG00000106080	7	30010587	30026684	-1	16097	protein_coding	PC	0.29114	4.44901	1.4487	0.165699	0.999102	-4.51986
	NOG	ENSG00000183691	17	56593699	56595590	1	1891	protein_coding	PC	-0.534223	4.3543	-1.4472	0.166113	0.999102	-4.52017
	PID1	ENSG00000153823	2	228850526	229271285	-1	420759	protein_coding	PC	-0.535429	4.28418	-1.44589	0.166473	0.999102	-4.52044
	NCAPG2	ENSG00000146918	7	158631311	158704829	-1	73518	protein_coding	PC	-0.427663	6.50854	-1.44538	0.166615	0.999102	-4.52055
	XPA	ENSG00000136936	9	97674909	97697357	-1	22448	protein_coding	PC	0.354882	6.10664	1.44536	0.16662	0.999102	-4.52055
	FAM172A	ENSG00000113391	5	93617725	94111699	-1	493974	protein_coding	PC	0.341746	5.8639	1.44532	0.166631	0.999102	-4.52056
	MON2	ENSG00000061987	12	62466817	62600476	1	133659	protein_coding	PC	0.324687	5.57432	1.44441	0.166883	0.999102	-4.52075
	FBXO25	ENSG00000147364	8	406428	477967	1	71539	protein_coding	PC	0.273413	5.9853	1.44362	0.167103	0.999102	-4.52091
	CEP152	ENSG00000103995	15	48712928	48811146	-1	98218	protein_coding	PC	0.433745	6.77864	1.44283	0.167323	0.999102	-4.52107
	TRAM2	ENSG00000065308	6	52497408	52577060	-1	79652	protein_coding	PC	0.290213	4.41265	1.44276	0.167343	0.999102	-4.52109
	MCRS1	ENSG00000187778	12	49556544	49568145	-1	11601	protein_coding	PC	0.282541	7.34894	1.44189	0.167586	0.999102	-4.52127
	SLC2A9	ENSG00000109667	4	9771153	10054936	-1	283783	protein_coding	PC	-0.44396	5.42558	-1.44056	0.167956	0.999102	-4.52154
	REV3L	ENSG00000009413	6	111299028	111483715	-1	184687	protein_coding	PC	0.329476	6.02072	1.44035	0.168014	0.999102	-4.52158
	HAAO	ENSG00000162882	2	42767089	42792593	-1	25504	protein_coding	PC	-0.949894	6.48923	-1.43982	0.168163	0.999102	-4.52169
	RNU6-722P	ENSG00000223309	X	48959179	48959282	-1	103	snRNA	SNC	-0.351129	6.01247	-1.43955	0.168237	0.999102	-4.52175
	CACYBP	ENSG00000116161	1	174999163	175011715	1	12552	protein_coding	PC	0.273149	6.22042	1.43934	0.168296	0.999102	-4.52179
	PCYT2	ENSG00000185813	17	81900965	81911464	-1	10499	protein_coding	PC	-0.58589	5.07681	-1.43927	0.168316	0.999102	-4.52181
	UFSP2	ENSG00000109775	4	185399537	185425979	-1	26442	protein_coding	PC	0.362367	6.52666	1.43916	0.168345	0.999102	-4.52183
	AC023513.1	ENSG00000271379	12	42069935	42070625	-1	690	processed_pseudogene	PSE	0.420832	4.42445	1.43858	0.168508	0.999102	-4.52195
	TRMT1L	ENSG00000121486	1	185118101	185157072	-1	38971	protein_coding	PC	0.420205	5.2152	1.43841	0.168556	0.999102	-4.52198
	SSX2IP	ENSG00000117155	1	84643707	84690803	-1	47096	protein_coding	PC	-0.441857	6.03316	-1.43775	0.168739	0.999102	-4.52212
	AK6P1	ENSG00000256614	12	34249481	34249958	1	477	processed_pseudogene	PSE	0.310793	4.4188	1.4369	0.168979	0.999102	-4.52229
	HMGB3P6	ENSG00000213070	1	164356767	164357364	1	597	processed_pseudogene	PSE	-0.286256	6.05824	-1.43673	0.169026	0.999102	-4.52233
	MPP7	ENSG00000150054	10	28050993	28334486	-1	283493	protein_coding	PC	-0.685513	6.93809	-1.43606	0.169214	0.999102	-4.52247
	DGKZ	ENSG00000149091	11	46332905	46380554	1	47649	protein_coding	PC	-0.284678	5.29193	-1.43565	0.169329	0.999102	-4.52255
	TIMP1	ENSG00000102265	X	47582408	47586789	1	4381	protein_coding	PC	0.521336	12.3654	1.43562	0.169338	0.999102	-4.52256
	Z95327.1	ENSG00000238116	X	100801188	100803060	1	1872	processed_pseudogene	PSE	0.259695	5.32211	1.43516	0.169467	0.999102	-4.52265
	ZNF250	ENSG00000196150	8	144876497	144902168	-1	25671	protein_coding	PC	0.237021	5.10136	1.43511	0.169481	0.999102	-4.52266
	ACO1	ENSG00000122729	9	32384603	32454769	1	70166	protein_coding	PC	0.411424	6.21959	1.43511	0.169481	0.999102	-4.52266
	TRIM13	ENSG00000204977	13	49995888	50020481	1	24593	protein_coding	PC	-0.330506	7.92906	-1.43506	0.169493	0.999102	-4.52267
	SPG7	ENSG00000197912	16	89490719	89557768	1	67049	protein_coding	PC	0.340133	7.14087	1.43459	0.169625	0.999102	-4.52277
	TCP1	ENSG00000120438	6	159778498	159789703	-1	11205	protein_coding	PC	0.206218	4.53423	1.43453	0.169643	0.999102	-4.52278
	AC055813.1	ENSG00000267253	17	43718314	43720436	-1	2122	processed_pseudogene	PSE	0.395271	4.21071	1.43405	0.169778	0.999102	-4.52288
	NDC1	ENSG00000058804	1	53765478	53838463	-1	72985	protein_coding	PC	0.446702	5.52313	1.43404	0.169782	0.999102	-4.52288
	AC092324.1	ENSG00000241932	16	12881170	12881493	1	323	processed_pseudogene	PSE	-0.311329	10.2611	-1.4339	0.169821	0.999102	-4.52291
	TXLNG	ENSG00000086712	X	16786432	16844519	1	58087	protein_coding	PC	-0.459174	5.31936	-1.43277	0.170138	0.999102	-4.52314
	GRSF1	ENSG00000132463	4	70815783	70839897	-1	24114	protein_coding	PC	-0.226369	6.90081	-1.43261	0.170185	0.999102	-4.52317
	RBM33	ENSG00000184863	7	155644451	155781485	1	137034	protein_coding	PC	-0.233984	6.88626	-1.43253	0.170205	0.999102	-4.52319
	HARS2	ENSG00000112855	5	140691430	140699305	1	7875	protein_coding	PC	0.3473	5.23969	1.43234	0.170261	0.999102	-4.52323
	SETD1B	ENSG00000139718	12	121804180	121832584	1	28404	protein_coding	PC	-0.241428	6.78481	-1.43164	0.170458	0.999102	-4.52337
	SLC25A38	ENSG00000144659	3	39383324	39397351	1	14027	protein_coding	PC	-0.246882	4.94015	-1.43144	0.170513	0.999102	-4.52341
	TMEM131L	ENSG00000121210	4	153466346	153636711	1	170365	protein_coding	PC	-0.318007	5.0951	-1.43123	0.170575	0.999102	-4.52346
	OPA3	ENSG00000125741	19	45527427	45602212	-1	74785	protein_coding	PC	0.264663	5.53764	1.43105	0.170625	0.999102	-4.52349
	PPIE	ENSG00000084072	1	39692182	39763914	1	71732	protein_coding	PC	0.229527	9.22049	1.43039	0.170811	0.999102	-4.52363
	TMEM68	ENSG00000167904	8	55696424	55773407	-1	76983	protein_coding	PC	0.423956	5.63037	1.42995	0.170934	0.999102	-4.52372
	MUS81	ENSG00000172732	11	65857126	65867653	1	10527	protein_coding	PC	0.247053	5.40018	1.4296	0.171034	0.999102	-4.52379
	TYW1	ENSG00000198874	7	66995173	67239519	1	244346	protein_coding	PC	0.343171	6.36241	1.42953	0.171053	0.999102	-4.5238
	ST7	ENSG00000004866	7	116953238	117230103	1	276865	protein_coding	PC	0.29896	5.53934	1.42916	0.171158	0.999102	-4.52388
	NDEL1	ENSG00000166579	17	8413131	8490411	1	77280	protein_coding	PC	0.393958	5.94236	1.42883	0.171252	0.999102	-4.52395
	GTF2H3	ENSG00000111358	12	123633739	123662604	1	28865	protein_coding	PC	0.32855	6.04984	1.42838	0.17138	0.999102	-4.52404
	MCCC1	ENSG00000078070	3	183015218	183116075	-1	100857	protein_coding	PC	-0.415792	7.01718	-1.42829	0.171404	0.999102	-4.52406
	ZFP14	ENSG00000142065	19	36334453	36379201	-1	44748	protein_coding	PC	-0.37493	5.01128	-1.42826	0.171412	0.999102	-4.52406
	HLA-H	ENSG00000206341	6	29887752	29890482	1	2730	unprocessed_pseudogene	PSE	-0.434964	6.01402	-1.42651	0.171911	0.999102	-4.52442
	ZC3H6	ENSG00000188177	2	112275597	112340063	1	64466	protein_coding	PC	0.37515	5.32134	1.42614	0.172014	0.999102	-4.5245
	RPL22P2	ENSG00000241081	14	76886377	76886750	-1	373	processed_pseudogene	PSE	-0.326599	6.62188	-1.42548	0.172204	0.999102	-4.52464
	LARP7	ENSG00000174720	4	112637107	112657592	1	20485	protein_coding	PC	0.379155	8.4265	1.42548	0.172205	0.999102	-4.52464
	ZNF592	ENSG00000166716	15	84748592	84806445	1	57853	protein_coding	PC	0.376125	4.30258	1.42525	0.172267	0.999102	-4.52468
	METTL25	ENSG00000127720	12	82358528	82479239	1	120711	protein_coding	PC	-0.444446	5.7829	-1.42525	0.172269	0.999102	-4.52468
	SLC31A2	ENSG00000136867	9	113150976	113164140	1	13164	protein_coding	PC	-0.385118	4.48755	-1.42519	0.172286	0.999102	-4.52469
	AC113208.1	ENSG00000260152	15	75114261	75114868	1	607	processed_pseudogene	PSE	0.245557	4.41396	1.42401	0.172622	0.999102	-4.52494
	MRNIP	ENSG00000161010	5	179835133	179862173	-1	27040	protein_coding	PC	-0.252826	4.91329	-1.42377	0.172689	0.999102	-4.52498
	NAT9	ENSG00000109065	17	74770547	74776367	-1	5820	protein_coding	PC	-0.276521	6.46766	-1.42377	0.172691	0.999102	-4.52498
	S100P	ENSG00000163993	4	6693878	6697170	1	3292	protein_coding	PC	-0.741538	6.38978	-1.42333	0.172817	0.999102	-4.52507
	PCYOX1L	ENSG00000145882	5	149358037	149369653	1	11616	protein_coding	PC	-0.429839	5.267	-1.42313	0.172872	0.999102	-4.52511
	SUB1	ENSG00000113387	5	32531633	32604079	1	72446	protein_coding	PC	0.199817	6.82791	1.42279	0.172969	0.999102	-4.52518
	HLTF	ENSG00000071794	3	149030127	149086554	-1	56427	protein_coding	PC	0.419989	7.55743	1.4224	0.17308	0.999102	-4.52526
	RAE1	ENSG00000101146	20	57351223	57379211	1	27988	protein_coding	PC	0.270776	7.99885	1.42211	0.173164	0.999102	-4.52532
	AC006547.1	ENSG00000236540	22	20058030	20070569	-1	12539	antisense	LNC	0.408914	4.27805	1.42107	0.173462	0.999102	-4.52554
	MCPH1	ENSG00000147316	8	6406596	6648508	1	241912	protein_coding	PC	0.390745	6.60747	1.42075	0.173553	0.999102	-4.5256
	SEPT11	ENSG00000138758	4	76949703	77040384	1	90681	protein_coding	PC	0.321858	8.81882	1.42031	0.173679	0.999102	-4.52569
	IRAK2	ENSG00000134070	3	10164919	10243745	1	78826	protein_coding	PC	-0.53776	4.98065	-1.42024	0.173699	0.999102	-4.5257
	DDX39AP1	ENSG00000225777	13	22704739	22706206	-1	1467	processed_pseudogene	PSE	0.349648	4.61623	1.41994	0.173786	0.999102	-4.52577
	TRMO	ENSG00000136932	9	97904489	97922570	-1	18081	protein_coding	PC	0.322498	5.93089	1.41987	0.173806	0.999102	-4.52578
	GSTP1	ENSG00000084207	11	67583595	67586656	1	3061	protein_coding	PC	-0.62437	10.015	-1.41981	0.173824	0.999102	-4.52579
	SORD2P	ENSG00000259479	15	44825747	44884694	-1	58947	transcribed_unprocessed_pseudogene	PSE	-0.356057	5.4644	-1.41968	0.173861	0.999102	-4.52582
	RETN	ENSG00000104918	19	7669049	7670455	1	1406	protein_coding	PC	-0.659886	5.30546	-1.41935	0.173956	0.999102	-4.52589
	TOMM70	ENSG00000154174	3	100363431	100401398	-1	37967	protein_coding	PC	0.39345	5.37911	1.41928	0.173974	0.999102	-4.5259
	DNAI2	ENSG00000171595	17	74274234	74314884	1	40650	protein_coding	PC	0.525158	4.54428	1.41905	0.174042	0.999102	-4.52595
	WWP1	ENSG00000123124	8	86342738	86478420	1	135682	protein_coding	PC	-0.303364	6.42412	-1.41855	0.174185	0.999102	-4.52605
	AC242376.2	ENSG00000274471	15	23309607	23314566	1	4959	transcribed_unprocessed_pseudogene	PSE	-0.449598	5.31789	-1.41724	0.174562	0.999102	-4.52632
	NUDCD1	ENSG00000120526	8	109240919	109334118	-1	93199	protein_coding	PC	0.37697	6.69234	1.41706	0.174614	0.999102	-4.52635
	IL10RA	ENSG00000110324	11	117986348	118003037	1	16689	protein_coding	PC	-0.500272	4.79287	-1.41675	0.174701	0.999102	-4.52642
	GOLGA3	ENSG00000090615	12	132768914	132829078	-1	60164	protein_coding	PC	0.259742	7.90643	1.41657	0.174754	0.999102	-4.52645
	TRAK1	ENSG00000182606	3	42013802	42225890	1	212088	protein_coding	PC	0.312134	5.16499	1.41647	0.174782	0.999102	-4.52647
	METTL21A	ENSG00000144401	2	207580631	207625928	-1	45297	protein_coding	PC	-0.220183	6.70429	-1.41532	0.175115	0.999102	-4.52671
	NSMCE1-DT	ENSG00000245888	16	27268205	27290492	1	22287	antisense	LNC	0.590808	5.8635	1.41488	0.175241	0.999102	-4.5268
	GTSF1	ENSG00000170627	12	54455950	54473602	-1	17652	protein_coding	PC	-0.539489	5.61097	-1.4142	0.175437	0.999102	-4.52694
	GSKIP	ENSG00000100744	14	96363452	96387288	1	23836	protein_coding	PC	0.392766	5.15409	1.41407	0.175475	0.999102	-4.52696
	UBE4A	ENSG00000110344	11	118359585	118399211	1	39626	protein_coding	PC	0.386788	5.78017	1.41405	0.175481	0.999102	-4.52697
	FAIM	ENSG00000158234	3	138608606	138633376	1	24770	protein_coding	PC	0.263049	7.0949	1.41377	0.175562	0.999102	-4.52702
	IMPA1	ENSG00000133731	8	81656914	81686331	-1	29417	protein_coding	PC	0.388346	5.93576	1.41315	0.175742	0.999102	-4.52715
	WRAP73	ENSG00000116213	1	3630767	3652761	-1	21994	protein_coding	PC	-0.453438	5.86583	-1.4131	0.175755	0.999102	-4.52716
	SLC25A15	ENSG00000102743	13	40789412	40812460	1	23048	protein_coding	PC	-0.326457	5.22047	-1.41309	0.175758	0.999102	-4.52716
	ANKRD17	ENSG00000132466	4	73073376	73258798	-1	185422	protein_coding	PC	0.394825	6.84035	1.41293	0.175806	0.999102	-4.52719
	C14orf93	ENSG00000100802	14	22985894	23010166	-1	24272	protein_coding	PC	0.318871	4.41845	1.41222	0.176011	0.999102	-4.52734
	MCM7	ENSG00000166508	7	100092728	100101940	-1	9212	protein_coding	PC	-0.503514	9.41692	-1.4117	0.176161	0.999102	-4.52744
	C5orf15	ENSG00000113583	5	133955510	133968674	-1	13164	protein_coding	PC	0.308794	7.7741	1.41162	0.176183	0.999102	-4.52746
	RPL34P27	ENSG00000232858	13	24988577	24988925	-1	348	processed_pseudogene	PSE	-0.35119	9.38183	-1.4106	0.176479	0.999102	-4.52767
	WSB1	ENSG00000109046	17	27294076	27315926	1	21850	protein_coding	PC	0.316644	8.95012	1.4097	0.176741	0.999102	-4.52785
	ERAL1	ENSG00000132591	17	28855010	28861061	1	6051	protein_coding	PC	0.30095	6.03367	1.40963	0.176763	0.999102	-4.52786
	RPL13AP5	ENSG00000236552	10	96750288	96750899	1	611	processed_pseudogene	PSE	-0.28888	11.7491	-1.40955	0.176785	0.999102	-4.52788
	OSBPL11	ENSG00000144909	3	125528858	125595497	-1	66639	protein_coding	PC	-0.493268	7.20892	-1.40953	0.176792	0.999102	-4.52789
	OSBPL1A	ENSG00000141447	18	24162045	24397880	-1	235835	protein_coding	PC	-0.421183	5.41311	-1.40935	0.176844	0.999102	-4.52792
	AFG3L1P	ENSG00000223959	16	89972586	90002161	1	29575	transcribed_unitary_pseudogene	PSE	0.396071	5.3591	1.40929	0.176861	0.999102	-4.52793
	GUCY1A1	ENSG00000164116	4	155666711	155732349	1	65638	protein_coding	PC	-0.450604	4.98665	-1.40897	0.176953	0.999102	-4.528
	PTGDS	ENSG00000107317	9	136975092	136981742	1	6650	protein_coding	PC	-0.687301	4.82795	-1.40864	0.177051	0.999102	-4.52807
	CD69	ENSG00000110848	12	9752486	9760901	-1	8415	protein_coding	PC	0.452743	6.68755	1.4086	0.177061	0.999102	-4.52807
	ESS2	ENSG00000100056	22	19130279	19144684	-1	14405	protein_coding	PC	-0.368205	6.04783	-1.40824	0.177166	0.999102	-4.52815
	COMMD1	ENSG00000173163	2	61888724	62147247	1	258523	protein_coding	PC	0.261031	7.56062	1.40714	0.177486	0.999102	-4.52837
	DGKD	ENSG00000077044	2	233354507	233472104	1	117597	protein_coding	PC	-1.0282	5.76706	-1.4061	0.177791	0.999102	-4.52858
	GATD3B	ENSG00000280071	21	5079294	5128425	-1	49131	protein_coding	PC	-0.271924	5.49353	-1.40609	0.177793	0.999102	-4.52858
	AL359636.2	ENSG00000234156	9	122403407	122639685	1	236278	antisense	LNC	1.0702	5.96707	1.4052	0.178055	0.999102	-4.52876
	RAC2	ENSG00000128340	22	37225270	37244448	-1	19178	protein_coding	PC	0.295777	12.4682	1.40501	0.17811	0.999102	-4.5288
	RPS16	ENSG00000105193	19	39433137	39435949	-1	2812	protein_coding	PC	-0.315743	7.08976	-1.40483	0.178163	0.999102	-4.52884
	ZNF791	ENSG00000173875	19	12610918	12633840	1	22922	protein_coding	PC	0.2266	6.3169	1.40475	0.178185	0.999102	-4.52885
	GLE1	ENSG00000119392	9	128504700	128542288	1	37588	protein_coding	PC	0.407375	6.25808	1.40457	0.178238	0.999102	-4.52889
	ACSM3	ENSG00000005187	16	20610243	20797581	1	187338	protein_coding	PC	-0.423449	7.01909	-1.40431	0.178313	0.999102	-4.52894
	CD300LF	ENSG00000186074	17	74694311	74712978	-1	18667	protein_coding	PC	-0.683814	7.06146	-1.40336	0.178594	0.999102	-4.52914
	RPL37P2	ENSG00000239559	11	67682772	67683058	-1	286	processed_pseudogene	PSE	-0.313031	9.5987	-1.40317	0.178647	0.999102	-4.52917
	DPCD	ENSG00000166171	10	101570560	101609662	1	39102	protein_coding	PC	-0.287804	6.33949	-1.40287	0.178737	0.999102	-4.52924
	CAT	ENSG00000121691	11	34438934	34472060	1	33126	protein_coding	PC	-0.328416	10.9154	-1.40259	0.178819	0.999102	-4.52929
	CRY1	ENSG00000008405	12	106991364	107093549	-1	102185	protein_coding	PC	-0.566929	4.61015	-1.40209	0.178966	0.999102	-4.52939
	BID	ENSG00000015475	22	17734138	17774770	-1	40632	protein_coding	PC	-0.422003	7.46464	-1.40129	0.1792	0.999102	-4.52956
	RPL31P49	ENSG00000241680	12	110460988	110461362	1	374	processed_pseudogene	PSE	-0.284847	6.06973	-1.39998	0.179586	0.999102	-4.52982
	MYD88	ENSG00000172936	3	38138478	38143022	1	4544	protein_coding	PC	-0.291251	6.32178	-1.39901	0.17987	0.999102	-4.53002
	STPG1	ENSG00000001460	1	24356999	24416934	-1	59935	protein_coding	PC	-0.404848	4.76033	-1.399	0.179875	0.999102	-4.53002
	FP236241.1	ENSG00000277991	21	7669397	7681742	-1	12345	lincRNA	LNC	0.426135	4.37086	1.39803	0.180161	0.999102	-4.53022
	NDUFV3	ENSG00000160194	21	42879644	42913304	1	33660	protein_coding	PC	-0.208517	8.09971	-1.39797	0.180178	0.999102	-4.53023
	ENPP3	ENSG00000154269	6	131628442	131747418	1	118976	protein_coding	PC	0.471075	9.00288	1.39684	0.180512	0.999102	-4.53045
	AC010618.4	ENSG00000269439	19	17488990	17511889	-1	22899	lincRNA	LNC	-0.260372	5.63927	-1.39678	0.180531	0.999102	-4.53047
	BRCC3	ENSG00000185515	X	155071420	155123074	1	51654	protein_coding	PC	0.284073	4.78005	1.3966	0.180584	0.999102	-4.5305
	CWC22	ENSG00000163510	2	179944876	180007297	-1	62421	protein_coding	PC	0.294831	8.38087	1.39656	0.180595	0.999102	-4.53051
	POLR2M	ENSG00000255529	15	57706695	57782762	1	76067	protein_coding	PC	-0.251754	4.72838	-1.39578	0.180827	0.999102	-4.53067
	TXN2	ENSG00000100348	22	36467046	36481640	-1	14594	protein_coding	PC	0.212138	8.88561	1.39567	0.180858	0.999102	-4.53069
	PPP3CC	ENSG00000120910	8	22440819	22541142	1	100323	protein_coding	PC	0.448844	5.45437	1.39529	0.18097	0.999102	-4.53077
	SLC22A18	ENSG00000110628	11	2899721	2925246	1	25525	protein_coding	PC	0.618518	7.43915	1.395	0.181057	0.999102	-4.53083
	LGALSL	ENSG00000119862	2	64453969	64461381	1	7412	protein_coding	PC	-0.78362	8.78843	-1.39493	0.181077	0.999102	-4.53084
	BMS1P1	ENSG00000204177	10	46786674	46811989	1	25315	transcribed_unprocessed_pseudogene	PSE	-0.246903	4.7401	-1.3948	0.181117	0.999102	-4.53087
	STIP1	ENSG00000168439	11	64185272	64204543	1	19271	protein_coding	PC	0.274197	5.68468	1.39472	0.181141	0.999102	-4.53088
	PROCR	ENSG00000101000	20	35172072	35216240	1	44168	protein_coding	PC	0.250488	4.94412	1.39456	0.181188	0.999102	-4.53092
	DNTTIP2	ENSG00000067334	1	93866284	93879918	-1	13634	protein_coding	PC	0.226906	8.4425	1.39401	0.18135	0.999102	-4.53103
	CYTIP	ENSG00000115165	2	157414619	157488961	-1	74342	protein_coding	PC	0.392355	6.92732	1.39317	0.181601	0.999102	-4.5312
	DMTF1	ENSG00000135164	7	87152361	87196337	1	43976	protein_coding	PC	0.440074	6.58526	1.39313	0.181612	0.999102	-4.5312
	HEMGN	ENSG00000136929	9	97926791	97944856	-1	18065	protein_coding	PC	-0.555414	5.36053	-1.39305	0.181637	0.999102	-4.53122
	INTS7	ENSG00000143493	1	211940399	212035557	-1	95158	protein_coding	PC	0.362647	6.01002	1.39249	0.181802	0.999102	-4.53133
	KLHDC10	ENSG00000128607	7	130070534	130135705	1	65171	protein_coding	PC	-0.403839	4.53766	-1.39204	0.181937	0.999102	-4.53142
	ANXA2	ENSG00000182718	15	60347134	60402883	-1	55749	protein_coding	PC	0.387821	9.11217	1.39177	0.182018	0.999102	-4.53148
	HPGDS	ENSG00000163106	4	94298535	94342876	-1	44341	protein_coding	PC	0.460726	11.0738	1.39142	0.182119	0.999102	-4.53155
	ARFGAP3	ENSG00000242247	22	42796502	42858106	-1	61604	protein_coding	PC	0.261128	8.1155	1.39122	0.182181	0.999102	-4.53159
	CAMK2G	ENSG00000148660	10	73812501	73874591	-1	62090	protein_coding	PC	-0.338501	5.66795	-1.39114	0.182204	0.999102	-4.5316
	CSTF3	ENSG00000176102	11	33077188	33162371	-1	85183	protein_coding	PC	-0.272701	6.05341	-1.3911	0.182217	0.999102	-4.53161
	STK10	ENSG00000072786	5	172042079	172188224	-1	146145	protein_coding	PC	0.426341	7.34328	1.39095	0.182262	0.999102	-4.53164
	BBIP1	ENSG00000214413	10	110898728	110919201	-1	20473	protein_coding	PC	0.240056	5.30238	1.39091	0.182273	0.999102	-4.53165
	UBA6-AS1	ENSG00000248049	4	67701280	68080952	1	379672	antisense	LNC	0.323779	5.00197	1.39084	0.182294	0.999102	-4.53167
	RPS23P1	ENSG00000243504	8	97865054	97865485	1	431	processed_pseudogene	PSE	-0.322148	6.05205	-1.3908	0.182306	0.999102	-4.53167
	NEDD1	ENSG00000139350	12	96907223	96953777	1	46554	protein_coding	PC	0.54683	5.86738	1.39045	0.18241	0.999102	-4.53174
	GYPC	ENSG00000136732	2	126656133	126696667	1	40534	protein_coding	PC	-0.544654	9.52015	-1.38943	0.182715	0.999102	-4.53195
	PI4KAP1	ENSG00000274602	22	18533646	18577968	-1	44322	transcribed_unprocessed_pseudogene	PSE	-0.413609	5.0204	-1.38872	0.182925	0.999102	-4.53209
	MAOB	ENSG00000069535	X	43766610	43882450	-1	115840	protein_coding	PC	0.642791	4.9528	1.38847	0.183001	0.999102	-4.53214
	ZMYM3	ENSG00000147130	X	71239624	71255146	-1	15522	protein_coding	PC	-0.316177	5.54373	-1.38838	0.183028	0.999102	-4.53216
	OPTN	ENSG00000123240	10	13099449	13138308	1	38859	protein_coding	PC	0.350279	8.8497	1.3873	0.18335	0.999102	-4.53238
	RPS29P3	ENSG00000225770	3	196536532	196536702	1	170	processed_pseudogene	PSE	-0.339855	10.4278	-1.38603	0.18373	0.999102	-4.53263
	KIAA0040	ENSG00000235750	1	175156986	175192999	-1	36013	protein_coding	PC	-0.31304	4.99715	-1.38585	0.183786	0.999102	-4.53267
	CCL4	ENSG00000275302	17	36103827	36105621	1	1794	protein_coding	PC	0.470815	5.56738	1.38557	0.18387	0.999102	-4.53273
	BDH1	ENSG00000161267	3	197509783	197573323	-1	63540	protein_coding	PC	-0.301716	5.1906	-1.38518	0.183987	0.999102	-4.5328
	LATS1	ENSG00000131023	6	149658153	149718105	-1	59952	protein_coding	PC	0.231526	4.91309	1.3839	0.184371	0.999102	-4.53306
	PTMA	ENSG00000187514	2	231706895	231713541	1	6646	protein_coding	PC	0.299711	6.72301	1.38335	0.184536	0.999102	-4.53317
	AL049873.1	ENSG00000213598	14	58794654	58795029	1	375	processed_pseudogene	PSE	-0.303485	10.867	-1.38334	0.184541	0.999102	-4.53317
	AC016596.2	ENSG00000264281	5	55944656	55944733	1	77	processed_pseudogene	PSE	-0.323918	11.8196	-1.38332	0.184547	0.999102	-4.53318
	HS6ST1	ENSG00000136720	2	128236716	128318868	-1	82152	protein_coding	PC	0.444797	6.23231	1.38329	0.184554	0.999102	-4.53318
	SNX6	ENSG00000129515	14	34561094	34630183	-1	69089	protein_coding	PC	0.353796	6.66173	1.38264	0.184752	0.999102	-4.53331
	JCHAIN	ENSG00000132465	4	70655541	70681817	-1	26276	protein_coding	PC	-0.611821	4.56166	-1.38245	0.184807	0.999102	-4.53335
	HPRT1P3	ENSG00000256752	11	93998643	93999218	-1	575	processed_pseudogene	PSE	0.248197	5.06504	1.3813	0.185156	0.999102	-4.53358
	ATG16L2	ENSG00000168010	11	72814406	72843674	1	29268	protein_coding	PC	-0.403956	5.0472	-1.3804	0.185425	0.999102	-4.53376
	FEM1C	ENSG00000145780	5	115520908	115544775	-1	23867	protein_coding	PC	-0.255018	4.52693	-1.3803	0.185456	0.999102	-4.53378
	FLVCR1-DT	ENSG00000198468	1	212852105	212858126	-1	6021	lincRNA	LNC	-0.398394	4.80336	-1.37996	0.185559	0.999102	-4.53385
	RPRD1B	ENSG00000101413	20	38033546	38127780	1	94234	protein_coding	PC	-0.318399	5.08227	-1.37985	0.185592	0.999102	-4.53387
	RPS27AP16	ENSG00000224631	16	61055399	61055964	-1	565	transcribed_processed_pseudogene	PSE	-0.253722	11.5985	-1.37933	0.185751	0.999102	-4.53398
	MOGS	ENSG00000115275	2	74461057	74465410	-1	4353	protein_coding	PC	-0.22672	5.03016	-1.37905	0.185836	0.999102	-4.53403
	SND1	ENSG00000197157	7	127652194	128092609	1	440415	protein_coding	PC	-0.241245	8.58548	-1.37877	0.185919	0.999102	-4.53409
	SLC2A3	ENSG00000059804	12	7919230	7936187	-1	16957	protein_coding	PC	0.367241	8.11738	1.37876	0.185922	0.999102	-4.53409
	STRADA	ENSG00000266173	17	63682336	63741986	-1	59650	protein_coding	PC	0.288683	4.5646	1.37842	0.186027	0.999102	-4.53416
	VAMP8	ENSG00000118640	2	85561562	85582031	1	20469	protein_coding	PC	-0.261548	10.6305	-1.37814	0.186111	0.999102	-4.53422
	Z74021.1	ENSG00000232346	22	32039490	32039896	1	406	processed_pseudogene	PSE	-0.322921	10.7641	-1.3779	0.186183	0.999102	-4.53426
	UNGP3	ENSG00000270343	14	81259565	81260239	-1	674	processed_pseudogene	PSE	-0.287483	4.58825	-1.37779	0.186215	0.999102	-4.53429
	RPS4XP1	ENSG00000214203	12	100009052	100009838	-1	786	processed_pseudogene	PSE	-0.257838	6.83571	-1.37674	0.186536	0.999102	-4.5345
	ADPGK	ENSG00000159322	15	72751369	72785846	-1	34477	protein_coding	PC	-0.29949	5.89039	-1.37616	0.186711	0.999102	-4.53461
	UBAP1	ENSG00000165006	9	34179005	34252523	1	73518	protein_coding	PC	0.314292	5.34056	1.37574	0.18684	0.999102	-4.5347
	DOP1B	ENSG00000142197	21	36156782	36294274	1	137492	protein_coding	PC	0.462936	4.50093	1.37553	0.186904	0.999102	-4.53474
	BCL10	ENSG00000142867	1	85265776	85276904	-1	11128	protein_coding	PC	-0.275793	9.29706	-1.37528	0.186979	0.999102	-4.53479
	ZNF672	ENSG00000171161	1	248838210	248849517	1	11307	protein_coding	PC	-0.268414	4.59724	-1.37489	0.187098	0.999102	-4.53487
	PPIF	ENSG00000108179	10	79347469	79355334	1	7865	protein_coding	PC	-0.612446	6.76097	-1.37439	0.18725	0.999102	-4.53497
	CS	ENSG00000062485	12	56271699	56300391	-1	28692	protein_coding	PC	-0.23153	5.80797	-1.37392	0.187392	0.999102	-4.53506
	SLC23A2	ENSG00000089057	20	4852356	5010293	-1	157937	protein_coding	PC	0.421344	4.75768	1.37325	0.187599	0.999102	-4.5352
	RPS23P7	ENSG00000239527	17	62397397	62398142	1	745	processed_pseudogene	PSE	-0.355877	7.51516	-1.37323	0.187605	0.999102	-4.5352
	EPSTI1	ENSG00000133106	13	42886388	42992271	-1	105883	protein_coding	PC	0.367951	4.51475	1.37284	0.187721	0.999102	-4.53528
	FAAP24	ENSG00000131944	19	32972209	32978222	1	6013	protein_coding	PC	-0.334712	5.43896	-1.37284	0.187722	0.999102	-4.53528
	HEATR3	ENSG00000155393	16	50065970	50107272	1	41302	protein_coding	PC	-0.263647	4.58484	-1.37258	0.187803	0.999102	-4.53533
	AC124319.1	ENSG00000173821	17	80260866	80398786	1	137920	protein_coding	PC	-0.324914	6.79781	-1.37114	0.188241	0.999102	-4.53562
	NCBP1	ENSG00000136937	9	97633668	97673748	1	40080	protein_coding	PC	0.416301	7.16728	1.37099	0.188289	0.999102	-4.53565
	DDX54	ENSG00000123064	12	113157174	113185479	-1	28305	protein_coding	PC	-0.456868	4.69569	-1.37099	0.188289	0.999102	-4.53565
	AKAP17A	ENSG00000197976	X	1591604	1602520	1	10916	protein_coding	PC	-0.31743	4.72185	-1.37057	0.188417	0.999102	-4.53573
	TCF4	ENSG00000196628	18	55222331	55664787	-1	442456	protein_coding	PC	-0.288202	6.97196	-1.37033	0.18849	0.999102	-4.53578
	ZNF431	ENSG00000196705	19	21142024	21196053	1	54029	protein_coding	PC	-0.339212	6.00081	-1.37006	0.188572	0.999102	-4.53583
	AC007969.1	ENSG00000233762	2	171517270	171517716	-1	446	processed_pseudogene	PSE	-0.330296	11.1325	-1.36977	0.188661	0.999102	-4.53589
	FCGR2C	ENSG00000244682	1	161581339	161605662	1	24323	polymorphic_pseudogene	PSE	-0.40914	5.97709	-1.36972	0.188676	0.999102	-4.5359
	DAPP1	ENSG00000070190	4	99816827	99870190	1	53363	protein_coding	PC	-0.492756	10.1776	-1.36936	0.188787	0.999102	-4.53597
	ZFP36L1	ENSG00000185650	14	68787660	68796253	-1	8593	protein_coding	PC	0.812456	8.83269	1.36906	0.18888	0.999102	-4.53603
	CYTL1	ENSG00000170891	4	5014586	5019458	-1	4872	protein_coding	PC	-0.562008	7.81636	-1.36905	0.188881	0.999102	-4.53603
	ADGRG1	ENSG00000205336	16	57610652	57665580	1	54928	protein_coding	PC	-0.80788	5.01557	-1.36888	0.188935	0.999102	-4.53607
	ANKRD10-IT1	ENSG00000229152	13	110894639	110899172	-1	4533	sense_intronic	LNC	0.283354	4.49194	1.36826	0.189125	0.999102	-4.53619
	ATP8B4	ENSG00000104043	15	49858238	50182817	-1	324579	protein_coding	PC	-0.467025	7.45624	-1.36818	0.18915	0.999102	-4.53621
	KIF5A	ENSG00000155980	12	57550044	57586633	1	36589	protein_coding	PC	0.562178	5.38161	1.36715	0.189465	0.999102	-4.53641
	CLIP1	ENSG00000130779	12	122271432	122422632	-1	151200	protein_coding	PC	0.407493	7.08949	1.36715	0.189465	0.999102	-4.53641
	TNNT1	ENSG00000105048	19	55132698	55149206	-1	16508	protein_coding	PC	-0.663902	5.35255	-1.36627	0.189737	0.999102	-4.53659
	TUBGCP2	ENSG00000130640	10	133278630	133312337	-1	33707	protein_coding	PC	0.519791	6.67465	1.36554	0.189961	0.999102	-4.53673
	FUCA2	ENSG00000001036	6	143494811	143511690	-1	16879	protein_coding	PC	0.272656	7.43103	1.36538	0.190011	0.999102	-4.53677
	TMLHE	ENSG00000185973	X	155489011	155669944	-1	180933	protein_coding	PC	-0.21978	5.98829	-1.36478	0.190196	0.999102	-4.53688
	PAIP1	ENSG00000172239	5	43526267	43557758	-1	31491	protein_coding	PC	0.319539	5.09807	1.36457	0.19026	0.999102	-4.53693
	PPM1N	ENSG00000213889	19	45488777	45502510	1	13733	protein_coding	PC	0.320944	5.54728	1.36437	0.190321	0.999102	-4.53697
	ECM1	ENSG00000143369	1	150508062	150513789	1	5727	protein_coding	PC	0.526311	5.22607	1.36373	0.19052	0.999102	-4.53709
	HVCN1	ENSG00000122986	12	110627841	110704950	-1	77109	protein_coding	PC	-0.653523	6.48966	-1.36292	0.190768	0.999102	-4.53725
	SLC25A17	ENSG00000100372	22	40769630	40819399	-1	49769	protein_coding	PC	-0.246746	7.08468	-1.36266	0.190851	0.999102	-4.53731
	RFC1	ENSG00000035928	4	39287456	39366375	-1	78919	protein_coding	PC	0.292283	7.61817	1.36201	0.191052	0.999102	-4.53744
	DYTN	ENSG00000232125	2	206651621	206718396	-1	66775	protein_coding	PC	-0.314196	4.50542	-1.36197	0.191062	0.999102	-4.53744
	AC011462.1	ENSG00000105329	19	41301587	41353911	-1	52324	protein_coding	PC	-0.247557	5.23387	-1.36194	0.191072	0.999102	-4.53745
	RPL37AP1	ENSG00000226243	20	44466564	44466842	-1	278	processed_pseudogene	PSE	-0.270405	10.6122	-1.36177	0.191126	0.999102	-4.53748
	RPF1	ENSG00000117133	1	84479259	84498352	1	19093	protein_coding	PC	0.222376	9.55544	1.36169	0.191151	0.999102	-4.5375
	BAG6	ENSG00000204463	6	31639028	31652705	-1	13677	protein_coding	PC	0.244255	6.03219	1.36162	0.191172	0.999102	-4.53751
	RNF123	ENSG00000164068	3	49689538	49721529	1	31991	protein_coding	PC	-0.467293	4.78352	-1.36065	0.191473	0.999102	-4.53771
	ZSWIM7	ENSG00000214941	17	15976560	15999717	-1	23157	protein_coding	PC	-0.220846	7.13427	-1.36054	0.191507	0.999102	-4.53773
	ARMC1	ENSG00000104442	8	65602458	65634217	-1	31759	protein_coding	PC	0.331885	5.78088	1.36032	0.191575	0.999102	-4.53777
	CLASP1	ENSG00000074054	2	121337776	121649587	-1	311811	protein_coding	PC	0.48295	8.17418	1.36027	0.191591	0.999102	-4.53778
	SYNE2	ENSG00000054654	14	63852983	64226433	1	373450	protein_coding	PC	0.410632	4.63538	1.36009	0.191648	0.999102	-4.53782
	INTS4P2	ENSG00000273024	7	65647823	65718688	1	70865	transcribed_unprocessed_pseudogene	PSE	-0.297499	4.39857	-1.35966	0.191779	0.999102	-4.5379
	LIG1	ENSG00000105486	19	48115445	48170603	-1	55158	protein_coding	PC	-0.360845	7.33839	-1.35884	0.192034	0.999102	-4.53806
	ACOT7	ENSG00000097021	1	6264269	6394391	-1	130122	protein_coding	PC	-0.234669	5.66241	-1.35848	0.192147	0.999102	-4.53814
	SMG1P1	ENSG00000237296	16	22437008	22492220	1	55212	transcribed_unprocessed_pseudogene	PSE	-0.293771	5.08176	-1.35804	0.192282	0.999102	-4.53822
	VCP	ENSG00000165280	9	35056064	35072627	-1	16563	protein_coding	PC	0.2113	8.54409	1.35688	0.192643	0.999102	-4.53845
	USP16	ENSG00000156256	21	29024629	29054488	1	29859	protein_coding	PC	0.304793	8.15422	1.35588	0.192955	0.999102	-4.53865
	SEPT7P8	ENSG00000229000	19	53772506	53773280	-1	774	processed_pseudogene	PSE	0.262439	4.74323	1.35478	0.193298	0.999102	-4.53887
	SNRPB2	ENSG00000125870	20	16729961	16742564	1	12603	protein_coding	PC	-0.244554	7.31856	-1.35461	0.193352	0.999102	-4.5389
	YME1L1	ENSG00000136758	10	27110112	27155266	-1	45154	protein_coding	PC	0.324103	8.5976	1.35447	0.193397	0.999102	-4.53893
	NFIA	ENSG00000162599	1	60865259	61462788	1	597529	protein_coding	PC	0.374938	7.40136	1.35442	0.193413	0.999102	-4.53894
	TBC1D32	ENSG00000146350	6	121079494	121334745	-1	255251	protein_coding	PC	0.415094	4.27452	1.35397	0.193551	0.999102	-4.53903
	AC046185.2	ENSG00000270587	17	63610772	63611184	-1	412	processed_pseudogene	PSE	0.22458	4.8199	1.35358	0.193674	0.999102	-4.53911
	AC008267.5	ENSG00000237310	7	66493706	66495474	1	1768	lincRNA	LNC	-0.371905	4.74714	-1.35342	0.193725	0.999102	-4.53914
	PRKX	ENSG00000183943	X	3604370	3713608	-1	109238	protein_coding	PC	0.499257	5.5642	1.35305	0.193841	0.999102	-4.53921
	WDR82	ENSG00000164091	3	52254434	52288020	-1	33586	protein_coding	PC	0.256933	7.44618	1.35275	0.193933	0.999102	-4.53927
	CSNK2A2	ENSG00000070770	16	58157907	58198106	-1	40199	protein_coding	PC	-0.431653	8.44361	-1.35236	0.194056	0.999102	-4.53935
	MPZL3	ENSG00000160588	11	118226690	118252365	-1	25675	protein_coding	PC	-0.970863	5.54467	-1.3522	0.194108	0.999102	-4.53938
	TMEM273	ENSG00000204161	10	49154725	49188585	-1	33860	protein_coding	PC	0.321716	6.98087	1.35196	0.194183	0.999102	-4.53943
	LINC00467	ENSG00000153363	1	211382803	211435333	1	52530	lincRNA	LNC	0.236502	6.17958	1.3517	0.194264	0.999102	-4.53948
	AC008124.1	ENSG00000273015	12	45718046	45727775	-1	9729	lincRNA	LNC	-0.280011	4.77124	-1.35103	0.194475	0.999102	-4.53961
	PLCL2	ENSG00000154822	3	16802651	17090604	1	287953	protein_coding	PC	-0.323838	4.27697	-1.35078	0.194552	0.999102	-4.53966
	MSTRG.30404	MSTRG.30404	7	74877803	74879967	0	2164	NOVEL	NOVEL	-0.288089	6.60462	-1.3505	0.19464	0.999102	-4.53972
	KXD1	ENSG00000105700	19	18557762	18569387	1	11625	protein_coding	PC	0.189727	7.93763	1.35043	0.194663	0.999102	-4.53973
	FAM216A	ENSG00000204856	12	110468415	110490385	1	21970	protein_coding	PC	-0.2912	5.88845	-1.35033	0.194693	0.999102	-4.53975
	KIF2C	ENSG00000142945	1	44739818	44767767	1	27949	protein_coding	PC	0.405193	6.68096	1.35029	0.194706	0.999102	-4.53976
	LRRC28	ENSG00000168904	15	99251362	99390729	1	139367	protein_coding	PC	0.237407	6.81437	1.34998	0.194804	0.999102	-4.53982
	ACOT11	ENSG00000162390	1	54542257	54639192	1	96935	protein_coding	PC	0.366052	4.73697	1.34902	0.195106	0.999102	-4.54001
	EIF5AL1	ENSG00000253626	10	79512601	79516440	1	3839	protein_coding	PC	-0.494243	8.40096	-1.34851	0.195267	0.999102	-4.54011
	YWHABP1	ENSG00000237557	9	38643042	38643768	1	726	processed_pseudogene	PSE	0.254384	5.05549	1.3484	0.195301	0.999102	-4.54013
	EXD3	ENSG00000187609	9	137306896	137423211	-1	116315	protein_coding	PC	-0.303443	4.80982	-1.34838	0.195309	0.999102	-4.54014
	RPS20P14	ENSG00000223803	3	186900198	186900557	1	359	processed_pseudogene	PSE	-0.256658	10.3566	-1.34819	0.195366	0.999102	-4.54017
	TMEM98	ENSG00000006042	17	32927910	32945106	1	17196	protein_coding	PC	0.450927	6.4192	1.34738	0.195624	0.999102	-4.54033
	TTF2	ENSG00000116830	1	117060326	117107453	1	47127	protein_coding	PC	-0.275083	6.12813	-1.34687	0.195785	0.999102	-4.54044
	RCBTB1	ENSG00000136144	13	49531946	49585558	-1	53612	protein_coding	PC	-0.359865	5.17105	-1.34669	0.195841	0.999102	-4.54047
	AC093311.1	ENSG00000232578	5	94592771	94594791	1	2020	processed_pseudogene	PSE	0.234921	4.88013	1.34631	0.195961	0.999102	-4.54055
	AC025171.4	ENSG00000272144	5	43061395	43062441	1	1046	lincRNA	LNC	-0.244703	4.92907	-1.3462	0.195996	0.999102	-4.54057
	CEP72	ENSG00000112877	5	612340	667168	1	54828	protein_coding	PC	-0.543215	5.33034	-1.34617	0.196004	0.999102	-4.54057
	ASH2L	ENSG00000129691	8	38105242	38144076	1	38834	protein_coding	PC	0.213949	6.13193	1.34564	0.196172	0.999102	-4.54068
	ARNTL2	ENSG00000029153	12	27332854	27425289	1	92435	protein_coding	PC	-0.552466	5.43397	-1.34557	0.196193	0.999102	-4.54069
	CHAF1A	ENSG00000167670	19	4402640	4445018	1	42378	protein_coding	PC	-0.445242	7.83459	-1.34544	0.196236	0.999102	-4.54072
	FBXO44	ENSG00000132879	1	11654375	11663327	1	8952	protein_coding	PC	-0.400604	4.7673	-1.3453	0.196279	0.999102	-4.54074
	POLR1E	ENSG00000137054	9	37485948	37503697	1	17749	protein_coding	PC	-0.434925	6.48787	-1.34527	0.196288	0.999102	-4.54075
	LILRB3	ENSG00000204577	19	54216278	54223506	-1	7228	protein_coding	PC	-0.455369	4.69247	-1.3445	0.196533	0.999102	-4.5409
	CCDC97	ENSG00000142039	19	41310172	41324873	1	14701	protein_coding	PC	-0.237993	4.96163	-1.34425	0.196614	0.999102	-4.54095
	EIF4EBP2	ENSG00000148730	10	70404145	70428618	1	24473	protein_coding	PC	-0.338025	8.67472	-1.34371	0.196784	0.999102	-4.54106
	AL590556.1	ENSG00000232037	1	21908098	21908580	1	482	processed_pseudogene	PSE	-0.234987	4.46172	-1.34367	0.196796	0.999102	-4.54107
	ANXA4	ENSG00000196975	2	69644425	69827112	1	182687	protein_coding	PC	0.276066	8.71885	1.34353	0.196839	0.999102	-4.54109
	CCDC144B	ENSG00000154874	17	18537800	18625617	-1	87817	transcribed_unprocessed_pseudogene	PSE	0.526915	6.16465	1.34351	0.196846	0.999102	-4.5411
	LINC02001	ENSG00000267321	17	35568109	35574843	1	6734	lincRNA	LNC	-0.310072	6.0423	-1.34296	0.197021	0.999102	-4.54121
	NT5C2	ENSG00000076685	10	103088017	103193306	-1	105289	protein_coding	PC	-0.389044	5.54676	-1.34256	0.197147	0.999102	-4.54128
	NBPF11	ENSG00000263956	1	148102046	148152322	-1	50276	protein_coding	PC	0.329442	4.54777	1.34168	0.197428	0.999102	-4.54146
	CCDC51	ENSG00000164051	3	48432164	48440456	-1	8292	protein_coding	PC	0.261783	5.65375	1.34155	0.19747	0.999102	-4.54148
	SCAND1	ENSG00000171222	20	35953617	35959472	-1	5855	protein_coding	PC	-0.219567	6.41611	-1.34141	0.197512	0.999102	-4.54151
	NAA30	ENSG00000139977	14	57390544	57415906	1	25362	protein_coding	PC	0.209936	6.63953	1.34141	0.197513	0.999102	-4.54151
	ISG20L2	ENSG00000143319	1	156721891	156728799	-1	6908	protein_coding	PC	0.261063	5.50744	1.34116	0.197594	0.999102	-4.54156
	MRTFA	ENSG00000196588	22	40410281	40636719	-1	226438	protein_coding	PC	0.283588	4.70394	1.341	0.197645	0.999102	-4.54159
	SNRNP25	ENSG00000161981	16	53010	57669	1	4659	protein_coding	PC	-0.340129	7.13705	-1.34098	0.197651	0.999102	-4.5416
	CASP2	ENSG00000106144	7	143288215	143307696	1	19481	protein_coding	PC	-0.294908	10.464	-1.34062	0.197765	0.999102	-4.54167
	AC104849.1	ENSG00000237456	3	62124204	62124608	-1	404	processed_pseudogene	PSE	0.492013	7.08557	1.33892	0.198307	0.999102	-4.542
	CCM2	ENSG00000136280	7	44999475	45076469	1	76994	protein_coding	PC	-0.455588	6.38559	-1.33796	0.198614	0.999102	-4.54219
	SLCO2B1	ENSG00000137491	11	75100563	75206549	1	105986	protein_coding	PC	0.495902	5.4042	1.33771	0.198691	0.999102	-4.54224
	RPS15AP1	ENSG00000214535	20	21166206	21166596	-1	390	processed_pseudogene	PSE	-0.246334	12.1707	-1.33703	0.198908	0.999102	-4.54237
	ARL17A	ENSG00000185829	17	46516702	46579682	-1	62980	protein_coding	PC	-0.350036	5.59287	-1.33697	0.198928	0.999102	-4.54238
	MREG	ENSG00000118242	2	215942584	216034096	-1	91512	protein_coding	PC	-0.310235	4.41149	-1.33622	0.19917	0.999102	-4.54253
	THAP4	ENSG00000176946	2	241584405	241637158	-1	52753	protein_coding	PC	-0.388563	5.62088	-1.33611	0.199205	0.999102	-4.54255
	TYROBP	ENSG00000011600	19	35904401	35908295	-1	3894	protein_coding	PC	-0.479767	10.5882	-1.33548	0.199405	0.999102	-4.54268
	DEFA4	ENSG00000164821	8	6935822	6938338	-1	2516	protein_coding	PC	-0.724811	4.8561	-1.33539	0.199435	0.999102	-4.54269
	FAM104A	ENSG00000133193	17	73207353	73236753	-1	29400	protein_coding	PC	0.241	5.36667	1.33519	0.199498	0.999102	-4.54273
	SEC13	ENSG00000157020	3	10293131	10321112	-1	27981	protein_coding	PC	0.268328	6.91282	1.33513	0.199518	0.999102	-4.54275
	SLC7A6OS	ENSG00000103061	16	68284503	68310946	-1	26443	protein_coding	PC	-0.407646	4.58447	-1.33489	0.199595	0.999102	-4.54279
	INTS6-AS1	ENSG00000236778	13	51452367	51552364	1	99997	antisense	LNC	-0.244632	5.05928	-1.33423	0.199807	0.999102	-4.54292
	MINDY2	ENSG00000128923	15	58771192	58861900	1	90708	protein_coding	PC	-0.44635	5.37379	-1.33411	0.199844	0.999102	-4.54294
	CALM1	ENSG00000198668	14	90396502	90408268	1	11766	protein_coding	PC	0.313371	10.0927	1.33345	0.200056	0.999102	-4.54307
	DAP3P2	ENSG00000228507	2	171491422	171491931	1	509	processed_pseudogene	PSE	0.18808	7.1789	1.33222	0.20045	0.999102	-4.54331
	LAMC1	ENSG00000135862	1	183023420	183145592	1	122172	protein_coding	PC	0.466408	4.77204	1.33219	0.200462	0.999102	-4.54332
	SLC14A1	ENSG00000141469	18	45687025	45752520	1	65495	protein_coding	PC	0.377798	4.39008	1.33202	0.200516	0.999102	-4.54335
	AC016739.1	ENSG00000218175	2	176200908	176201252	-1	344	processed_pseudogene	PSE	-0.280783	13.0074	-1.33157	0.200663	0.999102	-4.54344
	AL139260.1	ENSG00000228436	1	38860000	38919396	1	59396	antisense	LNC	0.37533	5.11097	1.33134	0.200735	0.999102	-4.54349
	ALG13	ENSG00000101901	X	111665811	111760649	1	94838	protein_coding	PC	-0.19429	6.42989	-1.33124	0.200767	0.999102	-4.54351
	MSTRG.24070	MSTRG.24070	3	129386933	129388917	1	1984	NOVEL	NOVEL	0.39399	4.35317	1.33107	0.200821	0.999102	-4.54354
	SBDSP1	ENSG00000225648	7	72829425	72836701	1	7276	transcribed_unprocessed_pseudogene	PSE	0.358218	5.85401	1.33105	0.200827	0.999102	-4.54354
	DELE1	ENSG00000081791	5	141923855	141942047	1	18192	protein_coding	PC	0.299095	7.24697	1.33099	0.200847	0.999102	-4.54356
	FAR2	ENSG00000064763	12	29149103	29340980	1	191877	protein_coding	PC	0.52535	6.2988	1.33082	0.200903	0.999102	-4.54359
	DSC2	ENSG00000134755	18	31058840	31102522	-1	43682	protein_coding	PC	-0.493826	6.47903	-1.33033	0.20106	0.999102	-4.54369
	MON1B	ENSG00000103111	16	77190835	77202405	1	11570	protein_coding	PC	0.287934	5.34612	1.33022	0.201096	0.999102	-4.54371
	IQCH-AS1	ENSG00000259673	15	67403619	67521844	-1	118225	lincRNA	LNC	-0.337168	5.04233	-1.3301	0.201135	0.999102	-4.54373
	FBXO34	ENSG00000178974	14	55271421	55361918	1	90497	protein_coding	PC	-0.338978	5.4554	-1.33002	0.201162	0.999102	-4.54375
	ACOT2	ENSG00000119673	14	73567620	73575658	1	8038	protein_coding	PC	0.290302	4.54392	1.32983	0.201221	0.999102	-4.54378
	CES2	ENSG00000172831	16	66934444	66945096	1	10652	protein_coding	PC	-0.278087	5.69943	-1.32946	0.201341	0.999102	-4.54386
	GAK	ENSG00000178950	4	849276	932373	-1	83097	protein_coding	PC	-0.367294	4.43451	-1.32937	0.201371	0.999102	-4.54387
	SRP68	ENSG00000167881	17	76038775	76072517	-1	33742	protein_coding	PC	-0.25093	6.84193	-1.32935	0.201375	0.999102	-4.54388
	MLC1	ENSG00000100427	22	50059391	50085902	-1	26511	protein_coding	PC	-0.404603	7.2116	-1.32926	0.201405	0.999102	-4.5439
	PPARA	ENSG00000186951	22	46150521	46243756	1	93235	protein_coding	PC	-0.237359	5.20019	-1.3291	0.201456	0.999102	-4.54393
	MRPL42P2	ENSG00000216364	6	16171606	16172031	1	425	processed_pseudogene	PSE	-0.266417	4.50625	-1.32902	0.201483	0.999102	-4.54394
	KPNA5	ENSG00000196911	6	116681187	116741866	1	60679	protein_coding	PC	0.350167	5.16525	1.32848	0.201659	0.999102	-4.54405
	ZNF131	ENSG00000172262	5	43065176	43192021	1	126845	protein_coding	PC	0.360271	6.97705	1.32831	0.201714	0.999102	-4.54408
	N4BP2	ENSG00000078177	4	40056850	40158252	1	101402	protein_coding	PC	0.240737	6.24116	1.32756	0.201954	0.999102	-4.54423
	BCL11A	ENSG00000119866	2	60450520	60555154	-1	104634	protein_coding	PC	-0.584024	7.89236	-1.32727	0.20205	0.999102	-4.54429
	PLEKHJ1	ENSG00000104886	19	2230084	2237704	-1	7620	protein_coding	PC	-0.303644	6.3625	-1.32717	0.202083	0.999102	-4.54431
	SS18	ENSG00000141380	18	26016253	26091217	-1	74964	protein_coding	PC	0.192511	7.50203	1.32676	0.202214	0.999102	-4.54438
	RNASEL	ENSG00000135828	1	182573634	182589256	-1	15622	protein_coding	PC	0.337407	5.1677	1.3266	0.202266	0.999102	-4.54442
	ZFP64	ENSG00000020256	20	52051663	52204308	-1	152645	protein_coding	PC	0.41265	4.33176	1.32617	0.202406	0.999102	-4.5445
	PIGB	ENSG00000069943	15	55318960	55355648	1	36688	protein_coding	PC	0.299231	6.73966	1.32593	0.202483	0.999102	-4.54455
	AC113935.1	ENSG00000226084	1	77129114	77129668	1	554	processed_pseudogene	PSE	-0.31162	10.7091	-1.32559	0.202595	0.999102	-4.54461
	GLMN	ENSG00000174842	1	92246402	92298987	-1	52585	protein_coding	PC	0.300875	7.26721	1.32538	0.202662	0.999102	-4.54465
	COX7BP2	ENSG00000234274	20	35850674	35850915	-1	241	processed_pseudogene	PSE	-0.198995	4.92439	-1.32496	0.202797	0.999102	-4.54474
	HSBP1L1	ENSG00000226742	18	79964582	79970822	1	6240	protein_coding	PC	0.297529	6.19674	1.32423	0.203035	0.999102	-4.54488
	QTRT2	ENSG00000151576	3	114005833	114088422	1	82589	protein_coding	PC	-0.589815	4.88836	-1.32379	0.203179	0.999102	-4.54497
	NUP85	ENSG00000125450	17	75205659	75235758	1	30099	protein_coding	PC	0.260052	7.40025	1.3237	0.203207	0.999102	-4.54498
	UBA52P5	ENSG00000243498	8	123236852	123237062	1	210	processed_pseudogene	PSE	-0.315464	6.46792	-1.32352	0.203265	0.999102	-4.54502
	SFXN4	ENSG00000183605	10	119140767	119165667	-1	24900	protein_coding	PC	-0.345646	7.67579	-1.32348	0.203278	0.999102	-4.54502
	AL137803.1	ENSG00000230863	1	75641178	75724049	-1	82871	transcribed_processed_pseudogene	PSE	0.365757	4.51696	1.32346	0.203285	0.999102	-4.54503
	ZNF18	ENSG00000154957	17	11977439	11997475	-1	20036	protein_coding	PC	0.468683	5.24913	1.3233	0.203336	0.999102	-4.54506
	RPL9P9	ENSG00000237550	15	82372196	82372912	-1	716	transcribed_processed_pseudogene	PSE	-0.29894	10.6614	-1.32325	0.203354	0.999102	-4.54507
	AC092368.2	ENSG00000261356	16	46571537	46572136	1	599	processed_pseudogene	PSE	-0.435021	4.63709	-1.32292	0.20346	0.999102	-4.54513
	CHD1L	ENSG00000131778	1	147242654	147295765	1	53111	protein_coding	PC	-0.23136	4.35385	-1.32248	0.203603	0.999102	-4.54522
	MCTP2	ENSG00000140563	15	94231538	94483952	1	252414	protein_coding	PC	0.363649	5.83942	1.32234	0.203651	0.999102	-4.54525
	COA6	ENSG00000168275	1	234373456	234385068	1	11612	protein_coding	PC	0.221321	7.72476	1.32226	0.203677	0.999102	-4.54526
	LUC7L3	ENSG00000108848	17	50719565	50756219	1	36654	protein_coding	PC	-0.257277	11.2087	-1.32146	0.203938	0.999102	-4.54542
	TBXAS1	ENSG00000059377	7	139777051	140020325	1	243274	protein_coding	PC	-0.359816	9.38675	-1.32144	0.203942	0.999102	-4.54542
	MCMBP	ENSG00000197771	10	119829404	119892556	-1	63152	protein_coding	PC	0.303823	6.03048	1.32144	0.203944	0.999102	-4.54542
	HMG20B	ENSG00000064961	19	3572777	3579088	1	6311	protein_coding	PC	-0.491377	5.2074	-1.32117	0.204031	0.999102	-4.54548
	LINC00623	ENSG00000226067	1	120913275	121009291	1	96016	lincRNA	LNC	-0.38276	4.90298	-1.32074	0.204171	0.999102	-4.54556
	NCS1	ENSG00000107130	9	130172404	130237303	1	64899	protein_coding	PC	0.393055	4.67101	1.32057	0.204226	0.999102	-4.54559
	IL18	ENSG00000150782	11	112143253	112164096	-1	20843	protein_coding	PC	-0.291826	7.48726	-1.32037	0.204292	0.999102	-4.54563
	NDUFAF4P3	ENSG00000236411	3	37789921	37790445	-1	524	processed_pseudogene	PSE	-0.27485	4.51379	-1.32024	0.204333	0.999102	-4.54566
	PCGF1	ENSG00000115289	2	74505043	74507695	-1	2652	protein_coding	PC	-0.193688	5.20015	-1.32011	0.204379	0.999102	-4.54568
	PTPN2P1	ENSG00000228196	1	178746683	178747754	-1	1071	processed_pseudogene	PSE	0.192505	6.11399	1.31974	0.204497	0.999102	-4.54575
	MAP3K5	ENSG00000197442	6	136557046	136792477	-1	235431	protein_coding	PC	-0.424868	6.26141	-1.31939	0.204612	0.999102	-4.54582
	MRPS18A	ENSG00000096080	6	43671303	43687791	-1	16488	protein_coding	PC	0.307619	5.2092	1.31931	0.204639	0.999102	-4.54584
	CCNH	ENSG00000134480	5	87318416	87412930	-1	94514	protein_coding	PC	0.195787	8.2619	1.31925	0.204658	0.999102	-4.54585
	CLOCK	ENSG00000134852	4	55427903	55546909	-1	119006	protein_coding	PC	0.325424	5.35039	1.31923	0.204663	0.999102	-4.54585
	PEA15	ENSG00000162734	1	160205337	160215376	1	10039	protein_coding	PC	0.226431	5.96474	1.31863	0.204862	0.999102	-4.54597
	AL136968.2	ENSG00000217239	6	5788346	5788699	-1	353	processed_pseudogene	PSE	-0.315938	7.75439	-1.31821	0.204999	0.999102	-4.54605
	RAB2B	ENSG00000129472	14	21459020	21476960	-1	17940	protein_coding	PC	0.28786	6.1506	1.31787	0.205111	0.999102	-4.54612
	SGF29	ENSG00000176476	16	28553915	28591790	1	37875	protein_coding	PC	-0.289257	7.25243	-1.31783	0.205121	0.999102	-4.54613
	SIGLEC12	ENSG00000254521	19	51491357	51501789	-1	10432	protein_coding	PC	0.622487	4.35273	1.31743	0.205255	0.999102	-4.5462
	HACD4	ENSG00000188921	9	20999509	21031640	-1	32131	protein_coding	PC	-0.238004	7.79179	-1.31676	0.205474	0.999102	-4.54633
	RPP30	ENSG00000148688	10	90871716	90908553	1	36837	protein_coding	PC	-0.200816	7.92281	-1.31653	0.205549	0.999102	-4.54638
	NLE1	ENSG00000073536	17	35128730	35142304	-1	13574	protein_coding	PC	-0.384699	5.41454	-1.31546	0.205901	0.999102	-4.54659
	PIK3CD	ENSG00000171608	1	9651732	9729114	1	77382	protein_coding	PC	-0.335928	6.53097	-1.31459	0.206188	0.999102	-4.54676
	JAGN1	ENSG00000171135	3	9890572	9894349	1	3777	protein_coding	PC	-0.263505	6.82145	-1.31436	0.206262	0.999102	-4.5468
	PPP1R32	ENSG00000162148	11	61481120	61490931	1	9811	protein_coding	PC	0.309223	4.57043	1.31427	0.206291	0.999102	-4.54682
	ZDHHC21	ENSG00000175893	9	14611071	14693471	-1	82400	protein_coding	PC	0.440211	4.83018	1.31415	0.20633	0.999102	-4.54684
	ZNF248	ENSG00000198105	10	37776526	37858106	-1	81580	protein_coding	PC	0.264739	4.68032	1.3137	0.20648	0.999102	-4.54693
	AC091133.4	ENSG00000251550	17	49037122	49037429	1	307	processed_pseudogene	PSE	-0.209678	6.11603	-1.31355	0.206528	0.999102	-4.54696
	LSP1P4	ENSG00000143429	2	91617160	91659972	-1	42812	transcribed_unprocessed_pseudogene	PSE	0.272338	4.57402	1.3135	0.206544	0.999102	-4.54697
	FCGRT	ENSG00000104870	19	49506816	49526333	1	19517	protein_coding	PC	-0.433911	7.419	-1.31284	0.206763	0.999102	-4.5471
	UTP23	ENSG00000147679	8	116766505	116849463	1	82958	protein_coding	PC	0.259111	5.55452	1.31265	0.206824	0.999102	-4.54713
	GANAB	ENSG00000089597	11	62624826	62646726	-1	21900	protein_coding	PC	0.194547	5.64795	1.31247	0.206885	0.999102	-4.54717
	ZNF146	ENSG00000167635	19	36214602	36238774	1	24172	protein_coding	PC	-0.251943	6.07506	-1.31231	0.206936	0.999102	-4.5472
	CLEC16A	ENSG00000038532	16	10944564	11182186	1	237622	protein_coding	PC	-0.416396	4.69919	-1.31228	0.206949	0.999102	-4.54721
	GPR89A	ENSG00000117262	1	145607988	145670650	1	62662	protein_coding	PC	0.313165	4.3176	1.31218	0.206979	0.999102	-4.54722
	TSPO	ENSG00000100300	22	43151547	43163242	1	11695	protein_coding	PC	-0.422777	9.95068	-1.31218	0.20698	0.999102	-4.54722
	PCBP2	ENSG00000197111	12	53452102	53481162	1	29060	protein_coding	PC	0.244053	4.4215	1.31208	0.207012	0.999102	-4.54724
	RBM41	ENSG00000089682	X	107064420	107118823	-1	54403	protein_coding	PC	0.335158	6.0851	1.31183	0.207096	0.999102	-4.54729
	TRIM52-AS1	ENSG00000248275	5	181261212	181272307	1	11095	processed_transcript	LNC	-0.301652	5.50234	-1.31136	0.207251	0.999102	-4.54738
	AL359504.1	ENSG00000213540	1	84085741	84086233	1	492	processed_pseudogene	PSE	0.258727	5.43501	1.31092	0.207398	0.999102	-4.54747
	AC127070.3	ENSG00000255703	12	132899984	132900368	1	384	processed_pseudogene	PSE	-0.222038	4.81412	-1.31091	0.207401	0.999102	-4.54747
	EIF2S3	ENSG00000130741	X	24054946	24078810	1	23864	protein_coding	PC	-0.417336	11.3842	-1.31083	0.207425	0.999102	-4.54749
	FAM92A	ENSG00000188343	8	93698561	93731527	1	32966	protein_coding	PC	-0.278398	5.43246	-1.31066	0.207484	0.999102	-4.54752
	CSTA	ENSG00000121552	3	122325248	122341969	1	16721	protein_coding	PC	-0.784224	7.94089	-1.31064	0.207488	0.999102	-4.54752
	YIF1B	ENSG00000167645	19	38303558	38317273	-1	13715	protein_coding	PC	-0.294738	7.89724	-1.31017	0.207643	0.999102	-4.54761
	AL009179.1	ENSG00000281706	6	27694035	27710222	1	16187	lincRNA	LNC	0.361033	4.15703	1.30884	0.208086	0.999102	-4.54787
	C18orf54	ENSG00000166845	18	54357906	54385218	1	27312	protein_coding	PC	0.287557	5.75779	1.30881	0.208095	0.999102	-4.54788
	PMPCA	ENSG00000165688	9	136410641	136423761	1	13120	protein_coding	PC	-0.331947	5.44409	-1.30864	0.208151	0.999102	-4.54791
	AL080243.2	ENSG00000237214	22	41064052	41064633	1	581	processed_pseudogene	PSE	-0.333549	10.4702	-1.30862	0.208159	0.999102	-4.54792
	MZT2A	ENSG00000173272	2	131464900	131492743	-1	27843	protein_coding	PC	-0.414773	7.80024	-1.3076	0.208495	0.999102	-4.54811
	TCP11L1	ENSG00000176148	11	33039417	33105943	1	66526	protein_coding	PC	0.317422	6.6828	1.30757	0.208506	0.999102	-4.54812
	NUP35P1	ENSG00000223928	10	24157835	24158781	1	946	processed_pseudogene	PSE	-0.257792	5.71355	-1.30743	0.208552	0.999102	-4.54814
	RPS6KC1	ENSG00000136643	1	213051233	213274774	1	223541	protein_coding	PC	-0.357708	6.1113	-1.30739	0.208567	0.999102	-4.54815
	RPL30P14	ENSG00000243256	18	61404858	61405205	-1	347	processed_pseudogene	PSE	-0.285878	9.35698	-1.30649	0.208863	0.999102	-4.54833
	GSTA4	ENSG00000170899	6	52977948	52995304	-1	17356	protein_coding	PC	0.554816	4.32035	1.30626	0.208939	0.999102	-4.54837
	BIN3	ENSG00000147439	8	22620418	22669148	-1	48730	protein_coding	PC	0.211125	6.27603	1.30552	0.209187	0.999102	-4.54851
	CEACAM6	ENSG00000086548	19	41750977	41772211	1	21234	protein_coding	PC	-0.661916	4.96606	-1.30515	0.209309	0.999102	-4.54859
	OXCT1	ENSG00000083720	5	41730065	41870425	-1	140360	protein_coding	PC	-0.354402	7.81418	-1.3051	0.209327	0.999102	-4.5486
	EZH1	ENSG00000108799	17	42700275	42745049	-1	44774	protein_coding	PC	-0.285347	5.81162	-1.30508	0.209335	0.999102	-4.5486
	AGAP4	ENSG00000188234	10	45825594	45853875	-1	28281	protein_coding	PC	-0.353046	4.71627	-1.30467	0.20947	0.999102	-4.54868
	SKAP1	ENSG00000141293	17	48133442	48430275	-1	296833	protein_coding	PC	0.853129	5.9317	1.30451	0.209522	0.999102	-4.54871
	CCR1	ENSG00000163823	3	46201711	46208313	-1	6602	protein_coding	PC	0.769895	5.69631	1.3045	0.209526	0.999102	-4.54871
	SERPINE1	ENSG00000106366	7	101127089	101139266	1	12177	protein_coding	PC	-0.590234	4.98067	-1.3045	0.209527	0.999102	-4.54871
	AC096664.2	ENSG00000234488	2	63684305	63684710	1	405	processed_pseudogene	PSE	-0.244006	11.3612	-1.30449	0.209531	0.999102	-4.54871
	MRPL58	ENSG00000167862	17	75012670	75021261	1	8591	protein_coding	PC	0.233244	6.26354	1.30431	0.209589	0.999102	-4.54875
	ZFAND2A	ENSG00000178381	7	1152071	1160759	-1	8688	protein_coding	PC	0.27845	6.8188	1.30404	0.209679	0.999102	-4.5488
	RPL22L1	ENSG00000163584	3	170864875	170870208	-1	5333	protein_coding	PC	-0.304681	6.89742	-1.30365	0.20981	0.999102	-4.54888
	SLC16A1-AS1	ENSG00000226419	1	112956415	113047055	1	90640	antisense	LNC	-0.256047	4.38896	-1.30257	0.210171	0.999102	-4.54908
	ORAI1	ENSG00000276045	12	121626550	121642677	1	16127	protein_coding	PC	-0.3415	5.51819	-1.30202	0.210355	0.999102	-4.54919
	EMP1	ENSG00000134531	12	13196723	13219941	1	23218	protein_coding	PC	-0.562334	5.47234	-1.30192	0.210389	0.999102	-4.54921
	PPIP5K2	ENSG00000145725	5	103120149	103212799	1	92650	protein_coding	PC	0.41315	8.2167	1.30167	0.210471	0.999102	-4.54926
	CD96	ENSG00000153283	3	111292719	111665750	1	373031	protein_coding	PC	-0.649106	4.86119	-1.3016	0.210494	0.999102	-4.54927
	EIF2AK2	ENSG00000055332	2	37099210	37157065	-1	57855	protein_coding	PC	-0.279232	6.65387	-1.30126	0.21061	0.999102	-4.54934
	MTF2	ENSG00000143033	1	93079235	93139079	1	59844	protein_coding	PC	0.262535	8.05342	1.30093	0.210717	0.999102	-4.5494
	SH3YL1	ENSG00000035115	2	217730	266398	-1	48668	protein_coding	PC	0.406123	5.13166	1.30049	0.210867	0.999102	-4.54949
	ADH5	ENSG00000197894	4	99070978	99088801	-1	17823	protein_coding	PC	0.251826	4.64941	1.30047	0.210872	0.999102	-4.54949
	AC009362.1	ENSG00000233287	7	131242590	131242995	1	405	processed_pseudogene	PSE	-0.248657	8.41717	-1.30026	0.210941	0.999102	-4.54953
	HIST1H3H	ENSG00000278828	6	27810064	27811300	1	1236	protein_coding	PC	-0.388868	4.5771	-1.30012	0.210988	0.999102	-4.54956
	PJA2	ENSG00000198961	5	109334713	109409974	-1	75261	protein_coding	PC	0.362738	6.44827	1.3001	0.210997	0.999102	-4.54956
	NLN	ENSG00000123213	5	65722205	65871725	1	149520	protein_coding	PC	-0.506957	5.73749	-1.30006	0.211009	0.999102	-4.54957
	RPS28P7	ENSG00000227097	11	82689559	82689768	1	209	processed_pseudogene	PSE	-0.291942	11.9558	-1.29948	0.211204	0.999102	-4.54968
	RN7SL1	ENSG00000276168	14	49586580	49586878	1	298	misc_RNA	LNC	-0.466968	5.48239	-1.29872	0.211459	0.999102	-4.54983
	HLA-DQA1	ENSG00000196735	6	32628179	32647062	1	18883	protein_coding	PC	-0.631783	6.78597	-1.2987	0.211465	0.999102	-4.54983
	KATNB1	ENSG00000140854	16	57735739	57757244	1	21505	protein_coding	PC	-0.389694	5.38684	-1.29848	0.211541	0.999102	-4.54987
	SLC1A4	ENSG00000115902	2	64988477	65023865	1	35388	protein_coding	PC	-0.30021	4.73873	-1.29787	0.211744	0.999102	-4.54999
	ITGA6	ENSG00000091409	2	172427354	172506459	1	79105	protein_coding	PC	-0.675062	6.45837	-1.29767	0.211812	0.999102	-4.55003
	TRMT10A	ENSG00000145331	4	99546709	99564039	-1	17330	protein_coding	PC	-0.352339	5.27512	-1.2975	0.211868	0.999102	-4.55006
	MINDY1	ENSG00000143409	1	150996086	151008375	-1	12289	protein_coding	PC	-0.380641	5.65886	-1.29741	0.2119	0.999102	-4.55008
	PALB2	ENSG00000083093	16	23603160	23641310	-1	38150	protein_coding	PC	0.329661	5.05909	1.29702	0.212029	0.999102	-4.55015
	TBP	ENSG00000112592	6	170554302	170572870	1	18568	protein_coding	PC	0.190705	8.14992	1.29687	0.212082	0.999102	-4.55018
	RRP9	ENSG00000114767	3	51933429	51941904	-1	8475	protein_coding	PC	-0.332143	5.60815	-1.29669	0.21214	0.999102	-4.55022
	GK	ENSG00000198814	X	30653359	30731456	1	78097	protein_coding	PC	-0.345693	8.60755	-1.29609	0.212342	0.999102	-4.55033
	XYLT1	ENSG00000103489	16	17101769	17470881	-1	369112	protein_coding	PC	-0.386802	6.01018	-1.29577	0.212452	0.999102	-4.5504
	WDR34	ENSG00000119333	9	128633661	128656787	-1	23126	protein_coding	PC	-0.370181	5.19869	-1.29546	0.212556	0.999102	-4.55046
	NUCB2	ENSG00000070081	11	17208153	17349980	1	141827	protein_coding	PC	-0.305902	11.441	-1.2946	0.212844	0.999102	-4.55062
	EMC2	ENSG00000104412	8	108443601	108489196	1	45595	protein_coding	PC	0.222698	8.32103	1.2946	0.212844	0.999102	-4.55062
	TMEM168	ENSG00000146802	7	112762382	112790592	-1	28210	protein_coding	PC	0.250949	5.09006	1.29405	0.21303	0.999102	-4.55073
	ZBED5	ENSG00000236287	11	10812074	10858796	-1	46722	protein_coding	PC	0.30825	5.29833	1.29404	0.213034	0.999102	-4.55073
	APEX2	ENSG00000169188	X	55000363	55009057	1	8694	protein_coding	PC	0.33851	6.66524	1.29282	0.213446	0.999102	-4.55096
	ITGA4	ENSG00000115232	2	181457202	181538940	1	81738	protein_coding	PC	0.409759	6.99404	1.29262	0.213515	0.999102	-4.551
	WBP11	ENSG00000084463	12	14784582	14803486	-1	18904	protein_coding	PC	-0.288161	5.32541	-1.29258	0.213527	0.999102	-4.55101
	TDRD7	ENSG00000196116	9	97412096	97496125	1	84029	protein_coding	PC	0.312138	4.70866	1.29249	0.213557	0.999102	-4.55103
	SNAP47	ENSG00000143740	1	227728539	227781231	1	52692	protein_coding	PC	0.347414	6.51433	1.29216	0.213671	0.999102	-4.55109
	SHARPIN	ENSG00000179526	8	144098633	144108124	-1	9491	protein_coding	PC	-0.338729	5.72388	-1.29208	0.213696	0.999102	-4.55111
	ANO6	ENSG00000177119	12	45215987	45440404	1	224417	protein_coding	PC	-0.267039	4.66894	-1.29189	0.213761	0.999102	-4.55114
	RRN3	ENSG00000085721	16	15060022	15094317	-1	34295	protein_coding	PC	0.422736	6.4804	1.29186	0.213769	0.999102	-4.55115
	SRBD1	ENSG00000068784	2	45388680	45612165	-1	223485	protein_coding	PC	0.317303	6.40937	1.29166	0.213837	0.999102	-4.55118
	STRIP2	ENSG00000128578	7	129434432	129488399	1	53967	protein_coding	PC	0.361684	6.96735	1.29146	0.213907	0.999102	-4.55122
	IL21R	ENSG00000103522	16	27402174	27452042	1	49868	protein_coding	PC	-0.351701	5.34677	-1.29135	0.213944	0.999102	-4.55125
	LINC01137	ENSG00000233621	1	37454879	37474411	-1	19532	antisense	LNC	-0.288611	4.47626	-1.29129	0.213965	0.999102	-4.55126
	HCST	ENSG00000126264	19	35902480	35904377	1	1897	protein_coding	PC	-0.290703	7.28259	-1.29127	0.213971	0.999102	-4.55126
	HIF1A	ENSG00000100644	14	61695513	61748259	1	52746	protein_coding	PC	0.317603	7.52532	1.29103	0.214052	0.999102	-4.55131
	SMAD9	ENSG00000120693	13	36844831	36920765	-1	75934	protein_coding	PC	-0.246869	5.51135	-1.29101	0.214059	0.999102	-4.55131
	NGLY1	ENSG00000151092	3	25718944	25790039	-1	71095	protein_coding	PC	-0.244556	8.12773	-1.29036	0.214278	0.999102	-4.55143
	FAM83F	ENSG00000133477	22	39994954	40043534	1	48580	protein_coding	PC	0.294776	4.73327	1.29034	0.214285	0.999102	-4.55144
	IER3IP1	ENSG00000134049	18	47152834	47176364	-1	23530	protein_coding	PC	-0.236599	6.92173	-1.29022	0.214328	0.999102	-4.55146
	PRXL2AP2	ENSG00000254213	8	73277364	73278046	-1	682	processed_pseudogene	PSE	0.268867	6.1922	1.28988	0.214442	0.999102	-4.55153
	KDM5A	ENSG00000073614	12	280129	389454	-1	109325	protein_coding	PC	0.357746	8.07811	1.28935	0.214621	0.999102	-4.55163
	DAPK2	ENSG00000035664	15	63907036	64072033	-1	164997	protein_coding	PC	-0.466954	4.48011	-1.28931	0.214637	0.999102	-4.55164
	CD48	ENSG00000117091	1	160678746	160711831	-1	33085	protein_coding	PC	-0.684575	7.64695	-1.28888	0.214782	0.999102	-4.55172
	PRPF18	ENSG00000165630	10	13586939	13630859	1	43920	protein_coding	PC	0.19169	5.95951	1.2886	0.214876	0.999102	-4.55177
	RPL15P3	ENSG00000212802	6	12514110	12514724	1	614	processed_pseudogene	PSE	-0.259291	11.406	-1.28858	0.214882	0.999102	-4.55178
	PTGER3	ENSG00000050628	1	70852353	71047808	-1	195455	protein_coding	PC	0.416254	6.32725	1.28843	0.214933	0.999102	-4.5518
	AL606489.2	ENSG00000237848	1	204394541	204394774	1	233	processed_pseudogene	PSE	-0.293498	7.17822	-1.28836	0.214957	0.999102	-4.55182
	IRAK1	ENSG00000184216	X	154010506	154019902	-1	9396	protein_coding	PC	0.274867	4.88102	1.28824	0.214998	0.999102	-4.55184
	MCM6	ENSG00000076003	2	135839626	135876443	-1	36817	protein_coding	PC	-0.343527	7.83162	-1.28819	0.215016	0.999102	-4.55185
	SCN7A	ENSG00000136546	2	166403573	166611482	-1	207909	protein_coding	PC	0.421	4.9353	1.28806	0.215059	0.999102	-4.55188
	JAML	ENSG00000160593	11	118193740	118225094	-1	31354	protein_coding	PC	-0.614858	7.47837	-1.28768	0.215188	0.999102	-4.55195
	HEBP1	ENSG00000013583	12	12974870	13000265	-1	25395	protein_coding	PC	-0.62647	8.00568	-1.28714	0.215373	0.999102	-4.55205
	CNOT8	ENSG00000155508	5	154857553	154876793	1	19240	protein_coding	PC	0.246621	7.19475	1.28656	0.215572	0.999102	-4.55216
	HIST3H2A	ENSG00000181218	1	228456979	228457873	-1	894	protein_coding	PC	0.209115	4.67099	1.28633	0.21565	0.999102	-4.55221
	C16orf87	ENSG00000155330	16	46796603	46831180	-1	34577	protein_coding	PC	0.271627	6.2779	1.28631	0.215654	0.999102	-4.55221
	ACP2	ENSG00000134575	11	47239302	47248840	-1	9538	protein_coding	PC	0.342274	5.31224	1.28578	0.215838	0.999102	-4.55231
	JMJD6	ENSG00000070495	17	76712832	76726799	-1	13967	protein_coding	PC	0.210808	7.44456	1.28555	0.215914	0.999102	-4.55236
	ZNF226	ENSG00000167380	19	44165073	44178381	1	13308	protein_coding	PC	-0.267168	6.58016	-1.28539	0.215968	0.999102	-4.55239
	ARL11	ENSG00000152213	13	49628299	49633872	1	5573	protein_coding	PC	-0.326994	5.21155	-1.28538	0.215972	0.999102	-4.55239
	LNPK	ENSG00000144320	2	175923882	176002839	-1	78957	protein_coding	PC	0.332456	7.6969	1.28519	0.216039	0.999102	-4.55243
	HECTD3	ENSG00000126107	1	45002540	45011324	-1	8784	protein_coding	PC	0.325515	5.03653	1.28504	0.21609	0.999102	-4.55246
	TENT5A	ENSG00000112773	6	81491439	81752774	-1	261335	protein_coding	PC	-0.323152	7.25936	-1.28464	0.216225	0.999102	-4.55253
	TMEM44	ENSG00000145014	3	194587673	194633689	-1	46016	protein_coding	PC	0.229127	5.08915	1.28441	0.216304	0.999102	-4.55258
	PMS2P3	ENSG00000127957	7	75507747	75528148	-1	20401	transcribed_unprocessed_pseudogene	PSE	-0.422235	4.92366	-1.28365	0.216562	0.999102	-4.55272
	ARL6IP6	ENSG00000177917	2	152717893	152761253	1	43360	protein_coding	PC	-0.228306	6.29069	-1.28336	0.216663	0.999102	-4.55278
	SLC2A1	ENSG00000117394	1	42925375	42959176	-1	33801	protein_coding	PC	0.384174	4.44064	1.28317	0.216728	0.999102	-4.55281
	HJURP	ENSG00000123485	2	233833416	233854566	-1	21150	protein_coding	PC	0.343472	6.54899	1.28279	0.216859	0.999102	-4.55289
	HSPA2	ENSG00000126803	14	64535905	64546173	1	10268	protein_coding	PC	0.468543	5.78824	1.28262	0.216917	0.999102	-4.55292
	AL592429.1	ENSG00000218565	6	139338018	139339580	1	1562	processed_pseudogene	PSE	-0.225714	5.53609	-1.28245	0.216973	0.999102	-4.55295
	CD81	ENSG00000110651	11	2376177	2397419	1	21242	protein_coding	PC	-0.353269	8.64548	-1.28233	0.217017	0.999102	-4.55297
	NSD1	ENSG00000165671	5	177133025	177300215	1	167190	protein_coding	PC	0.236955	5.92876	1.28213	0.217084	0.999102	-4.55301
	EEF1B2P3	ENSG00000232472	X	24788392	24789069	-1	677	processed_pseudogene	PSE	-0.295824	10.1769	-1.2821	0.217095	0.999102	-4.55302
	TRNT1	ENSG00000072756	3	3126933	3150879	1	23946	protein_coding	PC	0.250158	6.91244	1.28187	0.217175	0.999102	-4.55306
	XBP1	ENSG00000100219	22	28794555	28800597	-1	6042	protein_coding	PC	-0.299648	7.61604	-1.28117	0.217413	0.999102	-4.55319
	SP110	ENSG00000135899	2	230167293	230225729	-1	58436	protein_coding	PC	0.261979	8.14651	1.28115	0.217421	0.999102	-4.5532
	ABHD6	ENSG00000163686	3	58237506	58295693	1	58187	protein_coding	PC	0.520546	5.15001	1.28101	0.217466	0.999102	-4.55322
	LZIC	ENSG00000162441	1	9922113	9943407	-1	21294	protein_coding	PC	0.201189	7.96185	1.28039	0.217679	0.999102	-4.55334
	ZFYVE19	ENSG00000166140	15	40807086	40815084	1	7998	protein_coding	PC	-0.269719	5.4707	-1.28009	0.217783	0.999102	-4.5534
	UPF3B	ENSG00000125351	X	119805311	119852998	-1	47687	protein_coding	PC	-0.255606	8.44258	-1.28004	0.2178	0.999102	-4.55341
	ABCF3	ENSG00000161204	3	184186023	184194012	1	7989	protein_coding	PC	0.260615	6.0173	1.27996	0.217829	0.999102	-4.55343
	LTC4S	ENSG00000213316	5	179793980	179796647	1	2667	protein_coding	PC	-0.560801	6.57261	-1.27957	0.217963	0.999102	-4.5535
	POLE	ENSG00000177084	12	132623753	132687365	-1	63612	protein_coding	PC	0.507749	4.83331	1.27953	0.217977	0.999102	-4.55351
	SLC25A4	ENSG00000151729	4	185143266	185150382	1	7116	protein_coding	PC	0.329579	6.11094	1.2795	0.217986	0.999102	-4.55351
	EMSY	ENSG00000158636	11	76444923	76553025	1	108102	protein_coding	PC	0.327321	4.98207	1.27942	0.218014	0.999102	-4.55353
	RPL34P33	ENSG00000241282	19	22699352	22699685	1	333	processed_pseudogene	PSE	-0.331005	4.73296	-1.27916	0.218103	0.999102	-4.55358
	CCDC171	ENSG00000164989	9	15553043	16061663	1	508620	protein_coding	PC	0.395458	5.40082	1.27907	0.218133	0.999102	-4.55359
	AC090589.1	ENSG00000243802	11	47191181	47191542	-1	361	processed_pseudogene	PSE	-0.266736	5.94485	-1.2788	0.218226	0.999102	-4.55365
	TTC3P1	ENSG00000215105	X	75740831	75746911	-1	6080	processed_pseudogene	PSE	0.27821	5.32207	1.27801	0.2185	0.999102	-4.5538
	APEH	ENSG00000164062	3	49674014	49683971	1	9957	protein_coding	PC	-0.307704	7.51173	-1.27799	0.218505	0.999102	-4.5538
	NOTCH1	ENSG00000148400	9	136494433	136546048	-1	51615	protein_coding	PC	-0.303272	6.28995	-1.27778	0.218578	0.999102	-4.55384
	RABL2A	ENSG00000144134	2	113627229	113643396	1	16167	protein_coding	PC	0.202306	4.66164	1.27707	0.218823	0.999102	-4.55398
	AC018475.1	ENSG00000241556	12	95467397	95467861	-1	464	processed_pseudogene	PSE	-0.351336	5.03281	-1.27697	0.218857	0.999102	-4.554
	EIF3LP1	ENSG00000258501	14	81916231	81917888	1	1657	processed_pseudogene	PSE	-0.242203	7.7082	-1.27632	0.219082	0.999102	-4.55412
	OSBPL3	ENSG00000070882	7	24796540	24981634	-1	185094	protein_coding	PC	0.437066	6.3051	1.27609	0.219161	0.999102	-4.55416
	TUBB6	ENSG00000176014	18	12307669	12344320	1	36651	protein_coding	PC	0.356511	6.44754	1.27598	0.219198	0.999102	-4.55418
	ATF7IP	ENSG00000171681	12	14365632	14502935	1	137303	protein_coding	PC	-0.281426	5.83338	-1.27591	0.219222	0.999102	-4.5542
	ANXA2P2	ENSG00000231991	9	33624274	33625293	1	1019	processed_pseudogene	PSE	0.375941	9.10272	1.27547	0.219374	0.999102	-4.55428
	TRGC1	ENSG00000211689	7	38257879	38265678	-1	7799	TR_C_gene	PC	-0.878985	7.70937	-1.27499	0.219539	0.999102	-4.55437
	GPALPP1	ENSG00000133114	13	44989529	45037669	1	48140	protein_coding	PC	0.206496	7.78429	1.27418	0.219821	0.999102	-4.55453
	PRSS57	ENSG00000185198	19	685546	695498	-1	9952	protein_coding	PC	-0.451166	9.46508	-1.27377	0.219963	0.999102	-4.55461
	CAAP1	ENSG00000120159	9	26840685	26892803	-1	52118	protein_coding	PC	0.261546	6.68786	1.27237	0.220446	0.999102	-4.55487
	LCN2	ENSG00000148346	9	128149071	128153453	1	4382	protein_coding	PC	-0.495919	5.04102	-1.27232	0.220465	0.999102	-4.55488
	ZNFX1	ENSG00000124201	20	49237946	49278426	-1	40480	protein_coding	PC	0.332184	5.93798	1.2723	0.22047	0.999102	-4.55488
	ZBTB11	ENSG00000066422	3	101648889	101677495	-1	28606	protein_coding	PC	0.364123	4.34624	1.27229	0.220474	0.999102	-4.55489
	CFD	ENSG00000197766	19	859643	863630	1	3987	protein_coding	PC	-0.645983	6.6839	-1.27055	0.221078	0.999102	-4.55522
	RPL27A	ENSG00000166441	11	8682788	8714759	1	31971	protein_coding	PC	-0.259891	6.56056	-1.27008	0.221243	0.999102	-4.55531
	TMA16	ENSG00000198498	4	163494442	163520539	1	26097	protein_coding	PC	0.312033	6.59176	1.27008	0.221244	0.999102	-4.55531
	SLC25A35	ENSG00000125434	17	8287763	8295400	-1	7637	protein_coding	PC	-0.240232	4.58181	-1.26978	0.221346	0.999102	-4.55536
	CCSAP	ENSG00000154429	1	229321011	229343294	-1	22283	protein_coding	PC	-0.249415	4.64276	-1.26889	0.221658	0.999102	-4.55553
	FANCM	ENSG00000187790	14	45135930	45200890	1	64960	protein_coding	PC	0.34557	4.46468	1.26867	0.221733	0.999102	-4.55557
	YPEL3	ENSG00000090238	16	30092314	30096915	-1	4601	protein_coding	PC	-0.398276	6.16766	-1.26831	0.221858	0.999102	-4.55564
	HDAC1P2	ENSG00000233012	1	220625740	220628056	1	2316	transcribed_processed_pseudogene	PSE	-0.224454	5.02575	-1.26775	0.222054	0.999102	-4.55575
	UBE2V1	ENSG00000244687	20	50081124	50115959	-1	34835	protein_coding	PC	0.235675	4.18555	1.26771	0.222068	0.999102	-4.55576
	SMC5	ENSG00000198887	9	70258978	70354873	1	95895	protein_coding	PC	0.251227	7.49601	1.26763	0.222094	0.999102	-4.55577
	MSTRG.6818	MSTRG.6818	12	7970055	7970681	0	626	NOVEL	NOVEL	0.405977	4.91535	1.26704	0.2223	0.999102	-4.55588
	HIST1H4I	ENSG00000276180	6	27138588	27139881	1	1293	protein_coding	PC	-0.269985	5.43267	-1.26674	0.222406	0.999102	-4.55594
	ZNF91	ENSG00000167232	19	23304991	23395471	-1	90480	protein_coding	PC	-0.274201	4.7053	-1.26604	0.22265	0.999102	-4.55607
	RAB29	ENSG00000117280	1	205767986	205775482	-1	7496	protein_coding	PC	0.335497	6.74809	1.2658	0.222735	0.999102	-4.55612
	LINS1	ENSG00000140471	15	100559369	100603230	-1	43861	protein_coding	PC	-0.245542	5.49654	-1.26542	0.222867	0.999102	-4.55619
	B4GALT1	ENSG00000086062	9	33104082	33167356	-1	63274	protein_coding	PC	-0.446216	8.75828	-1.26471	0.223116	0.999102	-4.55633
	AC078991.1	ENSG00000237730	X	6422092	6422701	-1	609	processed_pseudogene	PSE	-0.279948	4.41241	-1.26454	0.223176	0.999102	-4.55636
	IL4R	ENSG00000077238	16	27313668	27364778	1	51110	protein_coding	PC	0.317455	5.3952	1.26342	0.223567	0.999102	-4.55657
	APTX	ENSG00000137074	9	32972606	33025168	-1	52562	protein_coding	PC	0.251623	7.38158	1.26337	0.223586	0.999102	-4.55658
	PHKA2	ENSG00000044446	X	18892300	18984598	-1	92298	protein_coding	PC	-0.39095	4.58885	-1.26299	0.223719	0.999102	-4.55665
	AC132008.2	ENSG00000214135	3	197578213	197627906	-1	49693	transcribed_unprocessed_pseudogene	PSE	0.252221	5.18004	1.26243	0.223914	0.999102	-4.55676
	SARS	ENSG00000031698	1	109213918	109238182	1	24264	protein_coding	PC	0.216113	9.92634	1.26208	0.224037	0.999102	-4.55682
	PROK2	ENSG00000163421	3	71771655	71785206	-1	13551	protein_coding	PC	-0.625994	6.2897	-1.26177	0.224148	0.999102	-4.55688
	ITPR1	ENSG00000150995	3	4493345	4847840	1	354495	protein_coding	PC	0.362585	5.94805	1.26012	0.224726	0.999102	-4.55719
	NOL4L	ENSG00000197183	20	32443059	32585074	-1	142015	protein_coding	PC	-0.317574	6.56081	-1.25933	0.225004	0.999102	-4.55734
	AL390728.6	ENSG00000259865	1	247187281	247188526	-1	1245	lincRNA	LNC	0.256514	6.82166	1.2593	0.225014	0.999102	-4.55735
	SMYD4	ENSG00000186532	17	1779485	1830634	-1	51149	protein_coding	PC	0.319087	4.52444	1.25925	0.225032	0.999102	-4.55736
	RRNAD1	ENSG00000143303	1	156728442	156736960	1	8518	protein_coding	PC	0.292864	6.46357	1.25918	0.225059	0.999102	-4.55737
	GLT8D1	ENSG00000016864	3	52694488	52706032	-1	11544	protein_coding	PC	0.276244	6.41867	1.25894	0.225142	0.999102	-4.55742
	PKD2	ENSG00000118762	4	88007635	88077777	1	70142	protein_coding	PC	0.45192	5.82394	1.25892	0.225149	0.999102	-4.55742
	MECOM	ENSG00000085276	3	169083499	169663775	-1	580276	protein_coding	PC	0.314361	5.74526	1.25886	0.22517	0.999102	-4.55743
	STXBP4	ENSG00000166263	17	54968727	55173632	1	204905	protein_coding	PC	-0.246002	5.3794	-1.25844	0.225317	0.999102	-4.55751
	RPL21P11	ENSG00000242571	14	90366697	90367179	-1	482	processed_pseudogene	PSE	-0.244433	4.57823	-1.25787	0.225521	0.999102	-4.55762
	CMPK2	ENSG00000134326	2	6840570	6866635	-1	26065	protein_coding	PC	0.269907	4.98566	1.25746	0.225665	0.999102	-4.5577
	SNAPC3	ENSG00000164975	9	15422704	15465953	1	43249	protein_coding	PC	0.368935	5.0646	1.25727	0.225732	0.999102	-4.55773
	SUPT16H	ENSG00000092201	14	21351476	21384019	-1	32543	protein_coding	PC	0.232251	5.96915	1.2569	0.225863	0.999102	-4.5578
	UBE2NL	ENSG00000276380	X	143884071	143885255	1	1184	polymorphic_pseudogene	PSE	0.323616	4.03381	1.25664	0.225954	0.999102	-4.55785
	MRS2	ENSG00000124532	6	24402908	24426194	1	23286	protein_coding	PC	-0.307414	5.02009	-1.25586	0.22623	0.999102	-4.558
	UBE2D2	ENSG00000131508	5	139526431	139628434	1	102003	protein_coding	PC	0.201632	8.36593	1.25582	0.226244	0.999102	-4.558
	HBB	ENSG00000244734	11	5225464	5229395	-1	3931	protein_coding	PC	-1.12302	9.06964	-1.25556	0.226336	0.999102	-4.55805
	NAA80	ENSG00000243477	3	50296402	50299421	-1	3019	protein_coding	PC	0.238052	5.47414	1.25553	0.226347	0.999102	-4.55806
	S1PR4	ENSG00000125910	19	3172346	3180332	1	7986	protein_coding	PC	-0.251892	4.7924	-1.25531	0.226425	0.999102	-4.5581
	EXOC7	ENSG00000182473	17	76081016	76121576	-1	40560	protein_coding	PC	0.344899	6.17168	1.25528	0.226437	0.999102	-4.55811
	SMIM11B	ENSG00000273590	21	7744962	7777853	1	32891	protein_coding	PC	-0.252705	5.70223	-1.2551	0.226498	0.999102	-4.55814
	MT-CYB	ENSG00000198727	MT	14747	15887	1	1140	protein_coding	PC	0.272478	9.15045	1.25503	0.226523	0.999102	-4.55815
	C12orf76	ENSG00000174456	12	110027028	110073634	-1	46606	protein_coding	PC	-0.262863	5.13947	-1.25453	0.226701	0.999102	-4.55825
	PGM1	ENSG00000079739	1	63593411	63660245	1	66834	protein_coding	PC	-0.277821	7.54843	-1.25437	0.226757	0.999102	-4.55828
	DNAJC7	ENSG00000168259	17	41976435	42021376	-1	44941	protein_coding	PC	0.247749	7.44675	1.25432	0.226776	0.999102	-4.55829
	SNRPEP2	ENSG00000256968	9	6748703	6748981	-1	278	processed_pseudogene	PSE	-0.284546	4.55907	-1.25267	0.227361	0.999102	-4.5586
	PTPN2	ENSG00000175354	18	12785478	12929643	-1	144165	protein_coding	PC	0.256067	4.77633	1.25264	0.22737	0.999102	-4.5586
	RARS	ENSG00000113643	5	168486451	168519301	1	32850	protein_coding	PC	0.212883	8.57931	1.25262	0.227378	0.999102	-4.55861
	EEF1AKMT3	ENSG00000123427	12	57771492	57782541	1	11049	protein_coding	PC	0.248979	6.36734	1.25261	0.22738	0.999102	-4.55861
	TSC1	ENSG00000165699	9	132891348	132946874	-1	55526	protein_coding	PC	-0.296179	6.99012	-1.25249	0.227424	0.999102	-4.55863
	STAT5A	ENSG00000126561	17	42287547	42311943	1	24396	protein_coding	PC	-0.280302	5.9976	-1.252	0.227599	0.999102	-4.55872
	CD40	ENSG00000101017	20	46118272	46129863	1	11591	protein_coding	PC	-0.334415	5.89273	-1.25198	0.227605	0.999102	-4.55873
	GUF1	ENSG00000151806	4	44678420	44700928	1	22508	protein_coding	PC	0.43494	5.04176	1.25162	0.227733	0.999102	-4.55879
	ZBTB18	ENSG00000179456	1	244048939	244057476	1	8537	protein_coding	PC	-0.324586	5.108	-1.25118	0.227892	0.999102	-4.55888
	DPP9	ENSG00000142002	19	4675224	4724673	-1	49449	protein_coding	PC	0.35191	5.67802	1.25099	0.227958	0.999102	-4.55891
	AC024587.1	ENSG00000248827	5	107724961	107727117	1	2156	processed_pseudogene	PSE	0.345727	4.86657	1.25015	0.228256	0.999102	-4.55907
	WASHC5	ENSG00000164961	8	125024260	125091819	-1	67559	protein_coding	PC	-0.452418	6.15532	-1.24987	0.228358	0.999102	-4.55912
	RPLP1P6	ENSG00000213433	5	151765859	151766378	-1	519	transcribed_processed_pseudogene	PSE	-0.261791	5.3716	-1.24917	0.228608	0.999102	-4.55926
	NLRP2	ENSG00000022556	19	54953130	55001142	1	48012	protein_coding	PC	-0.564643	5.65751	-1.24833	0.228905	0.999102	-4.55941
	NDST1	ENSG00000070614	5	150485818	150558211	1	72393	protein_coding	PC	-0.666362	4.75376	-1.24829	0.228922	0.999102	-4.55942
	TMEM160	ENSG00000130748	19	47045909	47048624	-1	2715	protein_coding	PC	-0.570413	5.30383	-1.24825	0.228936	0.999102	-4.55943
	ERGIC1	ENSG00000113719	5	172834251	172952683	1	118432	protein_coding	PC	0.314876	5.61397	1.24762	0.22916	0.999102	-4.55955
	TTC31	ENSG00000115282	2	74483073	74494886	1	11813	protein_coding	PC	-0.259775	5.10034	-1.24761	0.229164	0.999102	-4.55955
	FDPSP1	ENSG00000225462	1	187563061	187564131	1	1070	processed_pseudogene	PSE	0.312696	6.58347	1.24759	0.22917	0.999102	-4.55955
	EWSR1	ENSG00000182944	22	29268009	29300525	1	32516	protein_coding	PC	-0.256025	6.82022	-1.24712	0.229338	0.999102	-4.55964
	AC126615.2	ENSG00000257121	12	95100531	95101045	1	514	processed_pseudogene	PSE	0.275202	6.07796	1.24694	0.229404	0.999102	-4.55967
	GEMIN7	ENSG00000142252	19	45079195	45091524	1	12329	protein_coding	PC	0.217299	4.81861	1.24644	0.229583	0.999102	-4.55977
	MECR	ENSG00000116353	1	29192873	29230942	-1	38069	protein_coding	PC	-0.296942	6.2809	-1.24629	0.229636	0.999102	-4.5598
	CAMK1	ENSG00000134072	3	9757347	9769992	-1	12645	protein_coding	PC	-0.382022	4.88218	-1.24569	0.22985	0.999102	-4.55991
	FBXO42	ENSG00000037637	1	16246840	16352480	-1	105640	protein_coding	PC	0.399868	5.69536	1.24469	0.230208	0.999102	-4.56009
	MMP2	ENSG00000087245	16	55389700	55506691	1	116991	protein_coding	PC	-0.782235	6.21845	-1.24466	0.230219	0.999102	-4.5601
	UNK	ENSG00000132478	17	75784806	75825799	1	40993	protein_coding	PC	0.268204	4.74003	1.24444	0.230297	0.999102	-4.56014
	RTKN2	ENSG00000182010	10	62183035	62268844	-1	85809	protein_coding	PC	0.382471	4.8209	1.2442	0.230383	0.999102	-4.56019
	CHMP2A	ENSG00000130724	19	58551566	58555124	-1	3558	protein_coding	PC	-0.194014	9.00031	-1.24415	0.230404	0.999102	-4.5602
	UBA52	ENSG00000221983	19	18571730	18577550	1	5820	protein_coding	PC	-0.238654	8.58337	-1.24347	0.230647	0.999102	-4.56032
	HP1BP3	ENSG00000127483	1	20742679	20787323	-1	44644	protein_coding	PC	0.199728	8.72994	1.24341	0.230668	0.999102	-4.56033
	HSD17B7	ENSG00000132196	1	162790702	162812817	1	22115	protein_coding	PC	-0.21165	5.70112	-1.24327	0.230718	0.999102	-4.56036
	MED13L	ENSG00000123066	12	115953872	116277719	-1	323847	protein_coding	PC	0.320488	6.15164	1.24326	0.23072	0.999102	-4.56036
	LINC00294	ENSG00000280798	11	33076149	33079454	1	3305	lincRNA	LNC	0.25759	4.82055	1.24268	0.230929	0.999102	-4.56047
	ALG6	ENSG00000088035	1	63367575	63438562	1	70987	protein_coding	PC	0.221645	7.15391	1.24249	0.230999	0.999102	-4.56051
	CASC4	ENSG00000166734	15	44288719	44415758	1	127039	protein_coding	PC	-0.188348	5.22516	-1.24248	0.231001	0.999102	-4.56051
	HK3	ENSG00000160883	5	176880869	176899346	-1	18477	protein_coding	PC	-0.684241	5.07309	-1.24186	0.231225	0.999102	-4.56062
	TOR1A	ENSG00000136827	9	129812942	129824244	-1	11302	protein_coding	PC	0.177761	6.67481	1.2416	0.23132	0.999102	-4.56067
	MYL12B	ENSG00000118680	18	3261479	3278431	1	16952	protein_coding	PC	0.205191	7.59348	1.24109	0.231501	0.999102	-4.56077
	GGCT	ENSG00000006625	7	30496621	30504841	-1	8220	protein_coding	PC	-0.288063	7.34966	-1.24011	0.231854	0.999102	-4.56095
	AL022400.1	ENSG00000237317	1	174367105	174368039	-1	934	processed_pseudogene	PSE	0.340785	4.38193	1.23945	0.232094	0.999102	-4.56107
	FAM133B	ENSG00000234545	7	92560793	92590394	-1	29601	protein_coding	PC	0.273035	5.43388	1.23917	0.232196	0.999102	-4.56113
	AL365357.1	ENSG00000213058	1	178411616	178411972	1	356	processed_pseudogene	PSE	-0.230822	4.51996	-1.23912	0.232211	0.999102	-4.56114
	CPNE3	ENSG00000085719	8	86514435	86561498	1	47063	protein_coding	PC	-0.304	7.33971	-1.23871	0.23236	0.999102	-4.56121
	TMEM198B	ENSG00000182796	12	55829608	55836246	1	6638	transcribed_unitary_pseudogene	PSE	-0.351948	4.9167	-1.23862	0.232392	0.999102	-4.56123
	ADGRE3	ENSG00000131355	19	14619117	14690027	-1	70910	protein_coding	PC	-0.599947	4.84106	-1.23861	0.232397	0.999102	-4.56123
	MT-ND6	ENSG00000198695	MT	14149	14673	-1	524	protein_coding	PC	0.620764	5.94771	1.23841	0.232469	0.999102	-4.56127
	EMG1	ENSG00000126749	12	6970913	6997428	1	26515	protein_coding	PC	0.282573	6.32955	1.23812	0.232574	0.999102	-4.56132
	MTF1	ENSG00000188786	1	37809574	37859592	-1	50018	protein_coding	PC	0.451699	5.70076	1.23802	0.232611	0.999102	-4.56134
	SEC24C	ENSG00000176986	10	73744372	73772161	1	27789	protein_coding	PC	0.303125	6.17009	1.23772	0.232718	0.999102	-4.5614
	CD47	ENSG00000196776	3	108043091	108091862	-1	48771	protein_coding	PC	-0.368335	10.7749	-1.23769	0.232731	0.999102	-4.5614
	FZD6	ENSG00000164930	8	103298433	103332866	1	34433	protein_coding	PC	0.284368	4.65585	1.23678	0.233057	0.999102	-4.56157
	CPSF2	ENSG00000165934	14	92121937	92172145	1	50208	protein_coding	PC	0.241753	7.71903	1.23643	0.233185	0.999102	-4.56164
	AD000864.1	ENSG00000167604	19	35887653	35902303	-1	14650	protein_coding	PC	-0.329554	4.58271	-1.2364	0.233198	0.999102	-4.56164
	AL136116.3	ENSG00000217648	6	143342246	143343383	1	1137	processed_pseudogene	PSE	-0.257927	5.23908	-1.23627	0.233244	0.999102	-4.56167
	CUL2	ENSG00000108094	10	35008551	35090642	-1	82091	protein_coding	PC	0.402749	6.73816	1.23571	0.233447	0.999102	-4.56177
	RETREG3	ENSG00000141699	17	42579513	42610623	-1	31110	protein_coding	PC	0.196074	6.95612	1.23569	0.233453	0.999102	-4.56178
	TMEM99	ENSG00000167920	17	40819106	40836274	1	17168	protein_coding	PC	0.25142	5.06706	1.23563	0.233475	0.999102	-4.56179
	RPS26P6	ENSG00000212994	8	100895771	100896118	1	347	processed_pseudogene	PSE	-0.273843	6.503	-1.23556	0.233502	0.999102	-4.5618
	WASHC4	ENSG00000136051	12	105107324	105169134	1	61810	protein_coding	PC	0.493249	6.43044	1.23555	0.233506	0.999102	-4.5618
	RNF14	ENSG00000013561	5	141958328	141990292	1	31964	protein_coding	PC	0.235766	4.48138	1.23547	0.233532	0.999102	-4.56182
	RPL37AP8	ENSG00000176343	11	111889199	111889474	-1	275	processed_pseudogene	PSE	-0.231472	4.78636	-1.23528	0.233603	0.999102	-4.56185
	AC026271.1	ENSG00000174977	17	18650195	18651542	1	1347	processed_pseudogene	PSE	0.230761	5.14047	1.23496	0.233717	0.999102	-4.56191
	USP53	ENSG00000145390	4	119212587	119295517	1	82930	protein_coding	PC	0.469602	4.92718	1.23473	0.2338	0.999102	-4.56195
	MSTRG.2080	MSTRG.2080	1	148879195	148879706	0	511	NOVEL	NOVEL	-0.245382	4.44408	-1.23427	0.23397	0.999102	-4.56204
	AC140134.1	ENSG00000179978	5	70094659	70128434	-1	33775	unprocessed_pseudogene	PSE	-0.53141	5.7759	-1.23377	0.23415	0.999102	-4.56213
	CLIP4	ENSG00000115295	2	29097705	29189643	1	91938	protein_coding	PC	-0.461054	4.33915	-1.23373	0.234165	0.999102	-4.56214
	HSD17B12	ENSG00000149084	11	43680680	43856617	1	175937	protein_coding	PC	-0.290344	5.9041	-1.23354	0.234235	0.999102	-4.56218
	AC026951.1	ENSG00000259358	15	31765743	31768201	-1	2458	processed_pseudogene	PSE	0.313868	4.69224	1.23312	0.234388	0.999102	-4.56226
	MFSD5	ENSG00000182544	12	53251251	53254405	1	3154	protein_coding	PC	0.238372	5.25429	1.23299	0.234434	0.999102	-4.56228
	AL449283.1	ENSG00000229052	1	92930696	92934098	1	3402	transcribed_processed_pseudogene	PSE	-0.317632	4.86103	-1.23286	0.234481	0.999102	-4.5623
	TAPT1	ENSG00000169762	4	16160505	16227410	-1	66905	protein_coding	PC	0.435307	4.19245	1.23271	0.234534	0.999102	-4.56233
	YIPF2	ENSG00000130733	19	10922185	10928681	-1	6496	protein_coding	PC	-0.223934	4.74209	-1.23267	0.234549	0.999102	-4.56234
	LINC00888	ENSG00000240024	3	183447608	183456013	1	8405	transcribed_unprocessed_pseudogene	PSE	0.344905	6.0105	1.23234	0.234671	0.999102	-4.5624
	PSME1	ENSG00000092010	14	24136163	24138967	1	2804	protein_coding	PC	-0.178445	8.84199	-1.23218	0.234728	0.999102	-4.56243
	TM2D2	ENSG00000169490	8	38988808	38996824	-1	8016	protein_coding	PC	0.195053	7.84584	1.23197	0.234805	0.999102	-4.56247
	SMYD2	ENSG00000143499	1	214281102	214337131	1	56029	protein_coding	PC	-0.308724	5.95774	-1.23182	0.234858	0.999102	-4.5625
	SEC22A	ENSG00000121542	3	123201927	123274136	1	72209	protein_coding	PC	0.227808	5.53459	1.23077	0.235242	0.999102	-4.56269
	YWHAZ	ENSG00000164924	8	100916523	100953388	-1	36865	protein_coding	PC	0.555572	9.81078	1.23077	0.235243	0.999102	-4.56269
	SRFBP1	ENSG00000151304	5	121961961	122075570	1	113609	protein_coding	PC	-0.199982	5.86549	-1.23069	0.23527	0.999102	-4.56271
	AC010182.1	ENSG00000257611	12	106170004	106172437	1	2433	processed_pseudogene	PSE	0.229418	5.7153	1.23019	0.235453	0.999102	-4.5628
	C4orf46	ENSG00000205208	4	158666675	158672255	-1	5580	protein_coding	PC	-0.211384	6.36289	-1.23001	0.235521	0.999102	-4.56283
	PIGS	ENSG00000087111	17	28553383	28571794	-1	18411	protein_coding	PC	0.304327	7.03296	1.22989	0.235562	0.999102	-4.56285
	SLMAP	ENSG00000163681	3	57755450	57929168	1	173718	protein_coding	PC	-0.21416	7.3075	-1.22968	0.235639	0.999102	-4.56289
	UBXN8	ENSG00000104691	8	30732247	30767006	1	34759	protein_coding	PC	0.201905	6.52429	1.22959	0.235672	0.999102	-4.56291
	ME2	ENSG00000082212	18	50879080	50954257	1	75177	protein_coding	PC	-0.286495	7.32426	-1.22882	0.235956	0.999102	-4.56305
	ADPRH	ENSG00000144843	3	119579268	119589945	1	10677	protein_coding	PC	0.345775	4.78201	1.22859	0.236037	0.999102	-4.5631
	COA1	ENSG00000106603	7	43608456	43729717	-1	121261	protein_coding	PC	0.24472	7.10697	1.22803	0.236242	0.999102	-4.5632
	RAB3GAP1	ENSG00000115839	2	135052265	135176394	1	124129	protein_coding	PC	0.370808	6.51119	1.2278	0.236328	0.999102	-4.56324
	RPL35AP19	ENSG00000239872	8	121380137	121380465	-1	328	processed_pseudogene	PSE	-0.233673	8.36373	-1.22719	0.236551	0.999102	-4.56336
	TNFAIP2	ENSG00000185215	14	103123442	103137439	1	13997	protein_coding	PC	-0.529039	8.02005	-1.22704	0.236606	0.999102	-4.56338
	IKZF5	ENSG00000095574	10	122990806	123008817	-1	18011	protein_coding	PC	0.289462	5.42653	1.22653	0.236794	0.999102	-4.56348
	RPL38	ENSG00000172809	17	74203582	74210655	1	7073	protein_coding	PC	-0.287397	9.64765	-1.22609	0.236954	0.999102	-4.56356
	EVL	ENSG00000196405	14	99971449	100144236	1	172787	protein_coding	PC	0.262467	5.56976	1.22587	0.237033	0.999102	-4.5636
	TARSL2	ENSG00000185418	15	101653596	101724473	-1	70877	protein_coding	PC	0.520967	6.69117	1.22583	0.237048	0.999102	-4.56361
	MRPL22P1	ENSG00000250324	4	56320719	56321334	-1	615	processed_pseudogene	PSE	-0.254141	5.94928	-1.2254	0.237206	0.999102	-4.56369
	NOCT	ENSG00000151014	4	139015781	139045939	1	30158	protein_coding	PC	-0.245427	5.7701	-1.22533	0.237234	0.999102	-4.5637
	RPL39P3	ENSG00000235174	6	73373108	73373263	-1	155	processed_pseudogene	PSE	-0.290226	11.439	-1.22459	0.237506	0.999102	-4.56384
	POLR3G	ENSG00000113356	5	90471748	90514557	1	42809	protein_coding	PC	-0.297984	4.3715	-1.22416	0.237662	0.999102	-4.56392
	MFHAS1	ENSG00000147324	8	8783354	8893630	-1	110276	protein_coding	PC	0.501462	5.81442	1.22395	0.23774	0.999102	-4.56396
	AC010186.2	ENSG00000256594	12	9648047	9658412	1	10365	transcribed_unprocessed_pseudogene	PSE	-0.242255	4.65014	-1.22382	0.237788	0.999102	-4.56398
	AC011225.1	ENSG00000225253	18	41819053	41819421	1	368	processed_pseudogene	PSE	0.206661	4.70353	1.22365	0.237849	0.999102	-4.56401
	DBNL	ENSG00000136279	7	44044640	44069456	1	24816	protein_coding	PC	0.229235	6.46837	1.2235	0.237906	0.999102	-4.56404
	PYCARD	ENSG00000103490	16	31201486	31203450	-1	1964	protein_coding	PC	-0.23043	7.19645	-1.22326	0.237994	0.999102	-4.56408
	SERPINF1	ENSG00000132386	17	1762029	1777565	1	15536	protein_coding	PC	-0.395015	5.98648	-1.22313	0.238039	0.999102	-4.56411
	RPL41P1	ENSG00000227063	20	21755270	21755350	1	80	processed_pseudogene	PSE	-0.279235	8.88695	-1.22312	0.238045	0.999102	-4.56411
	SNX14	ENSG00000135317	6	85505496	85594156	-1	88660	protein_coding	PC	-0.254169	7.6619	-1.22213	0.238408	0.999102	-4.56429
	NDUFS6	ENSG00000145494	5	1801400	1816605	1	15205	protein_coding	PC	-0.34322	8.35315	-1.22206	0.238435	0.999102	-4.56431
	FNBP1L	ENSG00000137942	1	93448131	93554661	1	106530	protein_coding	PC	0.336466	6.89344	1.22202	0.238449	0.999102	-4.56431
	TAF3	ENSG00000165632	10	7818505	8016631	1	198126	protein_coding	PC	0.1845	7.66525	1.22177	0.238543	0.999102	-4.56436
	POGZ	ENSG00000143442	1	151402724	151459494	-1	56770	protein_coding	PC	0.207625	7.56754	1.22173	0.238556	0.999102	-4.56437
	CHMP3	ENSG00000115561	2	86503430	86563479	-1	60049	protein_coding	PC	0.268505	7.10754	1.22167	0.238578	0.999102	-4.56438
	LIG3	ENSG00000005156	17	34980494	35009743	1	29249	protein_coding	PC	0.382896	5.04806	1.22132	0.238709	0.999102	-4.56444
	ZBTB1	ENSG00000126804	14	64503712	64533690	1	29978	protein_coding	PC	0.225141	4.40032	1.22123	0.238742	0.999102	-4.56446
	AMMECR1L	ENSG00000144233	2	127861630	127885922	-1	24292	protein_coding	PC	-0.26292	4.3491	-1.22066	0.238953	0.999102	-4.56457
	PPP1R15A	ENSG00000087074	19	48872421	48876058	1	3637	protein_coding	PC	-0.245803	7.85464	-1.22064	0.23896	0.999102	-4.56457
	MSTRG.4301	MSTRG.4301	10	87211798	87212192	0	394	NOVEL	NOVEL	-0.263616	5.17568	-1.22051	0.239005	0.999102	-4.56459
	SLC18A2	ENSG00000165646	10	117241073	117279430	1	38357	protein_coding	PC	-0.512874	5.57448	-1.22008	0.239167	0.999102	-4.56467
	TRGJP1	ENSG00000211692	7	38276259	38276318	-1	59	TR_J_gene	PC	-0.863871	6.65313	-1.21994	0.239215	0.999102	-4.5647
	THUMPD3	ENSG00000134077	3	9362971	9386791	1	23820	protein_coding	PC	0.239481	6.8833	1.21942	0.239409	0.999102	-4.56479
	TPSB2	ENSG00000197253	16	1227272	1230184	-1	2912	protein_coding	PC	0.856522	9.58373	1.21939	0.239419	0.999102	-4.5648
	AL662795.2	ENSG00000280128	6	30282349	30286054	-1	3705	TEC	LNC	0.320486	4.41646	1.21899	0.23957	0.999102	-4.56487
	CCDC15	ENSG00000149548	11	124954121	125041489	1	87368	protein_coding	PC	0.432065	4.83842	1.21852	0.239743	0.999102	-4.56496
	OSBPL9	ENSG00000117859	1	51577179	51798427	1	221248	protein_coding	PC	0.237591	5.55114	1.21774	0.24003	0.999102	-4.5651
	C4orf33	ENSG00000151470	4	129093317	129116640	1	23323	protein_coding	PC	0.244062	6.62665	1.21749	0.240124	0.999102	-4.56515
	ZBTB34	ENSG00000177125	9	126860665	126885878	1	25213	protein_coding	PC	-0.302977	5.00153	-1.21735	0.240177	0.999102	-4.56518
	ATXN2	ENSG00000204842	12	111443485	111599676	-1	156191	protein_coding	PC	0.37278	6.46981	1.21729	0.240198	0.999102	-4.56519
	UBA52P3	ENSG00000243023	14	58141279	58141660	1	381	processed_pseudogene	PSE	-0.263305	9.3074	-1.21727	0.240203	0.999102	-4.56519
	ZNF280C	ENSG00000056277	X	130202707	130268899	-1	66192	protein_coding	PC	-0.242673	4.51825	-1.2172	0.240231	0.999102	-4.5652
	CBWD1	ENSG00000172785	9	121038	179147	-1	58109	protein_coding	PC	-0.234699	8.40191	-1.21684	0.240365	0.999102	-4.56527
	MAX	ENSG00000125952	14	65006174	65102695	-1	96521	protein_coding	PC	-0.31872	11.8287	-1.21605	0.240658	0.999102	-4.56542
	NUBP1	ENSG00000103274	16	10743786	10769351	1	25565	protein_coding	PC	0.182488	7.27576	1.21596	0.240692	0.999102	-4.56543
	POLD4	ENSG00000175482	11	67350772	67356972	-1	6200	protein_coding	PC	-0.211351	4.43184	-1.21579	0.240753	0.999102	-4.56546
	CEP57	ENSG00000166037	11	95789965	95832693	1	42728	protein_coding	PC	0.221154	6.80423	1.21544	0.240882	0.999102	-4.56553
	RUFY1	ENSG00000176783	5	179550554	179610012	1	59458	protein_coding	PC	-0.494873	9.05002	-1.21442	0.241263	0.999102	-4.56572
	BX890604.2	ENSG00000285756	X	3817528	3937855	-1	120327	lincRNA	LNC	0.314203	4.94895	1.21437	0.24128	0.999102	-4.56572
	AKR1C2	ENSG00000151632	10	4987400	5018031	-1	30631	protein_coding	PC	0.277765	5.23509	1.21389	0.241459	0.999102	-4.56581
	BCLAF1P2	ENSG00000279800	16	34266041	34268649	-1	2608	processed_pseudogene	PSE	0.282762	5.85045	1.21266	0.241917	0.999102	-4.56604
	SMYD5	ENSG00000135632	2	73214222	73227221	1	12999	protein_coding	PC	-0.454657	4.31342	-1.21262	0.241931	0.999102	-4.56605
	MKLN1	ENSG00000128585	7	131110096	131496632	1	386536	protein_coding	PC	0.375877	7.46409	1.21251	0.241975	0.999102	-4.56607
	PKP4	ENSG00000144283	2	158456964	158682879	1	225915	protein_coding	PC	-0.268585	6.65072	-1.21203	0.242151	0.999102	-4.56615
	PPBP	ENSG00000163736	4	73986439	73988190	-1	1751	protein_coding	PC	-0.822865	10.3418	-1.21175	0.242256	0.999102	-4.56621
	XPO1	ENSG00000082898	2	61477849	61538626	-1	60777	protein_coding	PC	0.335689	6.52561	1.21162	0.242307	0.999102	-4.56623
	MTHFR	ENSG00000177000	1	11785723	11806920	-1	21197	protein_coding	PC	-1.20984	7.78146	-1.21109	0.242504	0.999102	-4.56633
	TREML1	ENSG00000161911	6	41149342	41154337	-1	4995	protein_coding	PC	-0.69664	4.81	-1.20978	0.242992	0.999102	-4.56657
	DNMT3B	ENSG00000088305	20	32762385	32809356	1	46971	protein_coding	PC	-0.269639	5.63783	-1.20926	0.243186	0.999102	-4.56666
	RPL34P18	ENSG00000240509	8	93957338	93957691	-1	353	processed_pseudogene	PSE	-0.290961	11.4202	-1.2088	0.243359	0.999102	-4.56675
	AC138649.1	ENSG00000274253	15	22757857	22778741	1	20884	sense_overlapping	LNC	-0.334899	5.18287	-1.20818	0.24359	0.999102	-4.56686
	ZBTB25	ENSG00000089775	14	64449106	64505213	-1	56107	protein_coding	PC	-0.309251	7.25789	-1.20798	0.243666	0.999102	-4.5669
	MTA3	ENSG00000057935	2	42494569	42756947	1	262378	protein_coding	PC	0.307954	4.71061	1.20786	0.243713	0.999102	-4.56692
	ABTB1	ENSG00000114626	3	127672935	127680926	1	7991	protein_coding	PC	-0.355452	6.27751	-1.20754	0.243831	0.999102	-4.56698
	TAF1B	ENSG00000115750	2	9843443	9934416	1	90973	protein_coding	PC	0.203966	6.81176	1.20658	0.244192	0.999102	-4.56716
	CDK5RAP2	ENSG00000136861	9	120388869	120580170	-1	191301	protein_coding	PC	0.269102	6.9946	1.20653	0.24421	0.999102	-4.56716
	BEX2	ENSG00000133134	X	103309346	103311046	-1	1700	protein_coding	PC	-0.445333	4.42934	-1.2065	0.24422	0.999102	-4.56717
	EIF1AD	ENSG00000175376	11	65996545	66002176	-1	5631	protein_coding	PC	-0.288817	7.54702	-1.20424	0.24507	0.999102	-4.56758
	RPS29P11	ENSG00000242640	4	25678850	25679020	1	170	processed_pseudogene	PSE	-0.299162	6.10248	-1.20408	0.245129	0.999102	-4.56761
	ALKBH2	ENSG00000189046	12	109088188	109093631	-1	5443	protein_coding	PC	-0.22932	5.73623	-1.20401	0.245157	0.999102	-4.56763
	CU634019.1	ENSG00000277067	21	7048891	7087229	1	38338	lincRNA	LNC	0.32417	4.74404	1.20394	0.245182	0.999102	-4.56764
	INPP5F	ENSG00000198825	10	119726042	119829278	1	103236	protein_coding	PC	0.204771	4.41943	1.20388	0.245206	0.999102	-4.56765
	GDI2P1	ENSG00000229165	7	48902556	48903891	-1	1335	processed_pseudogene	PSE	-0.214314	6.03987	-1.20311	0.245498	0.999102	-4.56779
	GNG11	ENSG00000127920	7	93921699	93928610	1	6911	protein_coding	PC	-0.559859	5.94512	-1.20274	0.245637	0.999102	-4.56786
	SUMF1	ENSG00000144455	3	3700814	4467273	-1	766459	protein_coding	PC	-0.297929	5.86873	-1.20252	0.245718	0.999102	-4.5679
	PLPBP	ENSG00000147471	8	37762595	37779768	1	17173	protein_coding	PC	-0.20639	7.82681	-1.20208	0.245886	0.999102	-4.56798
	GLCE	ENSG00000138604	15	69160584	69272217	1	111633	protein_coding	PC	0.237074	5.10979	1.20176	0.246004	0.999102	-4.56804
	ARFRP1	ENSG00000101246	20	63698642	63708025	-1	9383	protein_coding	PC	-0.300075	5.63642	-1.2014	0.246142	0.999102	-4.5681
	GP9	ENSG00000169704	3	129060767	129062406	1	1639	protein_coding	PC	-0.444996	5.44247	-1.20124	0.246202	0.999102	-4.56813
	DHX32	ENSG00000089876	10	125836337	125896436	-1	60099	protein_coding	PC	0.309933	5.72589	1.20092	0.246322	0.999102	-4.56819
	BEX1	ENSG00000133169	X	103062651	103064171	-1	1520	protein_coding	PC	-0.606258	6.80777	-1.20088	0.246337	0.999102	-4.5682
	RAB6A	ENSG00000175582	11	73675638	73761137	-1	85499	protein_coding	PC	0.241014	8.32223	1.20075	0.246386	0.999102	-4.56822
	MED16	ENSG00000175221	19	867630	893218	-1	25588	protein_coding	PC	-0.394149	5.54627	-1.20067	0.246418	0.999102	-4.56824
	BORCS5	ENSG00000165714	12	12357078	12471233	1	114155	protein_coding	PC	-0.29304	4.9978	-1.2001	0.246633	0.999102	-4.56834
	TMSB10P2	ENSG00000235211	X	18341216	18341346	1	130	processed_pseudogene	PSE	0.288647	5.43788	1.19949	0.246861	0.999102	-4.56845
	ZNF639	ENSG00000121864	3	179323031	179338583	1	15552	protein_coding	PC	0.302742	5.73121	1.19908	0.247017	0.999102	-4.56853
	USO1	ENSG00000138768	4	75724593	75814286	1	89693	protein_coding	PC	0.21499	8.07034	1.19851	0.247235	0.999102	-4.56863
	HSF1	ENSG00000185122	8	144291591	144314720	1	23129	protein_coding	PC	0.250444	4.27797	1.19839	0.24728	0.999102	-4.56865
	GALNT11	ENSG00000178234	7	152025674	152122340	1	96666	protein_coding	PC	0.245383	5.88922	1.19828	0.247322	0.999102	-4.56867
	EIF2B2	ENSG00000119718	14	75002921	75012366	1	9445	protein_coding	PC	0.233377	7.32023	1.19799	0.247431	0.999102	-4.56873
	SH2D3C	ENSG00000095370	9	127738317	127778710	-1	40393	protein_coding	PC	-0.352821	5.01678	-1.19792	0.247458	0.999102	-4.56874
	ARL17B	ENSG00000228696	17	46274784	46361797	-1	87013	protein_coding	PC	-0.340616	5.22151	-1.19789	0.247471	0.999102	-4.56874
	PPP1R12A	ENSG00000058272	12	79773563	79935460	-1	161897	protein_coding	PC	0.26494	10.3256	1.19783	0.247491	0.999102	-4.56875
	HLA-DRB5	ENSG00000198502	6	32517353	32530287	-1	12934	protein_coding	PC	-0.602721	7.90235	-1.19773	0.24753	0.999102	-4.56877
	ZNF780A	ENSG00000197782	19	40069152	40090938	-1	21786	protein_coding	PC	0.29271	4.27422	1.19762	0.247572	0.999102	-4.56879
	TLK1P1	ENSG00000226783	9	122685933	122688372	1	2439	processed_pseudogene	PSE	0.244154	4.46394	1.19744	0.247639	0.999102	-4.56883
	CEP19	ENSG00000174007	3	196706277	196712250	-1	5973	protein_coding	PC	0.294871	5.73089	1.19744	0.24764	0.999102	-4.56883
	UTRN	ENSG00000152818	6	144285701	144853034	1	567333	protein_coding	PC	0.354706	6.28097	1.19686	0.24786	0.999102	-4.56893
	DIMT1	ENSG00000086189	5	62347284	62403939	-1	56655	protein_coding	PC	-0.267973	7.16069	-1.19669	0.247926	0.999102	-4.56896
	AC145138.1	ENSG00000251634	5	71102898	71128753	-1	25855	unprocessed_pseudogene	PSE	-0.366925	4.83481	-1.19655	0.247976	0.999102	-4.56899
	ITGB3	ENSG00000259207	17	47253846	47311816	1	57970	protein_coding	PC	-0.674157	9.73599	-1.19609	0.248152	0.999102	-4.56907
	RPS21	ENSG00000171858	20	62387103	62388520	1	1417	protein_coding	PC	-0.252021	6.58858	-1.19586	0.248239	0.999102	-4.56911
	TMEM176A	ENSG00000002933	7	150800403	150805118	1	4715	protein_coding	PC	-0.793738	6.32687	-1.19546	0.248392	0.999102	-4.56919
	NPM2	ENSG00000158806	8	22024125	22036897	1	12772	protein_coding	PC	-0.281761	5.07122	-1.195	0.248567	0.999102	-4.56927
	SLC8B1	ENSG00000089060	12	113298759	113359493	-1	60734	protein_coding	PC	-0.335225	5.91034	-1.19449	0.248759	0.999102	-4.56936
	ANKRD27	ENSG00000105186	19	32597006	32676597	-1	79591	protein_coding	PC	-0.265708	7.00251	-1.19439	0.248797	0.999102	-4.56938
	PRXL2C	ENSG00000158122	9	96639577	96655317	-1	15740	protein_coding	PC	-0.246835	9.79002	-1.19427	0.248844	0.999102	-4.5694
	TTC32	ENSG00000183891	2	19896631	19901983	-1	5352	protein_coding	PC	-0.344306	6.85693	-1.19407	0.248919	0.999102	-4.56944
	PA2G4P6	ENSG00000231799	9	89449558	89450754	1	1196	processed_pseudogene	PSE	0.350896	5.11464	1.19383	0.24901	0.999102	-4.56948
	DUSP7	ENSG00000164086	3	52048919	52056571	-1	7652	protein_coding	PC	-0.275273	6.27517	-1.1937	0.249063	0.999102	-4.56951
	BDP1	ENSG00000145734	5	71455651	71567820	1	112169	protein_coding	PC	0.320925	7.66635	1.19361	0.249094	0.999102	-4.56952
	AHCYL2	ENSG00000158467	7	129225023	129430211	1	205188	protein_coding	PC	0.250296	5.50365	1.19347	0.24915	0.999102	-4.56955
	TMEM40	ENSG00000088726	3	12733528	12769457	-1	35929	protein_coding	PC	-0.95142	6.6691	-1.19338	0.249183	0.999102	-4.56956
	ZSCAN9	ENSG00000137185	6	28224886	28233482	1	8596	protein_coding	PC	0.211284	5.30542	1.19272	0.249436	0.999102	-4.56968
	DDX58	ENSG00000107201	9	32455302	32526208	-1	70906	protein_coding	PC	0.363651	5.94144	1.19258	0.249489	0.999102	-4.56971
	TRIP13	ENSG00000071539	5	892884	919357	1	26473	protein_coding	PC	-0.320466	5.43267	-1.19257	0.249491	0.999102	-4.56971
	SMAD4	ENSG00000141646	18	51028394	51085045	1	56651	protein_coding	PC	0.234058	5.08705	1.1922	0.249632	0.999102	-4.56978
	ARL4AP2	ENSG00000248780	4	40786110	40786710	1	600	processed_pseudogene	PSE	0.204191	4.95651	1.19179	0.24979	0.999102	-4.56985
	WASH2P	ENSG00000146556	2	113588550	113599043	1	10493	transcribed_unprocessed_pseudogene	PSE	-0.646171	5.3199	-1.19149	0.249904	0.999102	-4.56991
	HES1	ENSG00000114315	3	194136148	194138732	1	2584	protein_coding	PC	0.336704	4.60455	1.19096	0.250108	0.999102	-4.57
	SOCS2	ENSG00000120833	12	93569814	93583487	1	13673	protein_coding	PC	0.381588	8.5581	1.19087	0.25014	0.999102	-4.57002
	LTA4H	ENSG00000111144	12	96000753	96043520	-1	42767	protein_coding	PC	-0.228159	8.29803	-1.19077	0.250178	0.999102	-4.57004
	NAPEPLD	ENSG00000161048	7	103099776	103149560	-1	49784	protein_coding	PC	0.199286	6.06444	1.19063	0.250233	0.999102	-4.57006
	CCL3L1	ENSG00000276085	17	36194869	36196758	-1	1889	protein_coding	PC	0.493713	4.16229	1.19015	0.250418	0.999102	-4.57015
	MTHFSD	ENSG00000103248	16	86530176	86555235	-1	25059	protein_coding	PC	-0.255405	4.86883	-1.19013	0.250425	0.999102	-4.57016
	GTPBP8	ENSG00000163607	3	112990918	113015060	1	24142	protein_coding	PC	0.231736	6.97525	1.19006	0.250451	0.999102	-4.57017
	AMOTL1	ENSG00000166025	11	94706431	94876748	1	170317	protein_coding	PC	-0.335238	5.20817	-1.18983	0.25054	0.999102	-4.57021
	UCP2	ENSG00000175567	11	73974672	73982843	-1	8171	protein_coding	PC	0.278469	9.53516	1.1892	0.25078	0.999102	-4.57032
	CENPK	ENSG00000123219	5	65517766	65563168	-1	45402	protein_coding	PC	0.395747	7.50454	1.18913	0.250807	0.999102	-4.57034
	PBDC1	ENSG00000102390	X	76172936	76178204	1	5268	protein_coding	PC	0.189538	8.04781	1.18907	0.250832	0.999102	-4.57035
	TRIO	ENSG00000038382	5	14143342	14532128	1	388786	protein_coding	PC	-0.270674	5.20217	-1.18906	0.250834	0.999102	-4.57035
	SUPT4H1P2	ENSG00000246115	12	8512374	8512726	-1	352	processed_pseudogene	PSE	-0.22995	7.18165	-1.18896	0.250871	0.999102	-4.57037
	CNTLN	ENSG00000044459	9	17134982	17503923	1	368941	protein_coding	PC	0.328503	5.88218	1.18874	0.250956	0.999102	-4.57041
	OXR1	ENSG00000164830	8	106359476	106752694	1	393218	protein_coding	PC	-0.195353	6.0771	-1.1883	0.251125	0.999102	-4.57049
	AC131206.1	ENSG00000255836	12	7438780	7439990	-1	1210	processed_pseudogene	PSE	-0.204029	7.63138	-1.18792	0.25127	0.999102	-4.57056
	HSPA14	ENSG00000187522	10	14838306	14871741	1	33435	protein_coding	PC	0.237777	7.62062	1.18785	0.251297	0.999102	-4.57057
	NR6A1	ENSG00000148200	9	124517275	124771311	-1	254036	protein_coding	PC	-0.304188	6.6498	-1.18771	0.251351	0.999102	-4.57059
	PRMT2	ENSG00000160310	21	46635595	46665124	1	29529	protein_coding	PC	0.248935	9.81469	1.18766	0.25137	0.999102	-4.5706
	RPL34P1	ENSG00000237049	1	168210616	168210969	1	353	processed_pseudogene	PSE	-0.258688	5.27528	-1.18749	0.251436	0.999102	-4.57063
	RPL23AP7	ENSG00000240356	2	113610502	113627090	-1	16588	transcribed_processed_pseudogene	PSE	0.270012	6.45739	1.18718	0.251553	0.999102	-4.57069
	MTM1	ENSG00000171100	X	150568619	150673322	1	104703	protein_coding	PC	0.489789	5.35187	1.18713	0.251572	0.999102	-4.5707
	NUP58	ENSG00000139496	13	25301556	25349800	1	48244	protein_coding	PC	0.26602	6.22408	1.18713	0.251575	0.999102	-4.5707
	RASGRP2	ENSG00000068831	11	64726911	64745456	-1	18545	protein_coding	PC	-0.373379	6.15462	-1.18713	0.251576	0.999102	-4.5707
	LRMP	ENSG00000118308	12	25004342	25108334	1	103992	protein_coding	PC	0.287865	7.42834	1.18673	0.251727	0.999102	-4.57077
	L3MBTL3	ENSG00000198945	6	130013699	130141451	1	127752	protein_coding	PC	0.39292	4.98401	1.18669	0.251743	0.999102	-4.57078
	ADA2	ENSG00000093072	22	17178790	17258235	-1	79445	protein_coding	PC	-0.435581	4.85454	-1.18665	0.251759	0.999102	-4.57079
	MSTRG.25881	MSTRG.25881	4	139046427	139047800	0	1373	NOVEL	NOVEL	-0.326568	6.81205	-1.18662	0.25177	0.999102	-4.57079
	TWSG1	ENSG00000128791	18	9334767	9402420	1	67653	protein_coding	PC	-1.0422	7.55831	-1.18584	0.252071	0.999102	-4.57093
	PSMC1P1	ENSG00000241506	3	68635705	68637024	1	1319	processed_pseudogene	PSE	0.250306	8.36153	1.18573	0.252112	0.999102	-4.57095
	NSUN4	ENSG00000117481	1	46340177	46365152	1	24975	protein_coding	PC	0.255082	6.64793	1.18566	0.25214	0.999102	-4.57097
	TBL2	ENSG00000106638	7	73567533	73578791	-1	11258	protein_coding	PC	-0.196776	5.26779	-1.18543	0.252226	0.999102	-4.57101
	AL161909.1	ENSG00000232176	9	19200335	19201046	-1	711	processed_pseudogene	PSE	-0.248632	8.86672	-1.18516	0.252332	0.999102	-4.57106
	AL513122.1	ENSG00000214651	9	121238117	121240089	-1	1972	processed_pseudogene	PSE	-0.266854	4.82223	-1.18513	0.252341	0.999102	-4.57106
	SH3BGRL3	ENSG00000142669	1	26280086	26281522	1	1436	protein_coding	PC	0.218144	11.1836	1.18425	0.252683	0.999102	-4.57122
	CYB5B	ENSG00000103018	16	69424525	69466266	1	41741	protein_coding	PC	0.240345	7.53001	1.18402	0.25277	0.999102	-4.57126
	GSTO1	ENSG00000148834	10	104235356	104267459	1	32103	protein_coding	PC	-0.26263	6.5178	-1.18392	0.25281	0.999102	-4.57128
	SH3RF1	ENSG00000154447	4	169094259	169270956	-1	176697	protein_coding	PC	0.286856	5.108	1.18374	0.252879	0.999102	-4.57131
	VDAC1P1	ENSG00000073905	X	80929500	80930347	1	847	processed_pseudogene	PSE	0.230227	5.02473	1.18371	0.252888	0.999102	-4.57132
	VEZF1	ENSG00000136451	17	57971547	57988259	-1	16712	protein_coding	PC	0.275762	5.45408	1.18357	0.252945	0.999102	-4.57134
	COMMD9	ENSG00000110442	11	36269284	36289449	-1	20165	protein_coding	PC	-0.232261	8.48874	-1.18326	0.253062	0.999102	-4.5714
	TMBIM4	ENSG00000155957	12	66135846	66170072	-1	34226	protein_coding	PC	0.267157	5.60617	1.18268	0.253285	0.999102	-4.5715
	AL627223.1	ENSG00000227845	9	125372325	125372766	-1	441	processed_pseudogene	PSE	0.30359	6.13798	1.1826	0.253316	0.999102	-4.57152
	RINL	ENSG00000187994	19	38867830	38878275	-1	10445	protein_coding	PC	0.288229	5.14074	1.18215	0.253492	0.999102	-4.5716
	MRPS28	ENSG00000147586	8	79918717	80030289	-1	111572	protein_coding	PC	-0.216441	4.77858	-1.18209	0.253516	0.999102	-4.57161
	VPS4B	ENSG00000119541	18	63389190	63422483	-1	33293	protein_coding	PC	0.234837	7.87535	1.18198	0.253558	0.999102	-4.57163
	ZNF331	ENSG00000130844	19	53519527	53580269	1	60742	protein_coding	PC	0.268655	4.83866	1.18189	0.253593	0.999102	-4.57165
	YWHAQ	ENSG00000134308	2	9583967	9630997	-1	47030	protein_coding	PC	-0.187053	7.04831	-1.18177	0.253639	0.999102	-4.57167
	AL009174.1	ENSG00000227008	X	133670971	133671386	1	415	processed_pseudogene	PSE	-0.250716	6.95997	-1.18133	0.253808	0.999102	-4.57175
	ATP6V1C1	ENSG00000155097	8	103021063	103073051	1	51988	protein_coding	PC	0.299471	7.8752	1.18126	0.253834	0.999102	-4.57176
	RBM7	ENSG00000076053	11	114400030	114414203	1	14173	protein_coding	PC	-0.1763	5.19827	-1.18081	0.254011	0.999102	-4.57184
	ARHGAP10	ENSG00000071205	4	147732063	148072780	1	340717	protein_coding	PC	-0.432088	4.95238	-1.18075	0.254031	0.999102	-4.57185
	RPL29P11	ENSG00000224858	3	37016523	37017014	-1	491	processed_pseudogene	PSE	-0.35959	5.79505	-1.18068	0.254061	0.999102	-4.57187
	PLXNA3	ENSG00000130827	X	154458281	154477779	1	19498	protein_coding	PC	0.341104	5.65325	1.18054	0.254112	0.999102	-4.57189
	TRIM23	ENSG00000113595	5	65589690	65625975	-1	36285	protein_coding	PC	-0.21437	5.72264	-1.18044	0.254153	0.999102	-4.57191
	LGALS12	ENSG00000133317	11	63506084	63516774	1	10690	protein_coding	PC	-0.583415	6.85307	-1.17986	0.254376	0.999102	-4.57201
	SEPT7	ENSG00000122545	7	35800932	35907105	1	106173	protein_coding	PC	0.219243	7.86248	1.17955	0.254496	0.999102	-4.57207
	METTL9	ENSG00000197006	16	21597218	21657473	1	60255	protein_coding	PC	-0.310126	7.70025	-1.17955	0.254498	0.999102	-4.57207
	ADA	ENSG00000196839	20	44619522	44652233	-1	32711	protein_coding	PC	-0.614891	6.97455	-1.17935	0.254573	0.999102	-4.5721
	PLEKHA3	ENSG00000116095	2	178480457	178516463	1	36006	protein_coding	PC	0.218136	6.96512	1.17928	0.254601	0.999102	-4.57212
	PMS2P6	ENSG00000174384	7	73093657	73105389	1	11732	unprocessed_pseudogene	PSE	-0.204853	4.36653	-1.17923	0.25462	0.999102	-4.57213
	AEN	ENSG00000181026	15	88621337	88632281	1	10944	protein_coding	PC	-0.337642	6.30601	-1.17917	0.254643	0.999102	-4.57214
	ZDHHC9	ENSG00000188706	X	129803288	129843909	-1	40621	protein_coding	PC	0.311295	6.08718	1.17846	0.254918	0.999102	-4.57226
	UBFD1	ENSG00000103353	16	23557721	23574389	1	16668	protein_coding	PC	-0.184126	4.82038	-1.17763	0.255241	0.999102	-4.57241
	DNAH10OS	ENSG00000250091	12	123925461	123934984	-1	9523	antisense	LNC	-0.315451	5.15343	-1.17742	0.255322	0.999102	-4.57245
	ZNF70	ENSG00000187792	22	23738682	23751112	-1	12430	protein_coding	PC	0.292289	4.30889	1.17737	0.255342	0.999102	-4.57246
	PHF14	ENSG00000106443	7	10973336	11169630	1	196294	protein_coding	PC	-0.243499	7.14056	-1.17719	0.255411	0.999102	-4.57249
	PFKL	ENSG00000141959	21	44300051	44327376	1	27325	protein_coding	PC	-0.560659	5.89937	-1.17683	0.255551	0.999102	-4.57256
	UBE3C	ENSG00000009335	7	157138916	157269370	1	130454	protein_coding	PC	0.313864	5.82006	1.17662	0.255634	0.999102	-4.5726
	AL591846.1	ENSG00000224114	1	206695837	206696269	-1	432	processed_pseudogene	PSE	-0.290482	4.86474	-1.1765	0.255678	0.999102	-4.57262
	MAPKAPK5-AS1	ENSG00000234608	12	111839764	111842902	-1	3138	lincRNA	LNC	-0.218922	5.6403	-1.1763	0.255758	0.999102	-4.57265
	PSTPIP1	ENSG00000140368	15	76993359	77037332	1	43973	protein_coding	PC	-0.64337	5.1551	-1.17604	0.25586	0.999102	-4.5727
	THAP5P1	ENSG00000224324	7	158623188	158623449	-1	261	processed_pseudogene	PSE	0.203499	4.66794	1.176	0.255873	0.999102	-4.57271
	COMMD5	ENSG00000170619	8	144841042	144853736	-1	12694	protein_coding	PC	-0.183355	6.94367	-1.17597	0.255885	0.999102	-4.57271
	RAB11FIP1	ENSG00000156675	8	37858618	37899467	-1	40849	protein_coding	PC	-0.317515	4.82566	-1.17539	0.256113	0.999102	-4.57282
	CCNB1IP1	ENSG00000100814	14	20311368	20333312	-1	21944	protein_coding	PC	0.202299	4.51181	1.17492	0.256294	0.999102	-4.5729
	AL592293.2	ENSG00000234297	9	15055057	15056052	1	995	processed_pseudogene	PSE	0.271038	5.21771	1.17424	0.25656	0.999102	-4.57302
	LAX1	ENSG00000122188	1	203765176	203776233	1	11057	protein_coding	PC	0.604285	6.27336	1.17374	0.256753	0.999102	-4.57311
	AC009245.1	ENSG00000230383	7	137721985	137722846	1	861	processed_pseudogene	PSE	-0.23474	4.24896	-1.17373	0.256758	0.999102	-4.57312
	ARSG	ENSG00000141337	17	68259182	68422731	1	163549	protein_coding	PC	0.312371	4.51034	1.17341	0.256882	0.999102	-4.57317
	HMGN1	ENSG00000205581	21	39342315	39349647	-1	7332	protein_coding	PC	0.179708	6.04092	1.17318	0.256973	0.999102	-4.57322
	XIAP	ENSG00000101966	X	123859724	123913979	1	54255	protein_coding	PC	0.26072	6.56696	1.17307	0.257017	0.999102	-4.57324
	BX322784.1	ENSG00000236852	X	62779250	62780326	1	1076	processed_pseudogene	PSE	0.243591	4.88156	1.173	0.257042	0.999102	-4.57325
	RPL13AP7	ENSG00000213885	21	25361821	25362431	1	610	processed_pseudogene	PSE	-0.256424	9.48117	-1.17253	0.257225	0.999102	-4.57333
	CREB3	ENSG00000107175	9	35732598	35736999	1	4401	protein_coding	PC	-0.274022	5.95117	-1.17242	0.257271	0.999102	-4.57335
	RPL5P4	ENSG00000229994	1	35350722	35351607	1	885	processed_pseudogene	PSE	-0.217664	4.79055	-1.17212	0.257387	0.999102	-4.57341
	PRPF3	ENSG00000117360	1	150321479	150353233	1	31754	protein_coding	PC	0.28875	6.2535	1.17204	0.257417	0.999102	-4.57342
	ORC6	ENSG00000091651	16	46689643	46698394	1	8751	protein_coding	PC	0.305199	6.78457	1.17131	0.257704	0.999102	-4.57355
	BIRC2	ENSG00000110330	11	102347211	102378670	1	31459	protein_coding	PC	0.291799	5.56781	1.17129	0.257712	0.999102	-4.57355
	PSPH	ENSG00000146733	7	56011051	56051604	-1	40553	protein_coding	PC	-0.286496	6.78957	-1.17122	0.257738	0.999102	-4.57357
	BDH2P1	ENSG00000232699	6	99174744	99175479	1	735	processed_pseudogene	PSE	0.269025	4.65086	1.17081	0.257899	0.999102	-4.57364
	DLGAP1-AS1	ENSG00000177337	18	3593732	3598352	1	4620	antisense	LNC	0.204894	4.69193	1.17071	0.257937	0.999102	-4.57366
	CDK7P1	ENSG00000213194	2	157210847	157211539	-1	692	processed_pseudogene	PSE	0.207419	5.36666	1.17058	0.257988	0.999102	-4.57368
	ITPR2	ENSG00000123104	12	26335352	26833194	-1	497842	protein_coding	PC	0.379474	6.66516	1.16966	0.258349	0.999102	-4.57385
	BX571818.1	ENSG00000285417	1	206035253	206062257	1	27004	transcribed_unitary_pseudogene	PSE	-0.401196	5.02933	-1.16891	0.258641	0.999102	-4.57398
	RPL24	ENSG00000114391	3	101681091	101686718	-1	5627	protein_coding	PC	-0.245125	6.06603	-1.16887	0.258658	0.999102	-4.57399
	GDF11	ENSG00000135414	12	55743280	55757278	1	13998	protein_coding	PC	0.566049	5.97273	1.16855	0.258785	0.999102	-4.57405
	AKR1B1	ENSG00000085662	7	134442356	134459284	-1	16928	protein_coding	PC	0.210334	5.31265	1.16828	0.258891	0.999102	-4.57409
	OSBPL2	ENSG00000130703	20	62231922	62296213	1	64291	protein_coding	PC	0.224511	6.89195	1.16814	0.258944	0.999102	-4.57412
	DIS3	ENSG00000083520	13	72752169	72782096	-1	29927	protein_coding	PC	0.26893	6.12494	1.16813	0.258949	0.999102	-4.57412
	CALHM2	ENSG00000138172	10	103446786	103452402	-1	5616	protein_coding	PC	-0.210007	5.24958	-1.16792	0.259029	0.999102	-4.57416
	INAFM2	ENSG00000259330	15	40323664	40326715	1	3051	protein_coding	PC	-0.331567	6.47638	-1.16762	0.259149	0.999102	-4.57421
	CPNE8	ENSG00000139117	12	38646822	38907430	-1	260608	protein_coding	PC	-0.386908	9.26007	-1.16758	0.259164	0.999102	-4.57422
	SSBP2	ENSG00000145687	5	81413021	81751797	-1	338776	protein_coding	PC	-0.238903	6.23078	-1.16744	0.259218	0.999102	-4.57424
	RPL35AP35	ENSG00000239256	17	29340482	29340822	-1	340	processed_pseudogene	PSE	-0.228404	5.94393	-1.16726	0.259291	0.999102	-4.57428
	YBX3P1	ENSG00000261614	16	31568386	31569475	-1	1089	processed_pseudogene	PSE	0.234192	5.71327	1.16723	0.259302	0.999102	-4.57428
	HIST2H2AA4	ENSG00000272196	1	149851061	149851624	1	563	protein_coding	PC	-0.302011	5.84406	-1.16723	0.259303	0.999102	-4.57428
	AC020633.1	ENSG00000240890	3	132386522	132389074	1	2552	processed_pseudogene	PSE	0.334983	4.82388	1.16707	0.259366	0.999102	-4.57431
	MNDA	ENSG00000163563	1	158831351	158849506	1	18155	protein_coding	PC	-0.625994	7.93286	-1.16704	0.259376	0.999102	-4.57432
	LIN7B	ENSG00000104863	19	49114324	49118460	1	4136	protein_coding	PC	-0.369392	4.4592	-1.16659	0.259552	0.999102	-4.5744
	ELOA-AS1	ENSG00000236810	1	23760382	23778287	-1	17905	antisense	LNC	0.209255	4.48476	1.16656	0.259563	0.999102	-4.5744
	HAX1	ENSG00000143575	1	154272511	154275875	1	3364	protein_coding	PC	0.243007	5.41572	1.1662	0.259706	0.999102	-4.57447
	SERTAD3	ENSG00000167565	19	40440844	40444335	-1	3491	protein_coding	PC	-0.284149	5.36959	-1.16585	0.259844	0.999102	-4.57453
	POLR2J3	ENSG00000285437	7	102562133	102572583	-1	10450	protein_coding	PC	0.211724	6.52118	1.1657	0.259903	0.999102	-4.57455
	MBD5	ENSG00000204406	2	148021011	148516971	1	495960	protein_coding	PC	0.22479	5.21753	1.16551	0.259979	0.999102	-4.57459
	LCORL	ENSG00000178177	4	17841199	18021876	-1	180677	protein_coding	PC	-0.2646	5.79676	-1.16525	0.260079	0.999102	-4.57463
	CENPN	ENSG00000166451	16	81006498	81033114	1	26616	protein_coding	PC	0.23192	6.8638	1.1651	0.26014	0.999102	-4.57466
	MEPCE	ENSG00000146834	7	100428790	100434118	1	5328	protein_coding	PC	-0.231637	4.95613	-1.16497	0.260192	0.999102	-4.57469
	SLC2A6	ENSG00000160326	9	133471094	133479127	-1	8033	protein_coding	PC	0.360504	5.99679	1.16481	0.260254	0.999102	-4.57471
	TTC29	ENSG00000137473	4	146706638	146945882	-1	239244	protein_coding	PC	0.593438	4.47562	1.16478	0.260264	0.999102	-4.57472
	FO393411.1	ENSG00000180211	6	39958414	39958833	-1	419	processed_pseudogene	PSE	-0.271452	14.2377	-1.16434	0.260438	0.999102	-4.5748
	TP53BP1	ENSG00000067369	15	43403061	43510728	-1	107667	protein_coding	PC	0.310056	6.33662	1.16398	0.260581	0.999102	-4.57486
	AC116337.1	ENSG00000196390	5	74929880	74930566	1	686	processed_pseudogene	PSE	-0.170045	4.41868	-1.16389	0.260615	0.999102	-4.57488
	HIGD2A	ENSG00000146066	5	176388751	176389761	1	1010	protein_coding	PC	-0.205109	8.14168	-1.16362	0.260721	0.999102	-4.57493
	UNC93B1	ENSG00000110057	11	67991100	68004982	-1	13882	protein_coding	PC	-0.490537	4.91544	-1.16338	0.260816	0.999102	-4.57497
	TBL3	ENSG00000183751	16	1972037	1982933	1	10896	protein_coding	PC	-0.301337	4.63947	-1.16277	0.261058	0.999102	-4.57508
	CD52	ENSG00000169442	1	26317958	26320523	1	2565	protein_coding	PC	0.303226	9.68859	1.16273	0.261075	0.999102	-4.57509
	CCRL2	ENSG00000121797	3	46407166	46412997	1	5831	protein_coding	PC	0.32011	6.43123	1.16268	0.261096	0.999102	-4.5751
	HMGB3	ENSG00000029993	X	150980509	150990771	1	10262	protein_coding	PC	-0.244073	4.55974	-1.16241	0.261199	0.999102	-4.57514
	RFXANK	ENSG00000064490	19	19192229	19201869	1	9640	protein_coding	PC	-0.218726	8.16586	-1.16237	0.261216	0.999102	-4.57515
	ARMC9	ENSG00000135931	2	231198546	231374837	1	176291	protein_coding	PC	-0.607044	4.69154	-1.16231	0.261242	0.999102	-4.57516
	SUSD3	ENSG00000157303	9	93058688	93085133	1	26445	protein_coding	PC	-0.373769	5.83377	-1.16216	0.261299	0.999102	-4.57519
	CXCL1	ENSG00000163739	4	73869393	73871242	1	1849	protein_coding	PC	-0.435174	5.3887	-1.16205	0.261342	0.999102	-4.57521
	NELFA	ENSG00000185049	4	1982714	2041903	-1	59189	protein_coding	PC	-0.426504	5.60099	-1.16172	0.261472	0.999102	-4.57527
	RALB	ENSG00000144118	2	120240064	120294710	1	54646	protein_coding	PC	0.34035	8.15553	1.16139	0.261605	0.999102	-4.57533
	TSC22D3	ENSG00000157514	X	107713221	107777342	-1	64121	protein_coding	PC	-0.33019	5.72399	-1.16128	0.261648	0.999102	-4.57534
	DPH6	ENSG00000134146	15	35217345	35546193	-1	328848	protein_coding	PC	0.314457	6.5487	1.16073	0.261865	0.999102	-4.57544
	PELI2	ENSG00000139946	14	56117814	56301524	1	183710	protein_coding	PC	-0.243691	7.23061	-1.16069	0.26188	0.999102	-4.57545
	HDAC2	ENSG00000196591	6	113933028	114011308	-1	78280	protein_coding	PC	-0.283559	8.84392	-1.16021	0.262069	0.999102	-4.57553
	UTP11	ENSG00000183520	1	38009258	38024820	1	15562	protein_coding	PC	-0.185243	8.52138	-1.15986	0.262207	0.999102	-4.5756
	SLK	ENSG00000065613	10	103967140	104029233	1	62093	protein_coding	PC	0.288537	6.79969	1.15978	0.262239	0.999102	-4.57561
	PRDX3P4	ENSG00000239926	3	64174401	64175147	1	746	processed_pseudogene	PSE	-0.205605	4.60656	-1.15946	0.262369	0.999102	-4.57567
	ERLEC1	ENSG00000068912	2	53787044	53818819	1	31775	protein_coding	PC	0.289929	7.74648	1.15916	0.262488	0.999102	-4.57572
	BBX	ENSG00000114439	3	107522936	107811339	1	288403	protein_coding	PC	0.239099	7.83777	1.15887	0.262602	0.999102	-4.57577
	AC078899.1	ENSG00000213985	19	20257720	20259418	1	1698	processed_pseudogene	PSE	0.280742	4.99035	1.15829	0.26283	0.999102	-4.57588
	ATP5MGL	ENSG00000249222	22	42639803	42640601	-1	798	protein_coding	PC	-0.218144	8.29969	-1.15823	0.262855	0.999102	-4.57589
	OTUD1	ENSG00000165312	10	23439458	23442390	1	2932	protein_coding	PC	-0.382262	5.72971	-1.15796	0.262963	0.999102	-4.57594
	SLFN13	ENSG00000154760	17	35435096	35448837	-1	13741	protein_coding	PC	0.239914	4.71819	1.15769	0.26307	0.999102	-4.57598
	KLHL24	ENSG00000114796	3	183635610	183684519	1	48909	protein_coding	PC	-0.250402	6.71911	-1.15756	0.26312	0.999102	-4.57601
	HNRNPC	ENSG00000092199	14	21209136	21269494	-1	60358	protein_coding	PC	0.18125	6.90484	1.15744	0.26317	0.999102	-4.57603
	THUMPD2	ENSG00000138050	2	39736060	39779267	-1	43207	protein_coding	PC	-0.258311	7.53711	-1.15712	0.263297	0.999102	-4.57609
	CD2	ENSG00000116824	1	116754430	116769229	1	14799	protein_coding	PC	-0.591542	5.80771	-1.15685	0.263403	0.999102	-4.57613
	ATP2C1	ENSG00000017260	3	130850595	131016712	1	166117	protein_coding	PC	-0.290948	7.18054	-1.15612	0.263693	0.999102	-4.57626
	MPHOSPH9	ENSG00000051825	12	123152320	123244014	-1	91694	protein_coding	PC	0.413198	7.02757	1.156	0.263742	0.999102	-4.57628
	CCDC91	ENSG00000123106	12	28133249	28581511	1	448262	protein_coding	PC	0.257645	6.66326	1.15597	0.263754	0.999102	-4.57629
	PPIEL	ENSG00000243970	1	39522280	39559671	-1	37391	transcribed_unprocessed_pseudogene	PSE	0.375842	6.09978	1.15563	0.263891	0.999102	-4.57635
	MALT1	ENSG00000172175	18	58671386	58754477	1	83091	protein_coding	PC	0.30497	5.25189	1.15537	0.263992	0.999102	-4.5764
	AC147651.4	ENSG00000237181	7	603185	608482	1	5297	antisense	LNC	0.296919	5.00334	1.15523	0.264048	0.999102	-4.57642
	ZNF234	ENSG00000263002	19	44141554	44160313	1	18759	protein_coding	PC	-0.265571	4.69736	-1.15504	0.264122	0.999102	-4.57645
	CEP85L	ENSG00000111860	6	118460772	118710075	-1	249303	protein_coding	PC	0.311853	5.03355	1.15501	0.264137	0.999102	-4.57646
	ARMCX3	ENSG00000102401	X	101622797	101627843	1	5046	protein_coding	PC	0.372222	6.43761	1.1547	0.264261	0.999102	-4.57652
	UCHL1	ENSG00000154277	4	41256413	41268455	1	12042	protein_coding	PC	-0.430324	4.91796	-1.15468	0.264267	0.999102	-4.57652
	PARP1	ENSG00000143799	1	226360691	226408093	-1	47402	protein_coding	PC	-0.935599	7.34919	-1.15406	0.264513	0.999102	-4.57663
	RPL7P9	ENSG00000137970	1	96678874	96679620	-1	746	processed_pseudogene	PSE	-0.229808	11.7581	-1.15392	0.26457	0.999102	-4.57665
	RPL35A	ENSG00000182899	3	197949980	197956610	1	6630	protein_coding	PC	-0.242635	8.721	-1.1532	0.264859	0.999102	-4.57678
	CBX3P3	ENSG00000250045	5	112777630	112778161	-1	531	processed_pseudogene	PSE	0.177282	6.0112	1.15294	0.26496	0.999102	-4.57683
	TPT1P4	ENSG00000217027	6	144200447	144200965	-1	518	processed_pseudogene	PSE	-0.208536	11.6556	-1.15217	0.265267	0.999102	-4.57696
	METTL6	ENSG00000206562	3	15381275	15440566	-1	59291	protein_coding	PC	0.212786	6.74997	1.15192	0.265368	0.999102	-4.57701
	DPY19L4	ENSG00000156162	8	94719703	94793836	1	74133	protein_coding	PC	0.191748	4.65602	1.1519	0.265376	0.999102	-4.57701
	CRADD	ENSG00000169372	12	93677375	93894840	1	217465	protein_coding	PC	0.2354	5.76	1.15172	0.265448	0.999102	-4.57704
	CIAO3	ENSG00000103245	16	729760	741329	-1	11569	protein_coding	PC	-0.428753	5.18031	-1.15125	0.265637	0.999102	-4.57713
	CHSY1	ENSG00000131873	15	101175727	101252048	-1	76321	protein_coding	PC	0.423379	6.77749	1.15123	0.265646	0.999102	-4.57713
	LANCL1	ENSG00000115365	2	210431249	210477652	-1	46403	protein_coding	PC	-0.29801	5.69697	-1.15113	0.265683	0.999102	-4.57715
	GGT5	ENSG00000099998	22	24219654	24245142	-1	25488	protein_coding	PC	-0.429749	4.49577	-1.15087	0.265789	0.999102	-4.57719
	PAF1	ENSG00000006712	19	39385629	39391154	-1	5525	protein_coding	PC	-0.269336	6.50153	-1.15038	0.265985	0.999102	-4.57728
	NIPAL2	ENSG00000104361	8	98189826	98294393	-1	104567	protein_coding	PC	0.301936	4.63708	1.15035	0.265995	0.999102	-4.57729
	ST13P15	ENSG00000243759	3	143517123	143518229	-1	1106	processed_pseudogene	PSE	-0.23073	4.76557	-1.14991	0.266175	0.999102	-4.57736
	MSTRG.20316	MSTRG.20316	2	207183965	207184246	0	281	NOVEL	NOVEL	0.589641	4.82496	1.1499	0.266178	0.999102	-4.57737
	RPL26P19	ENSG00000226221	5	56504635	56505072	-1	437	processed_pseudogene	PSE	-0.285836	11.5817	-1.14981	0.266212	0.999102	-4.57738
	OLMALINC	ENSG00000235823	10	100373513	100454043	1	80530	lincRNA	LNC	-0.36328	8.85117	-1.14967	0.266269	0.999102	-4.57741
	PHACTR2	ENSG00000112419	6	143536845	143831185	1	294340	protein_coding	PC	0.185792	9.35604	1.14915	0.266477	0.999102	-4.5775
	AP001994.1	ENSG00000254406	11	119821304	119822129	-1	825	processed_pseudogene	PSE	0.176022	6.43118	1.14911	0.266495	0.999102	-4.57751
	SH2D2A	ENSG00000027869	1	156806243	156816862	-1	10619	protein_coding	PC	0.510478	5.06277	1.149	0.266539	0.999102	-4.57753
	STIL	ENSG00000123473	1	47250139	47314147	-1	64008	protein_coding	PC	0.223568	5.43991	1.14867	0.26667	0.999102	-4.57758
	FAM234A	ENSG00000167930	16	234802	268971	1	34169	protein_coding	PC	0.228091	4.36638	1.1484	0.26678	0.999102	-4.57763
	MRPL45	ENSG00000278845	17	38297023	38323217	1	26194	protein_coding	PC	0.191745	5.87922	1.14832	0.266812	0.999102	-4.57765
	DERL2	ENSG00000072849	17	5471254	5486811	-1	15557	protein_coding	PC	0.175644	8.1539	1.14808	0.266907	0.999102	-4.57769
	RPL35AP21	ENSG00000229814	9	71589601	71589933	1	332	processed_pseudogene	PSE	-0.266504	10.5588	-1.14769	0.267062	0.999102	-4.57776
	AC007014.2	ENSG00000274038	16	11056556	11057034	1	478	sense_intronic	LNC	0.297683	5.22983	1.14765	0.267081	0.999102	-4.57776
	TTC1	ENSG00000113312	5	160009113	160065543	1	56430	protein_coding	PC	0.156307	8.66651	1.14718	0.267267	0.999102	-4.57785
	MAST3	ENSG00000099308	19	18097793	18151692	1	53899	protein_coding	PC	0.293087	4.81504	1.1471	0.267299	0.999102	-4.57786
	AL031727.1	ENSG00000226396	1	19608114	19608568	1	454	processed_pseudogene	PSE	-0.249572	12.3003	-1.1469	0.26738	0.999102	-4.5779
	IRF2BPL	ENSG00000119669	14	77024543	77028708	-1	4165	protein_coding	PC	0.380486	6.53211	1.14687	0.267394	0.999102	-4.5779
	ATAD5	ENSG00000176208	17	30831966	30895869	1	63903	protein_coding	PC	0.215701	5.98715	1.14664	0.267484	0.999102	-4.57794
	ST3GAL3	ENSG00000126091	1	43705824	43931165	1	225341	protein_coding	PC	0.217503	4.47447	1.14647	0.267553	0.999102	-4.57797
	PYGL	ENSG00000100504	14	50857891	50944483	-1	86592	protein_coding	PC	-0.315959	8.98699	-1.14629	0.267626	0.999102	-4.578
	HERC4	ENSG00000148634	10	67921899	68075348	-1	153449	protein_coding	PC	-0.215	6.81683	-1.14601	0.267739	0.999102	-4.57805
	SLC25A19	ENSG00000125454	17	75272981	75289510	-1	16529	protein_coding	PC	-0.290981	6.42492	-1.14596	0.267758	0.999102	-4.57806
	CYLD	ENSG00000083799	16	50742050	50801935	1	59885	protein_coding	PC	0.328546	6.52877	1.14558	0.267911	0.999102	-4.57813
	MSTRG.4262	MSTRG.4262	10	80246557	80247004	-1	447	NOVEL	NOVEL	-0.485133	6.19885	-1.14498	0.268151	0.999102	-4.57823
	CENPBD1P1	ENSG00000213753	19	58573503	58605223	1	31720	transcribed_processed_pseudogene	PSE	0.23212	5.34224	1.14428	0.268434	0.999102	-4.57836
[truncated: 8,567 more rows]
