# Supplementary material for: Diabetes Induces a Transcriptional Signature in Bone Marrow–Derived CD34+ Hematopoietic Stem Cells Predictive of Their Progeny Dysfunction
Source: Int J Mol Sci. 2021 Jan 31;22(3):1423. doi: 10.3390/ijms22031423 (PMC7866997; doi:10.3390/ijms22031423)
Supplement: Supplementary file 1 [file ijms-22-01423-s001.zip › SUPPLEMENTARY/Supplementary.Table.3.xlsx]

## Sheet: clusters
	Chemotaxis				Protein localization				Response to bacterium				Response to wounding				lymphocyte activation				RNA processing				Peptidase activity				Cell cycle				Cell division				Catabolic process				WNT signaling pathway				cytokine production				Response to interferon gamma
	Gene	Count	Percentage		Gene	Count	Percentage		Gene	Count	Percentage		Gene	Count	Percentage		Gene	Count	Percentage		Gene	Count	Percentage		Gene	Count	Percentage		Gene	Count	Percentage		Gene	Count	Percentage		Gene	Count	Percentage		Gene	Count	Percentage		Gene	Count	Percentage		gene
	CCR2	13	1		RPS19	11	1		CTSG	7	1		FCER1G	2	0.666667		CCR2	4	1		CCNT1	7	1		NOD1	6	1		CENPJ	5	0.833333		ING2	12	0.631579		MDM2	6	1		PSMD8	7	1		CCR2	2	0.666667		PRKCD
	CXCL8	13	1		RPL39	11	1		SERPINE1	7	1		ARFGEF1	2	0.666667		SYK	4	1		CDK9	7	1		PPM1F	6	1		CUL3	5	0.833333		ERCC4	12	0.631579		RAD23A	6	1		PSMD2	7	1		SIRT1	2	0.666667		FCGR1A
	CXCL3	13	1		RPL7	11	1		PYCARD	7	1		PLEK	2	0.666667		PYCARD	4	1		NCBP1	7	1		SIRT1	6	1		AURKA	4	0.666667		TRIP13	12	0.631579		PIAS1	6	1		PSMD1	7	1		PYCARD	2	0.666667		TRIM5
	IL6R	13	1		RPL29	11	1		HMGB2	7	1		PRKCQ	2	0.666667		PTPRC	4	1		NCBP2	7	1		S100A9	6	1		CDK5RAP2	4	0.666667		EREG	11	0.578947		PLK1	6	1		PSMD4	7	1		IRAK3	2	0.666667		IFNGR1
	CCR1	13	1		RPL17	11	1		SELP	6	0.857143		SELP	2	0.666667		TNFRSF4	4	1		POLR2G	6	0.857143		S100A8	6	1		CDK7	4	0.666667		SYCP2	11	0.578947		RNF14	6	1		PSMD3	7	1		IL18	2	0.666667		IFNGR2
	PF4	13	1		RPL9	11	1		SLC11A1	6	0.857143		PRKCD	2	0.666667		MEF2C	4	1		AK6	5	0.714286		DDX3X	6	1		CDKN1A	4	0.666667		PTTG2	11	0.578947		FMR1	6	1		PSMD6	7	1		JAK2	2	0.666667		GBP2
	CCL1	13	1		RPS26	11	1		SLPI	6	0.857143		KRT1	2	0.666667		IL18	4	1		CCNK	5	0.714286		NLRP12	6	1		CDT1	4	0.666667		BAG6	11	0.578947		GSK3B	6	1		PSMD5	7	1		RIPK1	2	0.666667		CAMK2G
	HMGB1	13	1		RPL18	11	1		ADAM17	6	0.857143		THBS1	2	0.666667		LGALS9	4	1		CCNT2	5	0.714286		PYCARD	6	1		CEP250	4	0.666667		RAD51C	11	0.578947		ARIH2	6	1		UBA52	7	1		PF4	2	0.666667		TRIM22
	CCL5	13	1		RPL8	11	1		CD14	5	0.714286		MTOR	2	0.666667		RPS3	4	1		CDK7	5	0.714286		AIFM1	6	1		CEP76	4	0.666667		MUS81	11	0.578947		RNF138	6	1		PSMC5	7	1		KIT	2	0.666667		IRF3
	CCL4	13	1		RPL35A	11	1		SBNO2	5	0.714286		PRKCA	2	0.666667		IL1B	4	1		GTF2A1	5	0.714286		BCL2L13	6	1		CHMP2A	4	0.666667		CENPC	11	0.578947		SIRT2	6	1		RPS27A	7	1		TRIM27	2	0.666667		TRIM8
	NCKAP1L	13	1		RPL14	11	1		TNIP2	5	0.714286		USF1	2	0.666667		LILRB2	4	1		GTF2A2	5	0.714286		DAPK1	6	1		CLASP1	4	0.666667		PTTG1	11	0.578947		SUMO1	6	1		PSMC4	7	1		FOXP1	2	0.666667		JAK1
	CD74	13	1		RPL3	11	1		LYN	5	0.714286		SYK	2	0.666667		CD274	4	1		GTF2B	5	0.714286		BAX	6	1		CUL1	4	0.666667		FANCM	11	0.578947		KEAP1	6	1		PSMC3	7	1		OSM	1	0.333333		HLA-DQB2
	RAC1	11	0.846154		RPL13	11	1		ADAM9	5	0.714286		TEC	2	0.666667		CCL5	4	1		GTF2E1	5	0.714286		IFT57	6	1		DCTN3	4	0.666667		TOP2A	11	0.578947		NFE2L2	6	1		PSMC2	7	1		PRKCD	1	0.333333		IRF6
	CAMK1D	11	0.846154		RPL19	11	1		GSTP1	5	0.714286		SERPINE1	2	0.666667		CD38	4	1		GTF2E2	5	0.714286		SENP1	6	1		KHDRBS1	4	0.666667		CCNB1IP1	11	0.578947		CSNK1A1	6	1		PSMC6	7	1		IL6R	1	0.333333		HLA-DRB5
	LGALS9	11	0.846154		RPL15	11	1		MEF2C	5	0.714286		ANXA1	2	0.666667		IL7	4	1		GTF2F1	5	0.714286		BAD	6	1		PLK1	4	0.666667		TOP2B	11	0.578947		RCHY1	6	1		PSMB1	7	1		NFKBIA	1	0.333333		HLA-DRB1
	CREB3	11	0.846154		RPL5	11	1		CXCL8	5	0.714286		ANO6	2	0.666667		GPR183	4	1		GTF2F2	5	0.714286		MTCH1	6	1		PLK4	4	0.666667		RAD21	11	0.578947		UBQLN1	6	1		PSMB6	7	1		PTK2B	1	0.333333		HLA-DPA1
	VEGFA	11	0.846154		RPL4	11	1		CTR9	5	0.714286		DMTN	2	0.666667		TFRC	4	1		POLR2A	5	0.714286		VCP	6	1		RANBP1	4	0.666667		STAG3	11	0.578947		PSMD10	6	1		PSMB7	7	1		MYD88	1	0.333333		HLA-DRA
	CALR	11	0.846154		RPL6	11	1		IL18	5	0.714286		TNFAIP3	2	0.666667		TNFSF13B	4	1		POLR2B	5	0.714286		PDCD5	6	1		RANBP2	4	0.666667		BUB1B	11	0.578947		PSMD14	6	1		PSMB2	7	1		CCR1	1	0.333333		HLA-DQA1
	CSF1	11	0.846154		RPL10	11	1		STAP1	5	0.714286		PLAT	2	0.666667		BCL2	4	1		POLR2C	5	0.714286		HIP1	6	1		RANBP3	4	0.666667		NIPBL	10	0.526316		CLU	6	1		PSMB3	7	1		TMSB4X	1	0.333333		HLA-DPB1
	PLA2G7	11	0.846154		RPS15A	11	1		UPF1	5	0.714286		PDGFA	2	0.666667		ZP3	4	1		POLR2D	5	0.714286		HSPD1	6	1		RB1	4	0.666667		ERCC1	10	0.526316		PSMF1	6	1		PSMA7	7	1		KARS	1	0.333333		SP100
	C1QBP	11	0.846154		RPS3	11	1		NFKB1	5	0.714286		XBP1	2	0.666667		NCK2	4	1		POLR2E	5	0.714286		NLRP2	6	1		TUBB	4	0.666667		RAD50	10	0.526316		PSME3	6	1		PSMB4	7	1		ISG15	1	0.333333		TRIM21
	THBS1	11	0.846154		RPS23	11	1		CDC73	5	0.714286		GP1BA	2	0.666667		CD81	4	1		POLR2F	5	0.714286		EGLN3	6	1		ACTR1A	3	0.5		XRCC2	10	0.526316		PSME1	6	1		PSMB5	7	1		ADAM17	1	0.333333		IRF2
	PF4V1	11	0.846154		RPS24	11	1		MAPK14	5	0.714286		PLAU	2	0.666667		IGFBP2	4	1		POLR2I	5	0.714286		SNCA	6	1		AKAP9	3	0.5		ATM	10	0.526316		PSME2	6	1		PSMA3	7	1		RNASEL	1	0.333333		IRF1
	ADAM10	11	0.846154		RPS21	11	1		HCK	5	0.714286		HBEGF	2	0.666667		TGFBR2	4	1		POLR2J	5	0.714286		CYCS	6	1		ARPP19	3	0.5		SYCP3	10	0.526316		CBFA2T3	6	1		PSMA4	7	1		PPBP	1	0.333333		TRIM68
	DAPK2	11	0.846154		RPS20	11	1		AXL	5	0.714286		F2R	2	0.666667		HLA-DMB	4	1		POLR2K	5	0.714286		PDCD2	6	1		BORA	3	0.5		BUB1	10	0.526316		FBXW7	6	1		PSMA1	7	1		RSAD2	1	0.333333		B2M
	PTK2B	11	0.846154		RPS14	11	1		NR1H3	5	0.714286		SERPINE2	2	0.666667		ZNF335	4	1		TAF11	5	0.714286		F3	6	1		BRD4	3	0.5		RAD51	9	0.473684		HSPBP1	6	1		PSMA5	7	1		CD40	1	0.333333		TRIM26
	SERPINE1	11	0.846154		RPS29	11	1		IL1B	5	0.714286		SRSF6	2	0.666667		NCK1	4	1		TAF13	5	0.714286		DLC1	6	1		BTRC	3	0.5		BCL2L11	9	0.473684		RNF125	6	1		UBB	7	1		TNIP2	1	0.333333		CD44
	KARS	11	0.846154		RPS4X	11	1		PTPN22	5	0.714286		TNFRSF12A	2	0.666667		CD320	4	1		TAF6	5	0.714286		CARD8	6	1		CCNA2	3	0.5		MEI1	9	0.473684		UBQLN2	6	1		UBC	7	1		IFNAR2	1	0.333333		FCGR1B
	CXCL1	11	0.846154		RPS3A	11	1		PDCD4	5	0.714286		MYLK	2	0.666667		HLA-DPA1	4	1		TBP	5	0.714286		GSN	6	1		CCNB2	3	0.5		DMC1	9	0.473684		PRICKLE1	6	1		PSMB8	7	1		TNFRSF4	1	0.333333		HLA-F
	ADAM17	11	0.846154		RPS27	11	1		LILRB2	5	0.714286		RREB1	2	0.666667		NFATC2	4	1		CDC73	4	0.571429		BCAP31	6	1		CCNH	3	0.5		CCNA1	9	0.473684		TRIB2	6	1		PSMD11	7	1		STAT2	1	0.333333		PML
	ANO6	11	0.846154		RPS25	11	1		PAF1	5	0.714286		STXBP5	2	0.666667		HLA-DPB1	4	1		CTR9	4	0.571429		DAP	6	1		CCNY	3	0.5		RAD51B	9	0.473684		TMTC3	6	1		PSMD10	7	1		IFIT3	1	0.333333		STAT1
	PPBP	11	0.846154		RPL37A	11	1		TNFAIP3	5	0.714286		CRK	2	0.666667		VAV3	4	1		IWS1	4	0.571429		DIABLO	6	1		CCP110	3	0.5		MND1	9	0.473684		ARIH1	6	1		PSMD14	7	1		SAMHD1	1	0.333333		HLA-C
	AIF1	11	0.846154		RPS16	11	1		XBP1	5	0.714286		LYN	2	0.666667		IRS2	4	1		LEO1	4	0.571429		TNFRSF10A	6	1		CDC25B	3	0.5		C11ORF80	9	0.473684		SUMO2	6	1		PSMD13	7	1		LTBR	1	0.333333		PTAFR
	RAC2	11	0.846154		RPS12	11	1		IRAK1	5	0.714286		STX2	2	0.666667		IL12RB1	4	1		NELFE	4	0.571429		MYC	6	1		CDC25C	3	0.5		KLHDC3	9	0.473684		RNF144A	6	1		PSMD12	7	1		CXCL8	1	0.333333		CAMK2D
	LGALS3	8	0.615385		RPL10A	11	1		CCL2	5	0.714286		CLASP2	2	0.666667		JAK3	4	1		PAF1	4	0.571429		PMAIP1	6	1		CDC7	3	0.5		RAD51D	9	0.473684		RNF144B	6	1		PSMF1	7	1		CTR9	1	0.333333		CIITA
	NRP1	7	0.538462		RPL34	11	1		GFI1	5	0.714286		TC2N	2	0.666667		PNP	4	1		SUPT5H	4	0.571429		MUL1	6	1		CDK1	3	0.5		MLH3	9	0.473684		VCP	6	1		PSME3	7	1		CXCL3	1	0.333333		TRIM38
	STX4	7	0.538462		RPL24	11	1		CCL5	5	0.714286		PTEN	2	0.666667		ANXA1	4	1		SUPT6H	4	0.571429		CASP8	6	1		CDK2	3	0.5		MSH6	9	0.473684		RNF19A	6	1		PSME4	7	1		IFNAR1	1	0.333333		JAK2
	PPM1F	7	0.538462		RPL27	11	1		MTDH	5	0.714286		CLASP1	2	0.666667		CD46	4	1		ELL2	3	0.428571		CASP7	6	1		CDK4	3	0.5		NCAPD2	9	0.473684		RNF19B	6	1		PSME1	7	1		PF4V1	1	0.333333		HCK
	HSPB1	7	0.538462		RPS18	11	1		DEFA1	4	0.571429		LBH	2	0.666667		CD55	4	1		ICE1	3	0.428571		MAP3K5	6	1		CDK6	3	0.5		ZW10	9	0.473684		RNF217	6	1		PSME2	7	1		TNFRSF14	1	0.333333		IRF5
	P2RX4	7	0.538462		RPL41	11	1		DEFA1B	4	0.571429		CASK	2	0.666667		HMGB1	4	1		ICE2	3	0.428571		CASP2	6	1		CDKN2A	3	0.5		NCAPD3	9	0.473684		RNF114	6	1		PSMD9	7	1		HCK	1	0.333333		HLA-DQB1
	TMSB4X	7	0.538462		RPL37	11	1		DEFA3	4	0.571429		F3	2	0.666667		AIF1	4	1		INTS10	3	0.428571		TNFSF10	6	1		CDKN2C	3	0.5		HSPA2	9	0.473684		USP5	6	1		PSMD7	7	1		TNFRSF18	1	0.333333		GAPDH
	F3	7	0.538462		RPL36	11	1		MAPKAPK2	4	0.571429		HPSE	2	0.666667		NCKAP1L	4	1		INTS12	3	0.428571		APOPT1	6	1		CDKN2D	3	0.5		KIT	8	0.421053		ANKIB1	6	1		AXIN1	6	0.857143		IL1B	1	0.333333		CD58
	ZP3	7	0.538462		RPL35	11	1		PPBP	4	0.571429		CD109	2	0.666667		CD74	4	1		INTS2	3	0.428571		REST	6	1		CDKN3	3	0.5		NUP107	8	0.421053		BCAP31	6	1		CYLD	5	0.714286		FER	1	0.333333		EPRS
	AZU1	6	0.461538		RPL31	11	1		CD36	4	0.571429		GSN	2	0.666667		IL6ST	4	1		INTS3	3	0.428571		ARL6IP5	6	1		CEP135	3	0.5		CEP57	8	0.421053		HERPUD1	6	1		MLLT3	5	0.714286		BBS4	1	0.333333		DAPK1
	RHOA	6	0.461538		RPL30	11	1		CD40	4	0.571429		TNFRSF10A	1	0.333333		SPACA3	3	0.75		INTS4	3	0.428571		LGALS9	6	1		CEP152	3	0.5		PAFAH1B1	8	0.421053		UBB	6	1		SIAH2	5	0.714286		CXCL1	1	0.333333		CCL13
	MIA3	6	0.461538		RPL32	11	1		SCARB1	4	0.571429		BCL10	1	0.333333		STX4	3	0.75		INTS6	3	0.428571		ANP32B	6	1		CEP164	3	0.5		SMC1A	8	0.421053		DDRGK1	6	1		APC	5	0.714286		BIRC2	1	0.333333		SYNCRIP
	TNFRSF18	6	0.461538		RPL38	11	1		GCH1	4	0.571429		CASP8	1	0.333333		IGLL1	3	0.75		INTS7	3	0.428571		FAM162A	6	1		CEP192	3	0.5		PIM2	8	0.421053		BBS7	6	1		NFKB1	4	0.571429		BIRC3	1	0.333333		CCL23
	PYCARD	6	0.461538		RPS2	11	1		TNFRSF4	4	0.571429		CASP2	1	0.333333		SNX4	3	0.75		INTS8	3	0.428571		CASP9	6	1		CEP290	3	0.5		TDRKH	8	0.421053		TRIB3	6	1		TNKS2	4	0.571429		JAGN1	1	0.333333		IL12RB1
	LYN	6	0.461538		RPS8	11	1		SNCA	4	0.571429		JUNB	1	0.333333		KARS	3	0.75		INTS9	3	0.428571		HTRA2	6	1		CEP41	3	0.5		TDRD9	8	0.421053		CSNK1D	6	1		STK3	4	0.571429		TNFRSF1A	1	0.333333		LGALS9
	ITGB3	6	0.461538		RPS4Y1	11	1		LIAS	4	0.571429		TNFSF14	1	0.333333		FGR	3	0.75		NABP1	3	0.428571		CASP3	6	1		CEP57	3	0.5		VEGFA	7	0.368421		SGTA	6	1		JADE1	4	0.571429		TRAF3	1	0.333333		SLC26A6
	ITGA6	6	0.461538		RPS5	11	1		LTBR	4	0.571429		NFKB1	1	0.333333		RIF1	3	0.75		NABP2	3	0.428571		JAK2	6	1		CEP63	3	0.5		PKD2	7	0.368421		CSNK1E	6	1		IGFBP2	4	0.571429		EREG	1	0.333333		CCL3L1
	FER	6	0.461538		RPS9	11	1		IRAK3	4	0.571429		KIT	1	0.333333		TNIP2	3	0.75		PHAX	3	0.428571		RPS3	6	1		CEP70	3	0.5		PLK4	7	0.368421		PTEN	5	0.833333		CUL3	4	0.571429		IRF5	1	0.333333		CCL1
	PIK3CD	6	0.461538		RPL27A	11	1		TNFRSF10A	4	0.571429		GADD45A	1	0.333333		LYN	3	0.75		POU2F1	3	0.428571		RIPK1	6	1		CEP72	3	0.5		SOD1	7	0.368421		CUL1	5	0.833333		USP34	4	0.571429		STAT6	1	0.333333		CCL2
	CEACAM6	6	0.461538		RPSA	11	1		LY96	4	0.571429		MAP3K1	1	0.333333		CDC42	3	0.75		POU2F2	3	0.428571		FAS	6	1		CEP78	3	0.5		PTK2	7	0.368421		BTRC	5	0.833333		CHD8	4	0.571429		BAG4	1	0.333333		AIF1
	ANGPT1	6	0.461538		RPLP2	11	1		CXCL3	4	0.571429		CNN2	1	0.333333		STAP1	3	0.75		RPAP2	3	0.428571		TRAF2	6	1		CETN2	3	0.5		RACGAP1	7	0.368421		CDC23	5	0.833333		NOG	4	0.571429		TRAF2	1	0.333333		CCL5
	CCL2	5	0.384615		RPLP0	11	1		JUNB	4	0.571429		DENND5A	1	0.333333		TNFRSF14	3	0.75		RPRD1A	3	0.428571		HMGB1	6	1		CHEK2	3	0.5		SPP1	6	0.315789		UBE2D1	5	0.833333		PRICKLE1	4	0.571429		LRP8	1	0.333333		CCL4
	NOTCH1	5	0.384615		RPLP1	11	1		LGALS9	4	0.571429		CASP1	1	0.333333		AXL	3	0.75		RPRD1B	3	0.428571		F2R	6	1		CKAP5	3	0.5		CASP8	6	0.315789		BUB1B	5	0.833333		TMEM64	4	0.571429		ADIPOR1	1	0.333333		BST2
	PRKCA	5	0.384615		RPL22	11	1		IFNAR1	4	0.571429		CRADD	1	0.333333		CD2	3	0.75		RPRD2	3	0.428571		ROBO1	6	1		CNTRL	3	0.5		MEA1	6	0.315789		RNF139	5	0.833333		HDAC1	4	0.571429		RPS6KA5	1	0.333333		SLC11A1
	PTGS2	5	0.384615		RPL21	11	1		RPS6KA3	4	0.571429		MAP2K4	1	0.333333		CD86	3	0.75		SNAPC1	3	0.428571		IFI16	5	0.833333		CSNK1D	3	0.5		EIF2B5	6	0.315789		SMURF1	5	0.833333		SCYL2	4	0.571429		IRAK1	1	0.333333		IFITM3
	STX3	4	0.307692		RPL11	11	1		PF4V1	4	0.571429		PIEZO2	1	0.333333		MAP3K7	3	0.75		SNAPC2	3	0.428571		CYFIP2	5	0.833333		CSNK1E	3	0.5		EIF2B2	6	0.315789		PSMD11	5	0.833333		RBX1	4	0.571429		SOCS4	1	0.333333		IFITM2
	NUMB	4	0.307692		RPL23	11	1		TNFRSF14	4	0.571429		JUP	1	0.333333		TRAF2	3	0.75		SNAPC3	3	0.428571		ASPH	5	0.833333		CUL2	3	0.5		INHBA	6	0.315789		PSMD13	5	0.833333		LATS2	4	0.571429		SOCS3	1	0.333333		IFITM1
	CCAR1	4	0.307692		RPL28	11	1		JAK2	4	0.571429		CHEK1	1	0.333333		XBP1	3	0.75		SNAPC5	3	0.428571		STAT3	4	0.666667		CUL4A	3	0.5		VDR	6	0.315789		PSMD12	5	0.833333		RNF146	4	0.571429		CCL2	1	0.333333		KYNU
	RDX	4	0.307692		UBA52	11	1		TNFRSF18	4	0.571429		MYD88	1	0.333333		CCL2	3	0.75		SP1	3	0.428571		MBP	4	0.666667		CUL5	3	0.5		GATA1	6	0.315789		PSME4	5	0.833333		LATS1	4	0.571429		SMAD4	1	0.333333		GCH1
	ACVR1B	4	0.307692		RPS27A	11	1		SRR	4	0.571429		PKD2	1	0.333333		HLA-DQB1	3	0.75		SRRT	3	0.428571		CR1	4	0.666667		DCTN2	3	0.5		PTPN11	6	0.315789		PSMD9	5	0.833333		DKK1	4	0.571429		TNFRSF12A	1	0.333333		SNCA
	MIEN1	4	0.307692		RPL12	11	1		OTUD5	4	0.571429		IL1B	1	0.333333		FAM49B	3	0.75		TAF8	3	0.428571		PSME1	4	0.666667		DNM2	3	0.5		NCOA4	6	0.315789		PSMD7	5	0.833333		STK4	4	0.571429		CCL5	1	0.333333		CALCOCO2
	ANXA3	4	0.307692		SRP19	6	0.545455		FER	4	0.571429		MAP3K2	1	0.333333		LAMP1	3	0.75		ZC3H8	3	0.428571		PSME2	4	0.666667		DYNC1H1	3	0.5		SRD5A1	6	0.315789		PSMD8	5	0.833333		KLHL12	4	0.571429		ADIPOR2	1	0.333333
	SHTN1	4	0.307692		SEC61A1	6	0.545455		CXCL1	4	0.571429		HTT	1	0.333333		NKAP	3	0.75		ZNF143	3	0.428571		PICALM	3	0.5		DYNC1I2	3	0.5		DNAJC19	6	0.315789		PSMD2	5	0.833333		GSK3B	4	0.571429		PSMD11	1	0.333333
	IGF1R	4	0.307692		SRP9	6	0.545455		HNRNPA0	4	0.571429		IRF1	1	0.333333		PAK2	3	0.75		ADRM1	2	0.285714		KARS	2	0.333333		DYNLL1	3	0.5		RBPJ	6	0.315789		PSMD1	5	0.833333		MAD2L2	4	0.571429		PSMD10	1	0.333333
	ACVR1	4	0.307692		ZFAND2B	6	0.545455		PF4	4	0.571429		TNFRSF1A	1	0.333333		ZMIZ1	3	0.75		AFF4	2	0.285714		CTSH	2	0.333333		ENSA	3	0.5		CSDE1	6	0.315789		PSMD4	5	0.833333		TCF7L2	4	0.571429		PSMD14	1	0.333333
	RPS19	4	0.307692		SRP72	6	0.545455		TNFRSF1A	4	0.571429		FAS	1	0.333333		DPP4	3	0.75		AHCYL1	2	0.285714		DDRGK1	2	0.333333		FBXL15	3	0.5		WT1	6	0.315789		PSMD3	5	0.833333		FZD6	4	0.571429		PSMD13	1	0.333333
	LAMB1	4	0.307692		SRP68	6	0.545455		FAS	4	0.571429		MKKS	1	0.333333		MAP3K8	3	0.75		BARD1	2	0.285714		TANK	2	0.333333		FBXW11	3	0.5		MKKS	6	0.315789		PSMD6	5	0.833333		PFDN5	4	0.571429		PSMD12	1	0.333333
	HDAC6	4	0.307692		SRP14	6	0.545455		FOXP1	4	0.571429		CHI3L1	1	0.333333		RICTOR	3	0.75		C1QBP	2	0.285714		CDKN2D	2	0.333333		FGFR1OP	3	0.5		MSH2	6	0.315789		PSMD5	5	0.833333		INVS	4	0.571429		PSMF1	1	0.333333
	ENPP2	4	0.307692		SRP54	6	0.545455		F2R	4	0.571429		CD40	1	0.333333		PPP2R3C	3	0.75		CCNH	2	0.285714		PARK7	2	0.333333		FOXM1	3	0.5		ITGB8	6	0.315789		UBA52	5	0.833333		CSNK1A1	4	0.571429		HLA-DQB1	1	0.333333
	SRPX2	4	0.307692		SEC63	6	0.545455		MAPKAPK3	4	0.571429		BAD	1	0.333333		PRKCQ	3	0.75		CDK12	2	0.285714		LTF	2	0.333333		HAUS1	3	0.5		PPARD	6	0.315789		PSMC5	5	0.833333		DVL3	4	0.571429		PSME3	1	0.333333
	SOD2	4	0.307692		SEC61B	6	0.545455		FCER1G	3	0.428571		RYR2	1	0.333333		PIK3R1	3	0.75		CDK13	2	0.285714		VEGFA	2	0.333333		HAUS2	3	0.5		ZNF830	6	0.315789		RPS27A	5	0.833333		SMURF2	4	0.571429		PSME4	1	0.333333
	ARHGEF39	4	0.307692		SEC62	5	0.454545		SPACA3	3	0.428571		LTBR	1	0.333333		PAK1	3	0.75		CPSF4	2	0.285714		SERPINE1	2	0.333333		HAUS3	3	0.5		E2F7	6	0.315789		PSMC4	5	0.833333		LIMD1	4	0.571429		PSME1	1	0.333333
	ELP5	4	0.307692		NUP155	4	0.363636		JCHAIN	3	0.428571		SCARF1	1	0.333333		PIK3CA	3	0.75		CWC22	2	0.285714		SERPINB9	2	0.333333		HAUS4	3	0.5		CHD7	6	0.315789		PSMC3	5	0.833333		TNKS	4	0.571429		PSME2	1	0.333333
	ELP6	4	0.307692		NUP54	4	0.363636		NOD1	3	0.428571		INPP5F	1	0.333333		PTPN6	3	0.75		DDX17	2	0.285714		FURIN	2	0.333333		HAUS5	3	0.5		AKR1C3	6	0.315789		PSMC2	5	0.833333		WWTR1	4	0.571429		CDIP1	1	0.333333
	PDCD10	4	0.307692		EIF3D	3	0.272727		MPO	3	0.428571		CERS2	1	0.333333		DUSP10	3	0.75		DDX5	2	0.285714		RPS6KA3	2	0.333333		HAUS8	3	0.5		BASP1	6	0.315789		PSMC6	5	0.833333		BTRC	3	0.428571		PSMD9	1	0.333333
	ARHGEF7	4	0.307692		EIF3B	3	0.272727		ANXA3	3	0.428571		PTPRS	1	0.333333		MLST8	3	0.75		EAF1	2	0.285714		SORL1	2	0.333333		HMMR	3	0.5		PSAP	6	0.315789		PSMB1	5	0.833333		CAPRIN2	3	0.428571		PSMD7	1	0.333333
	TRIP6	4	0.307692		USF1	3	0.272727		S100A12	3	0.428571						MALT1	3	0.75		EAF2	2	0.285714		RAF1	2	0.333333		HSP90AA1	3	0.5		PLK1	6	0.315789		PSMB6	5	0.833333		PIN1	3	0.428571		PSMD8	1	0.333333
	CPNE3	4	0.307692		CCNT2	3	0.272727		S100A9	3	0.428571						FLOT2	3	0.75		ELP2	2	0.285714		SPINK2	2	0.333333		INHBA	3	0.5		SMC3	6	0.315789		PSMB7	5	0.833333		UBR5	3	0.428571		PSMD2	1	0.333333
	RAPGEF2	4	0.307692		NUPL2	3	0.272727		S100A8	3	0.428571						MTOR	3	0.75		ELP3	2	0.285714		DHCR24	2	0.333333		LATS1	3	0.5		TUBGCP3	6	0.315789		PSMB2	5	0.833333		JUP	3	0.428571		PSMD1	1	0.333333
	FGFR1OP	4	0.307692		NUP88	3	0.272727		LTF	3	0.428571						YES1	3	0.75		ELP4	2	0.285714		NAIP	2	0.333333		MAPRE1	3	0.5		CENPI	5	0.263158		PSMB3	5	0.833333		NAIP	3	0.428571		BST2	1	0.333333
	RHOB	4	0.307692		NUP85	3	0.272727		PRKCD	3	0.428571						TESPA1	3	0.75		ERCC2	2	0.285714		SIAH2	2	0.333333		MASTL	3	0.5		ZNF207	5	0.263158		PSMA7	5	0.833333		LRRK1	3	0.428571		PSMD4	1	0.333333
	SEMA4D	4	0.307692		NUP205	3	0.272727		IL6R	3	0.428571						PDPK1	3	0.75		ERCC3	2	0.285714		PIH1D1	2	0.333333		MELK	3	0.5		MAD1L1	5	0.263158		PSMB4	5	0.833333		RNF220	3	0.428571		PSMD3	1	0.333333
	SPRY2	4	0.307692		AAAS	3	0.272727		RPL39	3	0.428571						HLA-DQB2	3	0.75		FMR1	2	0.285714		SERPINB6	2	0.333333		MNAT1	3	0.5		SRPK1	5	0.263158		PSMB5	5	0.833333		XIAP	3	0.428571		PSMD6	1	0.333333
	KIF20B	4	0.307692		NUP35	3	0.272727		OPTN	3	0.428571						PTPN11	3	0.75		GTF2H1	2	0.285714		YWHAE	2	0.333333		MYC	3	0.5		CLASP2	5	0.263158		PSMA3	5	0.833333		CSNK1D	3	0.428571		PSMD5	1	0.333333
	AKT2	4	0.307692		TPR	3	0.272727		DEFA4	3	0.428571						PAXIP1	3	0.75		GTF2H2	2	0.285714		BIRC5	2	0.333333		NDE1	3	0.5		CLASP1	5	0.263158		PSMA4	5	0.833333		SOX4	3	0.428571		TNFSF13B	1	0.333333
	INSR	4	0.307692		NUP133	3	0.272727		DROSHA	3	0.428571						HLA-DRB5	3	0.75		GTF2H3	2	0.285714		CAST	2	0.333333		NEDD1	3	0.5		CDT1	5	0.263158		PSMA1	5	0.833333		NFKBIA	2	0.285714		DUOX1	1	0.333333
	NSMF	4	0.307692		SEH1L	3	0.272727		RAB1A	3	0.428571						HSPH1	3	0.75		GTF2H5	2	0.285714		CSNK2A1	2	0.333333		ODF2	3	0.5		TUBG1	5	0.263158		PSMA5	5	0.833333		IKBKG	2	0.285714		UBA52	1	0.333333
	AAMP	4	0.307692		RAE1	3	0.272727		GSDMD	3	0.428571						HLA-DRB1	3	0.75		HNRNPA1	2	0.285714		BIRC2	2	0.333333		OFD1	3	0.5		HUS1	5	0.263158		UBE2C	5	0.833333		UBE2D1	2	0.285714		TNFSF14	1	0.333333
	ROCK2	4	0.307692		NUP37	3	0.272727		ELANE	3	0.428571						HLA-DRA	3	0.75		HSF1	2	0.285714		BCL2L12	2	0.333333		OPTN	3	0.5		CDK2	5	0.263158		PTK2	5	0.833333		MAP3K7	2	0.285714		PSMC5	1	0.333333
	GLIPR2	4	0.307692		RANBP2	3	0.272727		MYD88	3	0.428571						SART1	3	0.75		JMJD6	2	0.285714		BIRC3	2	0.333333		PAFAH1B1	3	0.5		RAD1	5	0.263158		CTSC	5	0.833333		CCNY	2	0.285714		RPS27A	1	0.333333
	CAPN7	4	0.307692		NUP50	3	0.272727		SYK	3	0.428571						CD4	3	0.75		MAGOH	2	0.285714		RECK	2	0.333333		PCM1	3	0.5		BBS4	5	0.263158		UBC	5	0.833333		PPP1CA	2	0.285714		PSMC4	1	0.333333
	CBLL1	4	0.307692		NUP210	3	0.272727		SPN	3	0.428571						FYN	3	0.75		MLLT3	2	0.285714		PCID2	2	0.333333		PCNT	3	0.5		CXADR	4	0.210526		PSMB8	5	0.833333		ANKRD10	2	0.285714		PSMC3	1	0.333333
	PTPRC	4	0.307692		POM121	3	0.272727		IGLL1	3	0.428571						HLA-DQA1	3	0.75		MNAT1	2	0.285714		IGBP1	2	0.333333		PPP1CB	3	0.5		AURKB	4	0.210526		CDC16	5	0.833333		LRP5	2	0.285714		PSMC2	1	0.333333
	DOCK5	4	0.307692		NUP153	3	0.272727		LYST	3	0.428571						LILRB4	3	0.75		NELFA	2	0.285714		RNF34	2	0.333333		PPP1R12A	3	0.5		BECN1	4	0.210526		ANAPC15	5	0.833333		PSEN1	2	0.285714		TXNDC17	1	0.333333
	RAB11A	4	0.307692		NUP107	3	0.272727		HAMP	3	0.428571						CD47	3	0.75		NELFCD	2	0.285714		LAMTOR5	2	0.333333		PPP2R1A	3	0.5		INO80	4	0.210526		ANAPC10	5	0.833333		SMARCA4	2	0.285714		FCGR1A	1	0.333333
	RUFY3	4	0.307692		NUP43	3	0.272727		ISG15	3	0.428571						CD226	3	0.75		NSRP1	2	0.285714		SH3RF1	2	0.333333		PPP2R2A	3	0.5		RB1	4	0.210526		ANAPC11	5	0.833333		SENP2	2	0.285714		PSMC6	1	0.333333
	GPNMB	4	0.307692		NUP98	3	0.272727		ANKRD17	3	0.428571						VAV1	3	0.75		PAPOLA	2	0.285714		DNAJB6	2	0.333333		PRKACA	3	0.5		DSCC1	4	0.210526		FBXO5	5	0.833333		SPIN1	2	0.285714		TRIM5	1	0.333333
	BMPR2	4	0.307692		NDC1	3	0.272727		MICA	3	0.428571						TP53BP1	3	0.75		PCID2	2	0.285714		TIMP1	2	0.333333		PRKAR2B	3	0.5		CUL3	4	0.210526		ANAPC1	5	0.833333		SNX3	2	0.285714		PSMB1	1	0.333333
	CTSH	4	0.307692		NUP214	3	0.272727		RNASE3	3	0.428571						MYB	3	0.75		POLR1E	2	0.285714		TIMP3	2	0.333333		RAB8A	3	0.5		KNSTRN	4	0.210526		ANAPC4	5	0.833333		NLK	2	0.285714		IFNGR1	1	0.333333
	FGR	4	0.307692		NUP160	3	0.272727		AZU1	3	0.428571						AP1G1	3	0.75		PTBP1	2	0.285714		FNIP1	2	0.333333		RPS27A	3	0.5		CDC14A	4	0.210526		ANAPC5	5	0.833333		PPM1A	2	0.285714		PSMB6	1	0.333333
	HSPA5	4	0.307692		USF2	3	0.272727		FGR	3	0.428571						ZBTB1	3	0.75		PTCD2	2	0.285714		XIAP	2	0.333333		SDCCAG8	3	0.5		RAB11A	4	0.210526		CCDC22	5	0.833333		CDC73	2	0.285714		TYK2	1	0.333333
	SCARB1	4	0.307692		MON1B	3	0.272727		MAVS	3	0.428571						CSK	3	0.75		RBFOX2	2	0.285714		USP47	2	0.333333		SFI1	3	0.5		PRC1	4	0.210526		ANAPC7	5	0.833333		ATP6AP2	2	0.285714		IFNGR2	1	0.333333
	ADAM9	4	0.307692		NUP93	3	0.272727		SIRT2	3	0.428571						HSPD1	3	0.75		RBM25	2	0.285714		PAK2	2	0.333333		SKP1	3	0.5		CHMP2B	4	0.210526		CDK1	5	0.833333		CSNK2A1	2	0.285714		PSMB7	1	0.333333
	MAPRE1	4	0.307692		EIF3L	3	0.272727		BCL10	2	0.285714						BTK	3	0.75		RBM4	2	0.285714		TRIAP1	2	0.333333		SPAST	3	0.5		DLGAP5	4	0.210526		ANAPC16	5	0.833333		MACF1	2	0.285714		GBP2	1	0.333333
	PFN1	4	0.307692		EIF3A	3	0.272727		IRF5	2	0.285714						GRAP2	3	0.75		RBM5	2	0.285714		RPS6KA1	2	0.333333		SSNA1	3	0.5		CEP55	4	0.210526		AXIN1	5	0.833333		GRB10	2	0.285714		PSMB2	1	0.333333
	MYADM	4	0.307692		EIF3G	3	0.272727		MED24	1	0.142857						RAC1	3	0.75		RBM7	2	0.285714		IFI6	2	0.333333		TAF2	3	0.5		KIF14	4	0.210526		BUB3	5	0.833333		CBY1	2	0.285714		CAMK2G	1	0.333333
	MAPK14	4	0.307692		PCBP2	3	0.272727		GOT1	1	0.142857						THBS1	3	0.75		RBM8A	2	0.285714		PSMA3	2	0.333333		TPX2	3	0.5		MIS12	4	0.210526		CDC26	5	0.833333		SULF2	2	0.285714		PSMB3	1	0.333333
	FOXP1	4	0.307692		PTBP1	3	0.272727		SAFB	1	0.142857						VAMP7	3	0.75		RBMX	2	0.285714		CD44	2	0.333333		TUBA4A	3	0.5		CDC23	4	0.210526		SKP1	5	0.833333		WWOX	2	0.285714		TRIM22	1	0.333333
	SDCBP	4	0.307692		SSB	3	0.272727		RBM14	1	0.142857						VAMP8	3	0.75		RNF20	2	0.285714		PSMB8	2	0.333333		TUBB4B	3	0.5		CDCA5	4	0.210526		MAD2L1	5	0.833333		TSC2	2	0.285714		PSMA7	1	0.333333
	MYO1C	4	0.307692		SPCS2	3	0.272727		MED30	1	0.142857						SELP	2	0.5		RNF40	2	0.285714		ARL6IP1	2	0.333333		TUBG1	3	0.5		NDC80	4	0.210526		BAG6	4	0.666667		HMGXB4	2	0.285714		IRF3	1	0.333333
	XBP1	4	0.307692		SEC61G	3	0.272727		CDKN2D	1	0.142857						PLEK	2	0.5		RTF1	2	0.285714		THBS1	2	0.333333		UBA52	3	0.5		CDCA8	4	0.210526		RDX	3	0.5		HHEX	2	0.285714		ZNF675	1	0.333333
	F2R	4	0.307692		PMM2	3	0.272727		UBE2L3	1	0.142857						RPS6KA1	2	0.5		SAFB	2	0.285714		HGF	2	0.333333		UBB	3	0.5		KIFC1	4	0.210526		VPS11	3	0.5		TAX1BP3	2	0.285714		TRIM8	1	0.333333
	PAK1	4	0.307692		PMM1	3	0.272727		TMEM161A	1	0.142857						DMTN	2	0.5		SAFB2	2	0.285714		MMP9	2	0.333333		UBC	3	0.5		BIRC5	4	0.210526		PTTG1IP	3	0.5		DEPDC1B	2	0.285714		PSMB4	1	0.333333
	MTOR	4	0.307692		SPCS3	3	0.272727		FHL2	1	0.142857						FCER1G	1	0.25		SAP18	2	0.285714		UBXN1	1	0.166667		UBE2C	3	0.5		NCAPG	4	0.210526		EZR	3	0.5		CSNK1E	2	0.285714		JAK1	1	0.333333
	STAT5A	4	0.307692		SPCS1	3	0.272727		CATSPER1	1	0.142857						LGALS3	1	0.25		SETD2	2	0.285714		CST3	1	0.166667		VPS4B	3	0.5		NCAPH	4	0.210526		CD81	3	0.5		MED12	2	0.285714		PSMB5	1	0.333333
	CIB1	4	0.307692		FURIN	2	0.181818		MLC1	1	0.142857						PRKCD	1	0.25		SF3A1	2	0.285714		CSTA	1	0.166667		WEE1	3	0.5		NAA50	4	0.210526		MSN	3	0.5		FCER1G	1	0.142857		IRAK4	1	0.333333
	DMTN	4	0.307692		EIF2AK4	2	0.181818		STRN3	1	0.142857						PRKCA	1	0.25		SFSWAP	2	0.285714		CSTB	1	0.166667		YWHAE	3	0.5		NSL1	4	0.210526		UQCC2	3	0.5		PRKCQ	1	0.142857		HLA-DQB2	1	0.333333
	PDGFA	4	0.307692		PEX16	2	0.181818		PTGER2	1	0.142857						SUPT6H	1	0.25		SLTM	2	0.285714		ECM1	1	0.166667		YWHAG	3	0.5		POGZ	4	0.210526		VPS35	3	0.5		PIK3R1	1	0.142857		CD300LF	1	0.333333
	PLAU	4	0.307692		RAB3GAP1	2	0.181818		ARID1A	1	0.142857						MICA	1	0.25		SNW1	2	0.285714		TIMP2	1	0.166667		ACVR1	2	0.333333		SMC2	4	0.210526		USP14	3	0.5		FCER1A	1	0.142857		IFI6	1	0.333333
	HBEGF	4	0.307692		RAB3GAP2	2	0.181818		CALR	1	0.142857						GPNMB	1	0.25		SON	2	0.285714						ACVR1B	2	0.333333		MAU2	4	0.210526		HSP90AB1	3	0.5		PAK1	1	0.142857		PSMA3	1	0.333333
	PTK2	4	0.307692		RYR2	2	0.181818		TRIM16	1	0.142857						ZFP36L2	1	0.25		SRPK1	2	0.285714						APC	2	0.333333		SMC4	4	0.210526		BAG5	3	0.5		MS4A2	1	0.142857		IRF6	1	0.333333
	MYLK	4	0.307692		RAB10	2	0.181818		SMAD2	1	0.142857						ZFP36L1	1	0.25		SRPK2	2	0.285714						BCAT1	2	0.333333		PDS5B	4	0.210526		PARK7	3	0.5		PIK3CA	1	0.142857		HLA-DRB5	1	0.333333
	RREB1	4	0.307692		EIF4G1	2	0.181818		SETX	1	0.142857						HFE	1	0.25		SRSF10	2	0.285714						BECN1	2	0.333333		SPDL1	4	0.210526		GIPC1	3	0.5		MALT1	1	0.142857		STAT5B	1	0.333333
	CLASP2	4	0.307692		EIF3E	2	0.181818		RB1	1	0.142857						GSN	1	0.25		SRSF3	2	0.285714						CACUL1	2	0.333333		CEP57L1	4	0.210526		TMF1	3	0.5		PDPK1	1	0.142857		HLA-DRB1	1	0.333333
	CLASP1	4	0.307692		PABPC1	2	0.181818		CDK6	1	0.142857						MYO18A	1	0.25		SRSF4	2	0.285714						CCNA1	2	0.333333		CHAMP1	4	0.210526		ALAD	3	0.5		SYK	1	0.142857		STAT5A	1	0.333333
	DDRGK1	4	0.307692		SSR1	2	0.181818		SNW1	1	0.142857						BTN2A2	1	0.25		SRSF6	2	0.285714						CCNE2	2	0.333333		PSRC1	4	0.210526		RAD23B	3	0.5		TEC	1	0.142857		PSMA4	1	0.333333
	CSF1R	4	0.307692		ARL6IP1	2	0.181818		VDR	1	0.142857						TWSG1	1	0.25		SRSF7	2	0.285714						CDC23	2	0.333333		KIF18B	4	0.210526		FHIT	3	0.5		NFATC2	1	0.142857		HLA-DPA1	1	0.333333
	HIF1A	4	0.307692		SSR2	2	0.181818		RAN	1	0.142857						PRNP	1	0.25		SRSF9	2	0.285714						CDC34	2	0.333333		KIF18A	4	0.210526		HFE	3	0.5		VAV1	1	0.142857		IFITM3	1	0.333333
	ACTN4	4	0.307692		TRAM1	2	0.181818		TRIP4	1	0.142857						MNDA	1	0.25		SSRP1	2	0.285714						CDC45	2	0.333333		VPS4B	4	0.210526		SVIP	3	0.5		PIK3CB	1	0.142857		HLA-DRA	1	0.333333
	SRGAP2C	4	0.307692		ROCK2	1	0.0909091		URI1	1	0.142857						LST1	1	0.25		SUPT16H	2	0.285714						CDC6	2	0.333333		CHMP3	4	0.210526		PRKACA	3	0.5		VAV3	1	0.142857		CD4	1	0.333333
	DOCK7	4	0.307692		ANXA2	1	0.0909091		MED4	1	0.142857						PRKAR1A	1	0.25		TAF12	2	0.285714						CHMP1A	2	0.333333		CHMP2A	4	0.210526		UFL1	3	0.5		NRAS	1	0.142857		HLA-DQA1	1	0.333333
	FERMT3	4	0.307692		CDC42	1	0.0909091		H2AFZ	1	0.142857						ATM	1	0.25		TAF1B	2	0.285714						CHMP2B	2	0.333333		KIF2C	4	0.210526		COMMD1	3	0.5		SOS1	1	0.142857		PSMA1	1	0.333333
	SMURF2	4	0.307692		MAP2K6	1	0.0909091		CTNNB1	1	0.142857						RC3H1	1	0.25		TAF2	2	0.285714						CHMP3	2	0.333333		CHMP1A	4	0.210526		UCHL5	3	0.5		LYN	1	0.142857		IFITM2	1	0.333333
	PDGFC	4	0.307692		RAB29	1	0.0909091		PTK2B	1	0.142857						CLC	1	0.25		TAF3	2	0.285714						CHMP5	2	0.333333		CHMP5	4	0.210526		GLMN	3	0.5		LAT2	1	0.142857		CSNK2B	1	0.333333
	RTN4	4	0.307692		MAP2K1	1	0.0909091		MED1	1	0.142857						GLMN	1	0.25		TAF7	2	0.285714						CLASP2	2	0.333333		CHMP6	4	0.210526		UBXN1	3	0.5		BTK	1	0.142857		HLA-DPB1	1	0.333333
	ELP3	4	0.307692		ATG16L2	1	0.0909091		NCOA3	1	0.142857						NR1H3	1	0.25		TAF9B	2	0.285714						CRLF3	2	0.333333		DIS3L2	4	0.210526		WAC	3	0.5		GRAP2	1	0.142857		IFITM1	1	0.333333
	ITGB1BP1	4	0.307692		ATG16L1	1	0.0909091		NCOA4	1	0.142857						HAVCR2	1	0.25		TCEA1	2	0.285714						DBF4	2	0.333333		KPNB1	4	0.210526		GNA12	3	0.5		PPP3CB	1	0.142857		PSMA5	1	0.333333
	APC	4	0.307692		SMARCB1	1	0.0909091		PIAS1	1	0.142857						PTPN22	1	0.25		THRAP3	2	0.285714						DHFR	2	0.333333		ZWINT	4	0.210526		AK6	3	0.5		UBE2V1	1	0.142857		SP100	1	0.333333
	SPAG9	4	0.307692		MAP2K3	1	0.0909091		PAQR7	1	0.142857						FER	1	0.25		TIA1	2	0.285714						E2F7	2	0.333333		KIF4B	4	0.210526		SDCBP	3	0.5		FOS	1	0.142857		TRIM21	1	0.333333
	HGF	4	0.307692		SUPT5H	1	0.0909091		CDK7	1	0.142857						TNFAIP3	1	0.25		TRA2B	2	0.285714						EIF4E	2	0.333333		CENPE	4	0.210526		TLK2	3	0.5		BCL10	1	0.142857		ADAR	1	0.333333
	TGFBR1	4	0.307692		EEA1	1	0.0909091		ESR2	1	0.142857						SNX6	1	0.25		WDR61	2	0.285714						EIF4EBP1	2	0.333333		KIF23	4	0.210526		NUDT15	3	0.5		RAC1	1	0.142857		LIMS1	1	0.333333
	SYNE2	4	0.307692		RAB5A	1	0.0909091		PAQR5	1	0.142857						VAMP3	1	0.25		WTAP	2	0.285714						EPS8	2	0.333333		KIF22	4	0.210526		GABARAPL2	3	0.5		NFATC1	1	0.142857		FOXO3	1	0.333333
	TIAM1	4	0.307692		MAP2K4	1	0.0909091		ROCK2	1	0.142857						TNFAIP8L2	1	0.25		YTHDC1	2	0.285714						FBXO5	2	0.333333		KIF2A	4	0.210526		ARAF	3	0.5		CUL1	1	0.142857		IRF2	1	0.333333
	BCAS3	4	0.307692		PDIA3	1	0.0909091		PIAS2	1	0.142857						BPI	1	0.25		ZFP36L1	2	0.285714						GFI1	2	0.333333		PDCD6IP	4	0.210526		FURIN	2	0.333333		PLCG2	1	0.142857		PLP2	1	0.333333
	MMP9	4	0.307692		HSPA5	1	0.0909091		TGFB1I1	1	0.142857						AHR	1	0.25		AGO2	1	0.142857						GSPT1	2	0.333333		SEH1L	4	0.210526		PTK2B	2	0.333333		PPP3CA	1	0.142857		IRF1	1	0.333333
	GTSE1	4	0.307692		VAPA	1	0.0909091		TADA3	1	0.142857						CD300LF	1	0.25		BTG2	1	0.142857						HINFP	2	0.333333		PIBF1	4	0.210526		LATS1	2	0.333333		KRAS	1	0.142857		CISH	1	0.333333
	MPP1	3	0.230769		OS9	1	0.0909091		RNF4	1	0.142857						TEC	1	0.25		CD3EAP	1	0.142857						ID2	2	0.333333		TOP3A	4	0.210526		RPL5	2	0.333333		UBE2N	1	0.142857		TRIM68	1	0.333333
	CXCR4	3	0.230769		BCAP29	1	0.0909091		ADNP2	1	0.142857						IRF1	1	0.25		CNOT1	1	0.142857						LATS2	2	0.333333		RAD54L	4	0.210526		UBE3A	2	0.333333		MAPK1	1	0.142857		B2M	1	0.333333
	STAP1	3	0.230769		ANKRD13C	1	0.0909091		NEDD4	1	0.142857						CD300A	1	0.25		CNOT7	1	0.142857						MAX	2	0.333333		KIF3B	4	0.210526		RPL11	2	0.333333		CALM2	1	0.142857		SOCS2	1	0.333333
	PADI2	3	0.230769		UBAC2	1	0.0909091		CALCOCO1	1	0.142857						FES	1	0.25		CNOT8	1	0.142857						MCM10	2	0.333333		ACRBP	4	0.210526		RPL23	2	0.333333		MAP3K1	1	0.142857		TRIM26	1	0.333333
	GPR183	3	0.230769		GBF1	1	0.0909091		NR3C1	1	0.142857						PDGFA	1	0.25		DHX34	1	0.142857						MCM2	2	0.333333		IQCG	4	0.210526		PML	2	0.333333		CALM1	1	0.142857		BBS2	1	0.333333
	MSN	3	0.230769		GPAA1	1	0.0909091		ABHD2	1	0.142857						SERPINE2	1	0.25		GTF3A	1	0.142857						MCM3	2	0.333333		RHBDD1	4	0.210526		PDCL3	2	0.333333		RELA	1	0.142857		CD44	1	0.333333
	ANXA1	3	0.230769		PPP1R15A	1	0.0909091		CTSH	1	0.142857						VAMP2	1	0.25		GTF3C1	1	0.142857						MCM4	2	0.333333		TSSK6	4	0.210526		NEDD4	1	0.166667		CALM3	1	0.142857		CIB1	1	0.333333
	CFAP20	3	0.230769		BCAP31	1	0.0909091		KDM3A	1	0.142857						CD84	1	0.25		GTF3C2	1	0.142857						MCM5	2	0.333333		NPM2	4	0.210526		VPS28	1	0.166667		IKBKB	1	0.142857		FCGR1B	1	0.333333
	S100A12	3	0.230769		MAGOHB	1	0.0909091		PIM1	1	0.142857						PLSCR1	1	0.25		GTF3C3	1	0.142857						MCM6	2	0.333333		IFT81	4	0.210526		ADAM9	1	0.166667		MAP2K4	1	0.142857		MKKS	1	0.333333
	S100A9	3	0.230769		CASC3	1	0.0909091		DDX17	1	0.142857						DUSP3	1	0.25		GTF3C4	1	0.142857						MCM7	2	0.333333		ABHD2	4	0.210526		RNF41	1	0.166667		CHUK	1	0.142857		HLA-F	1	0.333333
	S100A8	3	0.230769		SMG9	1	0.0909091		ZFP36L2	1	0.142857						LAX1	1	0.25		GTF3C5	1	0.142857						MCM8	2	0.333333		POMZP3	4	0.210526		ATG7	1	0.166667		UBE2D2	1	0.142857		LEPR	1	0.333333
	FCER1G	2	0.153846		SMG7	1	0.0909091		UBR5	1	0.142857						INHBA	1	0.25		GTF3C6	1	0.142857						NPAT	2	0.333333		PRKACA	4	0.210526		BARD1	1	0.166667		FER	1	0.142857		IP6K2	1	0.333333
	JCHAIN	2	0.153846		SMG1	1	0.0909091		RUVBL2	1	0.142857						MILR1	1	0.25		GTPBP1	1	0.142857						ORC1	2	0.333333		MAK	4	0.210526		OAZ2	1	0.166667		LCP2	1	0.142857		IRAK2	1	0.333333
	SELP	2	0.153846		SMG5	1	0.0909091		ZFP36L1	1	0.142857						UNC13D	1	0.25		KHSRP	1	0.142857						ORC2	2	0.333333		CELF1	4	0.210526		SORL1	1	0.166667		SKP1	1	0.142857		PML	1	0.333333
	SYK	2	0.153846		PNRC1	1	0.0909091		RNF14	1	0.142857						CLPTM1	1	0.25		MARS	1	0.142857						ORC3	2	0.333333		PSME4	4	0.210526		OAZ1	1	0.166667		FBXW11	1	0.142857		STAT1	1	0.333333
	SPN	2	0.153846		PNRC2	1	0.0909091		AQP3	1	0.142857						SAMSN1	1	0.25		NBAS	1	0.142857						ORC4	2	0.333333		ZP3	4	0.210526		IL1B	1	0.166667		PAK2	1	0.142857		EGR1	1	0.333333
	IGLL1	2	0.153846		DCP1A	1	0.0909091		NR6A1	1	0.142857						ZC3H8	1	0.25		NIFK	1	0.142857						ORC5	2	0.333333		BBS2	4	0.210526		SNF8	1	0.166667		PPP2R1A	1	0.142857		GP1BA	1	0.333333
	LYST	2	0.153846		UPF3B	1	0.0909091		ASXL1	1	0.142857						SDC4	1	0.25		PABPC1	1	0.142857						ORC6	2	0.333333		CIB1	4	0.210526		EDEM2	1	0.166667		TMEM237	1	0.142857		HLA-C	1	0.333333
	ITGAV	2	0.153846		UPF3A	1	0.0909091		DDX5	1	0.142857						THOC1	1	0.25		PNPT1	1	0.142857						PCNA	2	0.333333		RNF8	4	0.210526		EDEM1	1	0.166667		TIAM1	1	0.142857		PTAFR	1	0.333333
	GBF1	2	0.153846		RBM8A	1	0.0909091		GNAI1	1	0.142857						PAG1	1	0.25		POLR1A	1	0.142857						PDCD6IP	2	0.333333		RFX2	4	0.210526		CSNK2A1	1	0.166667		USP14	1	0.142857		CAMK2D	1	0.333333
	TNFRSF10A	2	0.153846		EIF4A3	1	0.0909091		RBFOX2	1	0.142857						C12ORF4	1	0.25		POLR1B	1	0.142857						PHF8	2	0.333333		AMHR2	4	0.210526		TNFAIP3	1	0.166667		MBD5	1	0.142857		CIITA	1	0.333333
	ADD2	2	0.153846		PPP2R2A	1	0.0909091		BRCA1	1	0.142857						PRDM1	1	0.25		POLR1C	1	0.142857						PIM2	2	0.333333		CCDC136	4	0.210526		RAB7A	1	0.166667		POLB	1	0.142857		TRIM38	1	0.333333
	EPS8	2	0.153846		NCBP1	1	0.0909091		AKR1C3	1	0.142857						SOD1	1	0.25		POLR1D	1	0.142857						POLA1	2	0.333333		SLC26A6	4	0.210526		RILP	1	0.166667		NOD1	1	0.142857		CCL13	1	0.333333
	PROS1	2	0.153846		PPP2R1A	1	0.0909091		KAT5	1	0.142857						PIBF1	1	0.25		RC3H1	1	0.142857						POLE	2	0.333333		CDK1	4	0.210526		SEC22B	1	0.166667		RHOA	1	0.142857		IFI35	1	0.333333
	ITGAM	2	0.153846		GSPT2	1	0.0909091		ADCY3	1	0.142857						PTPN2	1	0.25		RRN3	1	0.142857						POLE2	2	0.333333		FLNA	3	0.157895		TIPARP	1	0.166667		CLSPN	1	0.142857		F3	1	0.333333
	HCK	2	0.153846		GSPT1	1	0.0909091		IL1RN	1	0.142857										SIRT7	1	0.142857						POLE3	2	0.333333		RHOA	3	0.157895		SNX9	1	0.166667		INO80	1	0.142857		CCL23	1	0.333333
	CD2	2	0.153846		ETF1	1	0.0909091		PDK3	1	0.142857										SPIN1	1	0.142857						PPP2R2D	2	0.333333		EPS8	3	0.157895		ATXN3	1	0.166667		USP15	1	0.142857		XAF1	1	0.333333
	BSG	2	0.153846		UPF2	1	0.0909091		PID1	1	0.142857										TAF1A	1	0.142857						PPP6C	2	0.333333		NDE1	3	0.157895		APC	1	0.166667		NEDD8	1	0.142857		UBB	1	0.333333
	PIK3R1	2	0.153846		NCBP2	1	0.0909091		TESC	1	0.142857										TAF1D	1	0.142857						PRIM2	2	0.333333		CENPF	3	0.157895		ANXA2	1	0.166667		USP10	1	0.142857		UBC	1	0.333333
	PIK3CA	2	0.153846		MAGOH	1	0.0909091		SPP1	1	0.142857										TCEA2	1	0.142857						RAB11A	2	0.333333		CKAP5	3	0.157895		ATRAID	1	0.166667		MAVS	1	0.142857		PSMB8	1	0.333333
	PTPN6	2	0.153846		UPF1	1	0.0909091		MICB	1	0.142857										TNRC6B	1	0.142857						RCC1	2	0.333333		KIF11	3	0.157895						OTUD7B	1	0.142857		STAT3	1	0.333333
	YES1	2	0.153846		EIF4H	1	0.0909091		VPS4B	1	0.142857										TNRC6C	1	0.142857						RPA1	2	0.333333		OFD1	3	0.157895						TOR1A	1	0.142857		IL12RB1	1	0.333333
	IRAK4	2	0.153846		DENR	1	0.0909091		TGFBR2	1	0.142857										TOB1	1	0.142857						RPA2	2	0.333333		SPAST	3	0.157895						DDB2	1	0.142857		CSF1R	1	0.333333
	PTPN11	2	0.153846		EIF2B5	1	0.0909091		STAT5B	1	0.142857										TWISTNB	1	0.142857						RPA3	2	0.333333		TUBGCP2	3	0.157895						TNIP2	1	0.142857		RELA	1	0.333333
	FYN	2	0.153846		EIF2B2	1	0.0909091		SOCS2	1	0.142857										UBTF	1	0.142857						RPS6KB1	2	0.333333		TUBGCP4	3	0.157895						USP45	1	0.142857		IKBKB	1	0.333333
	CD47	2	0.153846		EIF2B3	1	0.0909091		ABL2	1	0.142857										UPF1	1	0.142857						RRM2	2	0.333333		TUBGCP5	3	0.157895						ARRB2	1	0.142857		CHUK	1	0.333333
	CD58	2	0.153846		ABCE1	1	0.0909091		MSN	1	0.142857										ZC3HAV1	1	0.142857						SIRT7	2	0.333333		MCM8	3	0.157895						USP1	1	0.142857		CCL3L1	1	0.333333
	PIK3CB	2	0.153846		EIF4B	1	0.0909091		STAT3	1	0.142857										ZFP36L2	1	0.142857						TYMS	2	0.333333		FUT10	3	0.157895						SENP6	1	0.142857		JAK3	1	0.333333
	CD44	2	0.153846		EIF2S2	1	0.0909091		REST	1	0.142857										ZNRD1	1	0.142857						USP37	2	0.333333		UBE2B	3	0.157895						INO80D	1	0.142857		CCL1	1	0.333333
	NRAS	2	0.153846		PAIP1	1	0.0909091		HTRA2	1	0.142857																		ZPR1	2	0.333333		CATSPER1	3	0.157895						HCFC1	1	0.142857		CCL4	1	0.333333
	CCL13	2	0.153846		EIF3H	1	0.0909091		THBS1	1	0.142857																		GEN1	1	0.166667		TDRD7	3	0.157895						VCPIP1	1	0.142857		IL6ST	1	0.333333
	SELL	2	0.153846		MTIF2	1	0.0909091		RXRA	1	0.142857																		AHCTF1	1	0.166667		MCM9	3	0.157895						ASXL2	1	0.142857		LY96	1	0.333333
	AIMP1	2	0.153846		EIF2S3	1	0.0909091		ANXA1	1	0.142857																		AKAP8	1	0.166667		USP9X	3	0.157895						FOXK1	1	0.142857		BPI	1	0.333333
	SLC7A8	2	0.153846		EIF2D	1	0.0909091		NCOA1	1	0.142857																		ANLN	1	0.166667		USP9Y	3	0.157895						ACTL6A	1	0.142857		HSPB1	1	0.333333
	HSD3B7	2	0.153846		EIF2S1	1	0.0909091		AKR1C2	1	0.142857																		ANXA11	1	0.166667		CSF1	3	0.157895						FOXK2	1	0.142857		LGALS9	1	0.333333
	SOS1	2	0.153846		MCTS1	1	0.0909091		GNB1	1	0.142857																		ARL3	1	0.166667		WDR33	3	0.157895						WDR20	1	0.142857		LTF	1	0.333333
	FPR2	2	0.153846		RBM4	1	0.0909091		DDX54	1	0.142857																		ATF5	1	0.166667		BRD2	3	0.157895						USP11	1	0.142857		THBS1	1	0.333333
	SBDS	2	0.153846		EIF3CL	1	0.0909091		GNG2	1	0.142857																		ATM	1	0.166667		SLC22A16	3	0.157895						USP36	1	0.142857		SYT11	1	0.333333
	CEACAM8	2	0.153846		EIF3K	1	0.0909091		DAXX	1	0.142857																		AURKB	1	0.166667		PRKAG1	3	0.157895						WDR48	1	0.142857		SPN	1	0.333333
	FPR1	2	0.153846		EIF3I	1	0.0909091		PDCD7	1	0.142857																		BARD1	1	0.166667		FAM50A	3	0.157895						USP24	1	0.142857		HAVCR2	1	0.333333
	CD84	2	0.153846		EIF3J	1	0.0909091		ATP1A1	1	0.142857																		BBS4	1	0.166667		CDYL	3	0.157895						USP32	1	0.142857		ARHGEF2	1	0.333333
	ADGRE2	2	0.153846		EIF3M	1	0.0909091		PMVK	1	0.142857																		BCL2L1	1	0.166667		NDRG3	3	0.157895						USP38	1	0.142857		PTPN22	1	0.333333
	DOK2	2	0.153846		EIF4E	1	0.0909091		TGFBR1	1	0.142857																		BIN3	1	0.166667		DEDD	3	0.157895						USP42	1	0.142857		CD2	1	0.333333
	CCL23	2	0.153846		LARP1	1	0.0909091		MED16	1	0.142857																		BRCA1	1	0.166667		EIF5A2	3	0.157895						BARD1	1	0.142857		CD86	1	0.333333
	ESAM	2	0.153846		DDX3Y	1	0.0909091		MED12	1	0.142857																		BRCA2	1	0.166667		RUVBL1	3	0.157895						USP48	1	0.142857		ARFGEF2	1	0.333333
	SLC3A2	2	0.153846		EIF2B1	1	0.0909091		MED14	1	0.142857																		CAB39	1	0.166667		UBXN8	3	0.157895						OTUD1	1	0.142857		CD274	1	0.333333
	CD244	2	0.153846		EIF5	1	0.0909091		PADI2	1	0.142857																		CAB39L	1	0.166667		RPL39L	3	0.157895						ACTR8	1	0.142857		AZU1	1	0.333333
	CYP7B1	2	0.153846		MTIF3	1	0.0909091		MED13	1	0.142857																		CCNF	1	0.166667		HERC4	3	0.157895						JOSD1	1	0.142857		TNFAIP3	1	0.333333
	CKLF	2	0.153846		EIF1AX	1	0.0909091		THRAP3	1	0.142857																		CDC123	1	0.166667		CCT6B	3	0.157895						USP7	1	0.142857		MAVS	1	0.333333
	PROCR	2	0.153846		EIF3C	1	0.0909091		BST2	1	0.142857																		CDC14A	1	0.166667		PUM1	3	0.157895						JOSD2	1	0.142857		MAPKAPK2	1	0.333333
	GP6	2	0.153846		MYADM	1	0.0909091		BCL2	1	0.142857																		CDCA5	1	0.166667		CCNI	3	0.157895						DMWD	1	0.142857		CD14	1	0.333333
	ROCK1	2	0.153846		ATG3	1	0.0909091		TRIM5	1	0.142857																		CEP55	1	0.166667		KHDRBS3	3	0.157895						KEAP1	1	0.142857		CLU	1	0.333333
	SIRPA	2	0.153846		PACS1	1	0.0909091		IRF3	1	0.142857																		CEP85	1	0.166667		DIAPH2	3	0.157895						RNF123	1	0.142857		CYBA	1	0.333333
	PIK3CG	2	0.153846		ATG4C	1	0.0909091		PTPRC	1	0.142857																		CHEK1	1	0.166667		UBAP2L	3	0.157895						ADRM1	1	0.142857		GSTP1	1	0.333333
	ITGAX	2	0.153846		ATG4B	1	0.0909091		IRF1	1	0.142857																		CHMP6	1	0.166667		TOB2	3	0.157895						UCHL5	1	0.142857		GBP5	1	0.333333
	ITGAL	2	0.153846		ATG4A	1	0.0909091		BATF	1	0.142857																		CIT	1	0.166667		TSGA10	3	0.157895						YOD1	1	0.142857		BCL10	1	0.333333
	ITGA4	2	0.153846		EXOC4	1	0.0909091		APOBEC3F	1	0.142857																		CKAP2	1	0.166667		HPGD	3	0.157895						UCHL3	1	0.142857		NOD1	1	0.333333
	ITGA5	2	0.153846		PACS2	1	0.0909091		APOBEC3D	1	0.142857																		CNTROB	1	0.166667		CLGN	3	0.157895						BAP1	1	0.142857		PIK3CG	1	0.333333
	PPIA	2	0.153846		SDCBP	1	0.0909091		APOBEC3B	1	0.142857																		CTNNB1	1	0.166667		ADAM28	3	0.157895						STAMBPL1	1	0.142857		S100A12	1	0.333333
	GOLPH3	2	0.153846		MYO1C	1	0.0909091		NLRC5	1	0.142857																		CXCL8	1	0.166667		NR6A1	3	0.157895						RIPK1	1	0.142857		PIK3CD	1	0.333333
	ITGB2	2	0.153846		BSG	1	0.0909091		RNASEL	1	0.142857																		DBF4B	1	0.166667		HVCN1	3	0.157895						OTUD5	1	0.142857		S100A9	1	0.333333
	GCNT1	2	0.153846		PIP5K1A	1	0.0909091		APOBEC3G	1	0.142857																		DHCR24	1	0.166667		ADCY3	3	0.157895						BIRC2	1	0.142857		S100A8	1	0.333333
	KRAS	2	0.153846		PEX3	1	0.0909091		LGALS8	1	0.142857																		DIAPH2	1	0.166667		RPL29	3	0.157895						BIRC3	1	0.142857		SLC11A1	1	0.333333
	GLG1	2	0.153846		GOLGA7	1	0.0909091		DDX58	1	0.142857																		DLGAP5	1	0.166667		GGT1	3	0.157895						TRAF3	1	0.142857		TBK1	1	0.333333
	GYPC	2	0.153846		ARL6	1	0.0909091		AGBL5	1	0.142857																		DOCK7	1	0.166667		LGALS9	3	0.157895						TRAF2	1	0.142857		RAB1A	1	0.333333
	GYPA	2	0.153846		ANK1	1	0.0909091		RSAD2	1	0.142857																		ECT2	1	0.166667		IL1B	3	0.157895						TNFAIP3	1	0.142857		PNP	1	0.333333
	KIT	2	0.153846		SMURF1	1	0.0909091		SERINC5	1	0.142857																		EIF4G2	1	0.166667		HAVCR2	3	0.157895						SMAD4	1	0.142857		STOML2	1	0.333333
	GYPB	2	0.153846		RAB8B	1	0.0909091		SERINC3	1	0.142857																		EREG	1	0.166667		GNPDA1	3	0.157895						SMAD1	1	0.142857		BTN3A1	1	0.333333
	ATP1B3	2	0.153846		TESC	1	0.0909091		IFIH1	1	0.142857																		ERN1	1	0.166667		CITED2	3	0.157895						COPS8	1	0.142857		PTGS2	1	0.333333
	ATP1B1	2	0.153846		INPP5K	1	0.0909091		TRIM56	1	0.142857																		FBXW5	1	0.166667		B4GALT1	3	0.157895						COPS2	1	0.142857		PCSK5	1	0.333333
	SELPLG	2	0.153846		SPTBN1	1	0.0909091		TMEM173	1	0.142857																		GADD45A	1	0.166667		XRN2	3	0.157895						COPS7B	1	0.142857		HIF1A	1	0.333333
	INPP5D	2	0.153846		TMED2	1	0.0909091		CLEC7A	1	0.142857																		GADD45GIP1	1	0.166667		TESK2	3	0.157895						COPS4	1	0.142857		CD46	1	0.333333
	S1PR1	2	0.153846		PRKCI	1	0.0909091		IFNAR2	1	0.142857																		GAS7	1	0.166667		PARN	3	0.157895						COPS7A	1	0.142857		BATF	1	0.333333
	SLC16A1	2	0.153846		RAB3IP	1	0.0909091		EXOSC5	1	0.142857																		GNAI1	1	0.166667		EGR1	3	0.157895						COPS6	1	0.142857		CD55	1	0.333333
	CD48	2	0.153846		NCF1	1	0.0909091		STAT2	1	0.142857																		GNAI2	1	0.166667		APP	3	0.157895						STAMBP	1	0.142857		CMA1	1	0.333333
	CXADR	2	0.153846						IFIT3	1	0.142857																		GNAI3	1	0.166667		KDM2B	3	0.157895						USP46	1	0.142857		DENND1B	1	0.333333
	SDC4	2	0.153846						SAMHD1	1	0.142857																		GNL3	1	0.166667		STX2	3	0.157895						ACTB	1	0.142857		ADGRG1	1	0.333333
	SLC7A11	2	0.153846						BNIP3L	1	0.142857																		H2AFY	1	0.166667		TRIM27	3	0.157895						ATXN7	1	0.142857		S100A13	1	0.333333
	SLC7A6	2	0.153846						SLFN11	1	0.142857																		HBP1	1	0.166667		IRF2BPL	3	0.157895						RAD23B	1	0.142857		BTN3A2	1	0.333333
	SLC7A5	2	0.153846						IFIT5	1	0.142857																		IL1B	1	0.166667		STYX	3	0.157895						USP16	1	0.142857		ABCA1	1	0.333333
	MYO1G	2	0.153846						CALCOCO2	1	0.142857																		ING2	1	0.166667		CLOCK	3	0.157895						SENP1	1	0.142857		RFTN1	1	0.333333
	CCL3L1	2	0.153846						EXOSC4	1	0.142857																		ING4	1	0.166667		PRMT7	3	0.157895						VCP	1	0.142857		HMGB1	1	0.333333
	C5AR1	2	0.153846						IFI16	1	0.142857																		INSR	1	0.166667		APOL2	3	0.157895						NFRKB	1	0.142857		CD36	1	0.333333
	F11R	2	0.153846						PMAIP1	1	0.142857																		IRF1	1	0.166667		CDK16	3	0.157895						USP5	1	0.142857		CHI3L1	1	0.333333
	C3AR1	2	0.153846						PLSCR1	1	0.142857																		IRF6	1	0.166667		ALKBH5	3	0.157895						COPS3	1	0.142857		TRIM56	1	0.333333
	USP14	1	0.0769231						ATG7	1	0.142857																		JMY	1	0.166667		PCSK5	3	0.157895						MYC	1	0.142857		TMEM173	1	0.333333
	PLXNA3	1	0.0769231						RELA	1	0.142857																		KAT2B	1	0.166667		CD9	3	0.157895						MCRS1	1	0.142857		HSPD1	1	0.333333
	CORO1B	1	0.0769231						SERPINB9	1	0.142857																		KIF11	1	0.166667		PROK2	3	0.157895						TRRAP	1	0.142857
	ELANE	1	0.0769231						SNX3	1	0.142857																		KIF13A	1	0.166667		SPAG9	3	0.157895						GPS1	1	0.142857
	PTPN2	1	0.0769231						ERAP1	1	0.142857																		KIF20A	1	0.166667		TGFBR1	3	0.157895						UCHL1	1	0.142857
	ROBO1	1	0.0769231						CHIT1	1	0.142857																		KIF20B	1	0.166667		EZR	2	0.105263						HIF1A	1	0.142857
	CD300A	1	0.0769231						RAB29	1	0.142857																		KIF23	1	0.166667		ARAP1	2	0.105263						RIPK2	1	0.142857
	WASL	1	0.0769231						FUCA2	1	0.142857																		KIF4B	1	0.166667		PARVB	2	0.105263						ATXN3	1	0.142857
	CCL28	1	0.0769231																										KLHL9	1	0.166667		DTNBP1	2	0.105263						USP25	1	0.142857
	STK10	1	0.0769231																										KLLN	1	0.166667		MKLN1	2	0.105263						CCNA1	1	0.142857
	HMOX1	1	0.0769231																										LAMTOR1	1	0.166667		ANXA1	2	0.105263						MDM2	1	0.142857
	VAPA	1	0.0769231																										LAMTOR2	1	0.166667		DMTN	2	0.105263						TNIP1	1	0.142857
	CHMP2B	1	0.0769231																										LAMTOR3	1	0.166667		MYO10	2	0.105263						MDM4	1	0.142857
	VPS4B	1	0.0769231																										LAMTOR4	1	0.166667		CENPU	2	0.105263						USP9X	1	0.142857
	SMC3	1	0.0769231																										LAMTOR5	1	0.166667		CENPH	2	0.105263						USP9Y	1	0.142857
	CHMP3	1	0.0769231																										LRP5	1	0.166667		DDX11	2	0.105263						BECN1	1	0.142857
	CHMP2A	1	0.0769231																										MAP2K1	1	0.166667		AHCTF1	2	0.105263						SMAD2	1	0.142857
	TSG101	1	0.0769231																										MAP2K6	1	0.166667		HDAC8	2	0.105263						USP4	1	0.142857
	DDB1	1	0.0769231																										MAP4	1	0.166667		MCMBP	2	0.105263						RAD23A	1	0.142857
	GBP5	1	0.0769231																										MCPH1	1	0.166667		PPP1CC	2	0.105263						RUVBL1	1	0.142857
	OSM	1	0.0769231																										MDM1	1	0.166667		SPC25	2	0.105263						TADA3	1	0.142857
	TNIP1	1	0.0769231																										MECP2	1	0.166667		TRAPPC12	2	0.105263						RHOT1	1	0.142857
	PARK7	1	0.0769231																										MFN2	1	0.166667		LATS1	2	0.105263						USP28	1	0.142857
	LY86	1	0.0769231																										MITD1	1	0.166667		BRCA1	2	0.105263						TFPT	1	0.142857
	OPTN	1	0.0769231																										MLST8	1	0.166667		PMF1	2	0.105263						DDX58	1	0.142857
	SCARF1	1	0.0769231																										MTOR	1	0.166667		SPC24	2	0.105263						IFIH1	1	0.142857
	SNW1	1	0.0769231																										MYH10	1	0.166667		NUF2	2	0.105263						ASXL1	1	0.142857
	USF1	1	0.0769231																										NBN	1	0.166667		DSN1	2	0.105263						TP53	1	0.142857
	NFKBIA	1	0.0769231																										NEK6	1	0.166667		STAG1	2	0.105263						PTEN	1	0.142857
	DHX58	1	0.0769231																										NEK7	1	0.166667		MAPRE1	2	0.105263						BRCA1	1	0.142857
	NLRP12	1	0.0769231																										NOTCH2	1	0.166667		NUDC	2	0.105263						EP300	1	0.142857
	SNX4	1	0.0769231																										NPM1	1	0.166667		CENPQ	2	0.105263						TOMM20	1	0.142857
	PUM1	1	0.0769231																										NSMCE2	1	0.166667		RPS27	2	0.105263						ADRB2	1	0.142857
	PUM2	1	0.0769231																										NUMB	1	0.166667		CENPT	2	0.105263						USPL1	1	0.142857
	ANKRD17	1	0.0769231																										PA2G4	1	0.166667		CLIP1	2	0.105263						USP8	1	0.142857
	CYBA	1	0.0769231																										PHB2	1	0.166667		RANGAP1	2	0.105263						USP18	1	0.142857
	IL18	1	0.0769231																										PHIP	1	0.166667		ITGB3BP	2	0.105263						SKP2	1	0.142857
	IL1B	1	0.0769231																										PIK3C3	1	0.166667		PHB2	2	0.105263						YY1	1	0.142857
	PDCD4	1	0.0769231																										PKD2	1	0.166667		FBXW7	2	0.105263						USP30	1	0.142857
	TNFRSF1A	1	0.0769231																										PLAGL1	1	0.166667		NDEL1	2	0.105263						TAF9B	1	0.142857
	CD180	1	0.0769231																										PNPT1	1	0.166667		CDK5RAP2	2	0.105263						STAM	1	0.142857
	LRSAM1	1	0.0769231																										PPM1A	1	0.166667		RCC2	2	0.105263						KAT2B	1	0.142857
	VAMP7	1	0.0769231																										PPP1R15A	1	0.166667		B9D2	2	0.105263						USP47	1	0.142857
	VAMP8	1	0.0769231																										PRC1	1	0.166667		XPO1	2	0.105263						USP33	1	0.142857
	PTGER3	1	0.0769231																										PRKAA1	1	0.166667		ZWILCH	2	0.105263						OGT	1	0.142857
	IL6ST	1	0.0769231																										PRKAB1	1	0.166667		KNTC1	2	0.105263						STAM2	1	0.142857
																													PRKAG1	1	0.166667		NUP85	2	0.105263						SHMT2	1	0.142857
																													PRKAG2	1	0.166667		NUP133	2	0.105263						CCP110	1	0.142857
																													PRR11	1	0.166667		NUP37	2	0.105263						SUPT3H	1	0.142857
																													PTPRC	1	0.166667		RANBP2	2	0.105263						SENP5	1	0.142857
																													RAB10	1	0.166667		NUP43	2	0.105263						CCNA2	1	0.142857
																													RAB35	1	0.166667		NUP98	2	0.105263						USP20	1	0.142857
																													RACGAP1	1	0.166667		SEC13	2	0.105263						RNF135	1	0.142857
																													RAD51B	1	0.166667		NUP160	2	0.105263						USP22	1	0.142857
																													RAD51C	1	0.166667		TAOK1	2	0.105263						OTULIN	1	0.142857
																													RALA	1	0.166667		SKA2	2	0.105263						ENY2	1	0.142857
																													RALB	1	0.166667		SKA1	2	0.105263						MYSM1	1	0.142857
																													RASA1	1	0.166667		BUB3	2	0.105263						SUDS3	1	0.142857
																													RBM14	1	0.166667		CENPN	2	0.105263						USP44	1	0.142857
																													RCC2	1	0.166667		CENPO	2	0.105263						BABAM1	1	0.142857
																													RGS14	1	0.166667		CENPP	2	0.105263						TGFBR1	1	0.142857
																													RHEB	1	0.166667		MAD2L1	2	0.105263						USP37	1	0.142857
																													RHOA	1	0.166667		CENPK	2	0.105263						UIMC1	1	0.142857
																													RHOB	1	0.166667		CENPM	2	0.105263						BRCC3	1	0.142857
																													RHOC	1	0.166667		CENPL	2	0.105263						OTUD3	1	0.142857
																													ROCK2	1	0.166667		STAG2	2	0.105263
																													RRAGA	1	0.166667		WRAP73	2	0.105263
																													RRAGB	1	0.166667		TPX2	2	0.105263
																													RRAGC	1	0.166667		MYBL2	2	0.105263
																													RRAGD	1	0.166667		CHEK2	2	0.105263
																													SART1	1	0.166667		NAIP	2	0.105263
																													SEPT6	1	0.166667		BIRC2	2	0.105263
																													SEPT7	1	0.166667		BIRC3	2	0.105263
																													SKA1	1	0.166667		PPP2R2D	2	0.105263
																													SKA2	1	0.166667		XIAP	2	0.105263
																													SLBP	1	0.166667		UBE2C	2	0.105263
																													SMC5	1	0.166667		OPA1	2	0.105263
																													SNX18	1	0.166667		MZT1	2	0.105263
																													SNX9	1	0.166667		SIRT7	2	0.105263
																													SON	1	0.166667		BYSL	2	0.105263
																													SPTBN1	1	0.166667		MAGED2	2	0.105263
																													STAMBP	1	0.166667		BCL2	2	0.105263
																													STIL	1	0.166667		LEPR	2	0.105263
																													STK11	1	0.166667		ADCYAP1	2	0.105263
																													STMN1	1	0.166667		STAT3	2	0.105263
																													STRADA	1	0.166667		PLA2G4C	2	0.105263
																													STRADB	1	0.166667		LNPEP	2	0.105263
																													TBRG1	1	0.166667		PCM1	2	0.105263
																													TBRG4	1	0.166667		KIF3A	2	0.105263
																													TCF7L2	1	0.166667		SSX2IP	2	0.105263
																													TGFBR1	1	0.166667		UXT	2	0.105263
																													THBS1	1	0.166667		CTTN	1	0.0526316
																													TIMELESS	1	0.166667		RICTOR	1	0.0526316
																													TIPIN	1	0.166667		RALA	1	0.0526316
																													TMEM67	1	0.166667		PLEK	1	0.0526316
																													TP53	1	0.166667		PAK1	1	0.0526316
																													TP53INP1	1	0.166667		ATP2C1	1	0.0526316
																													TRIM37	1	0.166667		CDC42BPA	1	0.0526316
																													TSC1	1	0.166667		FRYL	1	0.0526316
																													TSC2	1	0.166667		S1PR1	1	0.0526316
																													TTC19	1	0.166667		FRY	1	0.0526316
																													TUBA1C	1	0.166667		FARP2	1	0.0526316
																													UBE2L3	1	0.166667		PHACTR1	1	0.0526316
																													UHMK1	1	0.166667		RAP2A	1	0.0526316
																													UPF1	1	0.166667		FER	1	0.0526316
																													USP8	1	0.166667		PTPN1	1	0.0526316
																													WHAMM	1	0.166667		GPR65	1	0.0526316
																													WWTR1	1	0.166667		PIP5K1A	1	0.0526316
																													ZFP36L2	1	0.166667		WHAMM	1	0.0526316
																													ZFYVE26	1	0.166667		TNIK	1	0.0526316
																																	GSN	1	0.0526316
																																	FMNL3	1	0.0526316
																																	BRWD1	1	0.0526316
																																	BRWD3	1	0.0526316
																																	RDX	1	0.0526316
																																	STRIP2	1	0.0526316
																																	COCH	1	0.0526316
																																	SH3KBP1	1	0.0526316
																																	SEMA4D	1	0.0526316
																																	PTK2B	1	0.0526316
																																	PRPF40A	1	0.0526316
																																	FES	1	0.0526316
																																	FGR	1	0.0526316
																																	WASF3	1	0.0526316
																																	RASA1	1	0.0526316
																																	CCL13	1	0.0526316
																																	ARHGAP18	1	0.0526316
																																	CRK	1	0.0526316
																																	DAG1	1	0.0526316
																																	MSN	1	0.0526316
																																	DLC1	1	0.0526316
																																	EPB41	1	0.0526316
																																	EPB41L3	1	0.0526316
																																	DLG1	1	0.0526316
																																	SEPT7	1	0.0526316
																																	VRK1	1	0.0526316
																																	VRK2	1	0.0526316
																																	WDPCP	1	0.0526316
																																	ITGB2	1	0.0526316
																																	TPM1	1	0.0526316
																																	SYNE3	1	0.0526316
																																	PHIP	1	0.0526316
																																	CSF1R	1	0.0526316
																																	SLC9A3R1	1	0.0526316
																																	HCK	1	0.0526316
																																	ARHGAP15	1	0.0526316
																																	CSNK1A1	1	0.0526316
																																	DIAPH1	1	0.0526316
																																	CSNK1G3	1	0.0526316
																																	CSNK1G1	1	0.0526316
																																	CDC42EP3	1	0.0526316
																																	CDC42EP4	1	0.0526316
																																	FGD2	1	0.0526316
																																	FGD4	1	0.0526316
																																	VRK3	1	0.0526316
																																	FGD3	1	0.0526316
																																	CCL2	1	0.0526316
																																	LIMD1	1	0.0526316
																																	CSNK1D	1	0.0526316
																																	CSNK1E	1	0.0526316
																																	PLXND1	1	0.0526316
																																	CDC7	1	0.0526316
																																	CENPW	1	0.0526316
																																	TOP1MT	1	0.0526316
																																	TOP1	1	0.0526316
																																	PPP2R1A	1	0.0526316
																																	HJURP	1	0.0526316
																																	RGS14	1	0.0526316
																																	MIS18A	1	0.0526316
																																	NTMT1	1	0.0526316
																																	RCC1	1	0.0526316
																																	RIOK3	1	0.0526316
																																	RPS3	1	0.0526316
																																	SETDB2	1	0.0526316
																																	ERCC2	1	0.0526316
																																	NEK6	1	0.0526316
																																	DDX3X	1	0.0526316
																																	MMS19	1	0.0526316
																																	ARL8B	1	0.0526316
																																	NAA60	1	0.0526316
																																	SKA3	1	0.0526316
																																	TLK2	1	0.0526316
																																	SMARCAD1	1	0.0526316
																																	OIP5	1	0.0526316
																																	DNM1L	1	0.0526316
																																	MFF	1	0.0526316
																																	ACOT8	1	0.0526316
																																	MTFR1	1	0.0526316
																																	MTFR2	1	0.0526316
																																	GDAP1	1	0.0526316
																																	MIEF1	1	0.0526316
																																	DNM3	1	0.0526316
																																	PEX11B	1	0.0526316
																																	MUL1	1	0.0526316
																																	PEX11A	1	0.0526316
																																	SLC25A46	1	0.0526316
																																	DNM2	1	0.0526316
																																	CENPJ	1	0.0526316
																																	CEP135	1	0.0526316
																																	E2F4	1	0.0526316
																																	RBM14	1	0.0526316
																																	CEP63	1	0.0526316
																																	CTNNB1	1	0.0526316
																																	ROCK2	1	0.0526316
																																	CETN2	1	0.0526316
																																	PPP1R12A	1	0.0526316
																																	CCP110	1	0.0526316
																																	CEP152	1	0.0526316
																																	CEP72	1	0.0526316
																																	HAUS1	1	0.0526316
																																	HAUS5	1	0.0526316
																																	HAUS2	1	0.0526316
																																	HAUS3	1	0.0526316
																																	UVRAG	1	0.0526316
																																	HAUS8	1	0.0526316
																																	HAUS4	1	0.0526316
																																	C2CD3	1	0.0526316
																																	CEP250	1	0.0526316
																																	NPM1	1	0.0526316
																																	GCC2	1	0.0526316
																																	CEP192	1	0.0526316
																																	SLC16A1	1	0.0526316
																																	NDC1	1	0.0526316
																																	BRCA2	1	0.0526316
																																	CNTROB	1	0.0526316
																																	ARL2	1	0.0526316
																																	STIL	1	0.0526316
																																	CEP68	1	0.0526316
																																	USP33	1	0.0526316
																																	SASS6	1	0.0526316
																																	TUBE1	1	0.0526316
																																	CNTLN	1	0.0526316
																																	CETN3	1	0.0526316
																																	BCAS3	1	0.0526316
																																	KIF5A	1	0.0526316
																																	KIF5B	1	0.0526316
																																	IFT88	1	0.0526316
																																	HSPB11	1	0.0526316
																																	IFT22	1	0.0526316
																																	IFT74	1	0.0526316
																																	HOOK3	1	0.0526316
																																	IFT52	1	0.0526316
																																	HSPB1	1	0.0526316
																																	TTC21B	1	0.0526316
																																	DST	1	0.0526316
																																	CLUAP1	1	0.0526316
																																	TUBB	1	0.0526316
																																	CCDC88C	1	0.0526316
																																	RAB1A	1	0.0526316
																																	IFT46	1	0.0526316
																																	CCDC88A	1	0.0526316
																																	KIF13B	1	0.0526316
																																	DYNLL2	1	0.0526316
																																	DYNLL1	1	0.0526316
																																	RHOT1	1	0.0526316
																																	RHOT2	1	0.0526316
																																	IFT57	1	0.0526316
																																	RPGR	1	0.0526316
																																	TUBA1C	1	0.0526316
																																	WASL	1	0.0526316
																																	CDC42	1	0.0526316
																																	BICD2	1	0.0526316
																																	UBB	1	0.0526316
																																	SNAPIN	1	0.0526316
																																	BLOC1S2	1	0.0526316
																																	KIF13A	1	0.0526316
																																	BLOC1S6	1	0.0526316
																																	BLOC1S3	1	0.0526316
																																	LRPPRC	1	0.0526316
																																	AP3B1	1	0.0526316
																																	COPG1	1	0.0526316
																																	RAB6A	1	0.0526316
																																	AP3D1	1	0.0526316
																																	TRAF3IP1	1	0.0526316
																																	KIFAP3	1	0.0526316
																																	SPG11	1	0.0526316
																																	HOOK2	1	0.0526316
																																	AP3M1	1	0.0526316
																																	AP3S2	1	0.0526316
																																	AP3S1	1	0.0526316
																																	HTT	1	0.0526316
																																	MYO5A	1	0.0526316
																																	HIF1A	1	0.0526316
																																	WDR60	1	0.0526316
																																	ACTN4	1	0.0526316
																																	IFT122	1	0.0526316
																																	FNBP1L	1	0.0526316
																																	KIF1B	1	0.0526316
																																	FYCO1	1	0.0526316
																																	ARHGAP21	1	0.0526316
																																	IFT20	1	0.0526316
																																	WDR34	1	0.0526316
																																	DYNC2LI1	1	0.0526316
																																	WDR35	1	0.0526316
																																	SYNE2	1	0.0526316
																																	WDR19	1	0.0526316
																																	TNPO1	1	0.0526316
																																	TRIP11	1	0.0526316
																																	DYNLRB1	1	0.0526316
																																	TNKS2	1	0.0526316
																																	DNMT1	1	0.0526316
																																	SIRT1	1	0.0526316
																																	HNRNPC	1	0.0526316
																																	POT1	1	0.0526316
																																	HNRNPA1	1	0.0526316
																																	NBN	1	0.0526316
																																	NAT10	1	0.0526316
																																	TERF2	1	0.0526316
																																	SUPT6H	1	0.0526316
																																	SMARCB1	1	0.0526316
																																	KDM5A	1	0.0526316
																																	XRN1	1	0.0526316
																																	MTF2	1	0.0526316
																																	DNMT3B	1	0.0526316
																																	HNRNPU	1	0.0526316
																																	XRCC5	1	0.0526316
																																	SPI1	1	0.0526316
																																	JARID2	1	0.0526316
																																	TAF7	1	0.0526316
																																	H2AFY	1	0.0526316
																																	GNL3L	1	0.0526316
																																	EXOSC10	1	0.0526316
																																	UBR5	1	0.0526316
																																	HMGA1	1	0.0526316
																																	TERF1	1	0.0526316
																																	SNCA	1	0.0526316
																																	TERF2IP	1	0.0526316
																																	DCP2	1	0.0526316
																																	PARP1	1	0.0526316
																																	TTK	1	0.0526316
																																	MAD2L2	1	0.0526316
																																	CTBP1	1	0.0526316
																																	TPR	1	0.0526316
																																	ZNF451	1	0.0526316
																																	CSNK2A2	1	0.0526316
																																	PIH1D1	1	0.0526316
																																	ATRX	1	0.0526316
																																	CSNK2A1	1	0.0526316
																																	ASF1A	1	0.0526316
																																	TINF2	1	0.0526316
																																	ATAD2	1	0.0526316
																																	PHF8	1	0.0526316
																																	TRIP12	1	0.0526316
																																	ATAD2B	1	0.0526316
																																	TNKS	1	0.0526316
																																	APC	1	0.0526316
																																	CTC1	1	0.0526316
																																	BCOR	1	0.0526316
																																	PIF1	1	0.0526316
[truncated: 5 more columns]

## Sheet: legend
	Count	The number of times a gene is present in a spefic cluster
	Percentage	The number of times a gene is present in a spefic cluster / the number of process composing the cluster
