# Supplementary material for: Diabetes Induces a Transcriptional Signature in Bone Marrow–Derived CD34+ Hematopoietic Stem Cells Predictive of Their Progeny Dysfunction
Source: Int J Mol Sci. 2021 Jan 31;22(3):1423. doi: 10.3390/ijms22031423 (PMC7866997; doi:10.3390/ijms22031423)
Supplement: Supplementary file 1 [file ijms-22-01423-s001.zip › SUPPLEMENTARY/Supplementary.Table.4.xlsx]

## Sheet: Foglio1
NAME	GO term	SIZE	ES	NES	NOM p-val	FDR q-val	FWER p-val
DEFENSE RESPONSE TO BACTERIUM	GO:0042742	43	-0.618892	-2.36227	0	0	0
RESPONSE TO BACTERIUM	GO:0009617	115	-0.500656	-2.35108	0	0	0
HUMORAL IMMUNE RESPONSE	GO:0006959	46	-0.568419	-2.27596	0	0.000342	0.001
INTERFERON-GAMMA-MEDIATED SIGNALING PATHWAY	GO:0060333	40	-0.533797	-2.02758	0	0.0106212	0.04
INFLAMMATORY RESPONSE	GO:0006954	105	-0.440047	-2.01943	0	0.00970957	0.046
POSITIVE REGULATION OF RESPONSE TO EXTERNAL STIMULUS	GO:0032103	77	-0.458724	-1.99472	0	0.0114875	0.065
DEFENSE RESPONSE TO OTHER ORGANISM	GO:0098542	81	-0.456563	-1.98508	0	0.010708	0.07
RESPONSE TO MOLECULE OF BACTERIAL ORIGIN	GO:0002237	74	-0.459112	-1.95486	0	0.0122903	0.088
SRP-DEPENDENT COTRANSLATIONAL PROTEIN TARGETING TO MEMBRANE	GO:0006614	75	-0.428451	-1.86535	0	0.0364246	0.276
INNATE IMMUNE RESPONSE	GO:0045087	182	-0.367354	-1.84771	0	0.0404608	0.335
RESPONSE TO LIPOPOLYSACCHARIDE	GO:0032496	70	-0.429656	-1.84293	0.00263852	0.0383584	0.345
POSITIVE REGULATION OF CHEMOTAXIS	GO:0050921	43	-0.476287	-1.83776	0.00234742	0.037263	0.359
COTRANSLATIONAL PROTEIN TARGETING TO MEMBRANE	GO:0006613	80	-0.408819	-1.818	0.00247525	0.0427592	0.428
ORGANIC HYDROXY COMPOUND TRANSPORT	GO:0015850	36	-0.475227	-1.80154	0.00226757	0.0470922	0.48
PROTEIN TARGETING TO ER	GO:0045047	82	-0.400652	-1.79331	0	0.0475579	0.509
POSITIVE REGULATION OF LEUKOCYTE CHEMOTAXIS	GO:0002690	34	-0.488414	-1.78963	0.00234192	0.0456101	0.516
ESTABLISHMENT OF PROTEIN LOCALIZATION TO ENDOPLASMIC RETICULUM	GO:0072599	86	-0.392927	-1.74825	0	0.0655465	0.67
REGULATION OF CHEMOTAXIS	GO:0050920	57	-0.42546	-1.73612	0.00223214	0.069345	0.712
POSITIVE REGULATION OF LEUKOCYTE MIGRATION	GO:0002687	40	-0.45901	-1.73078	0	0.0688919	0.732
RESPONSE TO INTERFERON-GAMMA	GO:0034341	65	-0.404944	-1.72609	0	0.0682861	0.75
CELLULAR RESPONSE TO INTERFERON-GAMMA	GO:0071346	56	-0.412821	-1.70578	0.00242131	0.07983	0.805
NEGATIVE REGULATION OF GENE EXPRESSION, EPIGENETIC	GO:0045814	57	-0.408045	-1.69725	0.00477327	0.0827749	0.826
CHROMATIN SILENCING	GO:0006342	41	-0.441015	-1.66171	0	0.110388	0.911
NEGATIVE REGULATION OF PROTEIN COMPLEX ASSEMBLY	GO:0031333	36	-0.442166	-1.65245	0.00966184	0.115496	0.926
REGULATION OF TUMOR NECROSIS FACTOR SUPERFAMILY CYTOKINE PRODUCTION	GO:1903555	31	-0.458101	-1.63784	0.0248869	0.125983	0.946
CYTOKINE-MEDIATED SIGNALING PATHWAY	GO:0019221	189	-0.32205	-1.62896	0	0.131141	0.957
POSITIVE REGULATION OF CYSTEINE-TYPE ENDOPEPTIDASE ACTIVITY INVOLVED IN APOPTOTIC PROCESS	GO:0043280	58	-0.389903	-1.61496	0.00468384	0.14295	0.972
REGULATION OF LEUKOCYTE CHEMOTAXIS	GO:0002688	39	-0.423319	-1.60695	0.0110375	0.14883	0.979
RESPONSE TO MECHANICAL STIMULUS	GO:0009612	32	-0.431093	-1.57214	0.0199557	0.194899	0.998
POSITIVE REGULATION OF ENDOPEPTIDASE ACTIVITY	GO:0010950	66	-0.372117	-1.57024	0.00234192	0.191984	0.998
CYTOKINE PRODUCTION	GO:0001816	38	-0.4222	-1.56728	0.020979	0.189789	0.998
POSITIVE REGULATION OF CYSTEINE-TYPE ENDOPEPTIDASE ACTIVITY	GO:2001056	61	-0.378024	-1.56554	0.00714286	0.186638	0.999
TRANSLATIONAL INITIATION	GO:0006413	105	-0.337478	-1.55306	0.00544959	0.200378	0.999
NUCLEAR-TRANSCRIBED MRNA CATABOLIC PROCESS, NONSENSE-MEDIATED DECAY	GO:0000184	91	-0.344861	-1.55082	0.00522193	0.198526	0.999
PROTEIN LOCALIZATION TO ENDOPLASMIC RETICULUM	GO:0070972	98	-0.345664	-1.54979	0.00566572	0.194228	0.999
COGNITION	GO:0050890	36	-0.418493	-1.54958	0.0308789	0.189083	0.999
TOLL-LIKE RECEPTOR SIGNALING PATHWAY	GO:0002224	56	-0.366828	-1.54556	0.0121655	0.188958	0.999
PROTEIN TARGETING TO MEMBRANE	GO:0006612	108	-0.332233	-1.54164	0.00261097	0.189721	1
POSITIVE REGULATION OF CELL ACTIVATION	GO:0050867	117	-0.328537	-1.54141	0.00550964	0.185274	1
REGULATION OF WOUND HEALING	GO:0061041	44	-0.393207	-1.53993	0.0187354	0.18287	1
POSITIVE REGULATION OF NF-KAPPAB TRANSCRIPTION FACTOR ACTIVITY	GO:0051092	63	-0.363413	-1.53173	0.0143885	0.191267	1
VIRAL TRANSCRIPTION	GO:0019083	94	-0.335952	-1.52255	0.00721154	0.200694	1
REGULATION OF RESPONSE TO WOUNDING	GO:1903034	48	-0.380088	-1.51719	0.0186916	0.205081	1
POSITIVE REGULATION OF CELL MIGRATION	GO:0030335	145	-0.311992	-1.51351	0.00810811	0.206238	1
POSITIVE REGULATION OF ENDOCYTOSIS	GO:0045807	51	-0.374765	-1.50921	0.026253	0.209058	1
POSITIVE REGULATION OF CELL MOTILITY	GO:2000147	146	-0.310033	-1.49837	0.00277778	0.222891	1
POSITIVE REGULATION OF CELLULAR COMPONENT MOVEMENT	GO:0051272	148	-0.302748	-1.48707	0.008	0.239368	1
PROTEIN MATURATION	GO:0051604	67	-0.340399	-1.47542	0.0133333	0.256326	1
REGULATION OF INFLAMMATORY RESPONSE	GO:0050727	75	-0.33868	-1.474	0.01	0.254161	1
POSITIVE REGULATION OF PEPTIDASE ACTIVITY	GO:0010952	71	-0.34369	-1.47253	0.0243902	0.252044	1
REGULATION OF LIPID LOCALIZATION	GO:1905952	41	-0.387006	-1.46483	0.0395604	0.26187	1
POSITIVE REGULATION OF LEUKOCYTE ACTIVATION	GO:0002696	113	-0.308562	-1.46472	0.0107239	0.257029	1
POSITIVE REGULATION OF LOCOMOTION	GO:0040017	156	-0.298684	-1.45597	0	0.270355	1
NEGATIVE REGULATION OF DEFENSE RESPONSE	GO:0031348	45	-0.373074	-1.4541	0.0305164	0.269372	1
REGULATION OF ENDOCYTOSIS	GO:0030100	88	-0.320113	-1.44745	0.00478469	0.278101	1
VIRAL GENE EXPRESSION	GO:0019080	104	-0.311674	-1.44101	0.024	0.286759	1
CELLULAR RESPONSE TO MOLECULE OF BACTERIAL ORIGIN	GO:0071219	36	-0.388652	-1.44085	0.0344828	0.28208	1
CELLULAR RESPONSE TO LIPOPOLYSACCHARIDE	GO:0071222	34	-0.396844	-1.43951	0.0602679	0.279827	1
LEUKOCYTE MIGRATION	GO:0050900	114	-0.306094	-1.4335	0.010989	0.28856	1
REGULATION OF LEUKOCYTE MIGRATION	GO:0002685	52	-0.346534	-1.41726	0.031401	0.321662	1
POSITIVE REGULATION OF LYMPHOCYTE PROLIFERATION	GO:0050671	44	-0.36418	-1.41515	0.032634	0.321798	1
CELLULAR TRANSITION METAL ION HOMEOSTASIS	GO:0046916	39	-0.371607	-1.41281	0.0538642	0.322266	1
RESPONSE TO LIPID	GO:0033993	174	-0.281807	-1.4056	0.0208877	0.334475	1
REGULATION OF MUSCLE SYSTEM PROCESS	GO:0090257	43	-0.366772	-1.40549	0.0452489	0.329598	1
REGULATION OF PEPTIDASE ACTIVITY	GO:0052547	123	-0.291674	-1.40522	0.0110497	0.325102	1
POSITIVE REGULATION OF MONONUCLEAR CELL PROLIFERATION	GO:0032946	45	-0.360071	-1.40463	0.0613636	0.321439	1
REGULATION OF CELLULAR CARBOHYDRATE METABOLIC PROCESS	GO:0010675	32	-0.391699	-1.40301	0.0588235	0.320319	1
REGULATION OF ENDOPEPTIDASE ACTIVITY	GO:0052548	113	-0.298445	-1.40167	0.0283286	0.318653	1
ACTIVATION OF CYSTEINE-TYPE ENDOPEPTIDASE ACTIVITY INVOLVED IN APOPTOTIC PROCESS	GO:0006919	39	-0.374192	-1.39602	0.0622222	0.327431	1
XENOBIOTIC METABOLIC PROCESS	GO:0006805	31	-0.380168	-1.39193	0.0452489	0.332296	1
CELLULAR METAL ION HOMEOSTASIS	GO:0006875	140	-0.283767	-1.38027	0.015748	0.357041	1
CIRCULATORY SYSTEM PROCESS	GO:0003013	68	-0.321326	-1.37479	0.0399061	0.366551	1
REGULATION OF FATTY ACID METABOLIC PROCESS	GO:0019217	31	-0.383844	-1.37406	0.0735294	0.363545	1
CELLULAR RESPONSE TO XENOBIOTIC STIMULUS	GO:0071466	31	-0.380168	-1.37399	0.0915332	0.358904	1
FATTY ACID METABOLIC PROCESS	GO:0006631	112	-0.292522	-1.36929	0.026455	0.366178	1
FATTY ACID BIOSYNTHETIC PROCESS	GO:0006633	35	-0.371654	-1.36889	0.0772834	0.362501	1
PATTERN RECOGNITION RECEPTOR SIGNALING PATHWAY	GO:0002221	68	-0.313798	-1.36697	0.0598086	0.362484	1
BLOOD CIRCULATION	GO:0008015	66	-0.319487	-1.35844	0.0721649	0.380203	1
REGULATION OF LEUKOCYTE PROLIFERATION	GO:0070663	65	-0.32376	-1.35663	0.0628019	0.380372	1
POSITIVE REGULATION OF LEUKOCYTE PROLIFERATION	GO:0070665	46	-0.342601	-1.35445	0.0772947	0.381151	1
CARBOXYLIC ACID BIOSYNTHETIC PROCESS	GO:0046394	108	-0.290011	-1.35245	0.0365535	0.381991	1
MODULATION OF SYNAPTIC TRANSMISSION	GO:0050804	33	-0.366722	-1.34996	0.0986842	0.384686	1
MULTI-ORGANISM METABOLIC PROCESS	GO:0044033	118	-0.284013	-1.34994	0.0283505	0.380063	1
ORGANIC ACID BIOSYNTHETIC PROCESS	GO:0016053	108	-0.290011	-1.34769	0.0344828	0.381095	1
NEUROLOGICAL SYSTEM PROCESS	GO:0050877	90	-0.303783	-1.34011	0.0480769	0.397894	1
REGULATION OF LIPID TRANSPORT	GO:0032368	31	-0.372431	-1.33689	0.111369	0.402279	1
RESPONSE TO XENOBIOTIC STIMULUS	GO:0009410	31	-0.380168	-1.33211	0.104384	0.411554	1
CELL CHEMOTAXIS	GO:0060326	55	-0.330528	-1.33076	0.0913462	0.410357	1
NEGATIVE REGULATION OF MAP KINASE ACTIVITY	GO:0043407	33	-0.364931	-1.32399	0.0790698	0.424406	1
CELLULAR DIVALENT INORGANIC CATION HOMEOSTASIS	GO:0072503	104	-0.286039	-1.32305	0.0472637	0.422548	1
REGULATION OF LYMPHOCYTE PROLIFERATION	GO:0050670	62	-0.315015	-1.31788	0.0955711	0.433184	1
ICOSANOID METABOLIC PROCESS	GO:0006690	34	-0.3587	-1.31571	0.0867679	0.434659	1
DIVALENT INORGANIC CATION HOMEOSTASIS	GO:0072507	104	-0.286039	-1.31424	0.0448549	0.434309	1
REGULATION OF MONONUCLEAR CELL PROLIFERATION	GO:0032944	63	-0.31225	-1.30897	0.0681265	0.445799	1
REGULATION OF CELL ACTIVATION	GO:0050865	175	-0.261395	-1.30865	0.0205882	0.442127	1
FATTY ACID DERIVATIVE METABOLIC PROCESS	GO:1901568	71	-0.302487	-1.30272	0.0815348	0.456194	1
NEGATIVE REGULATION OF RESPONSE TO EXTERNAL STIMULUS	GO:0032102	69	-0.300501	-1.30164	0.0765432	0.45499	1
PYRIMIDINE-CONTAINING COMPOUND METABOLIC PROCESS	GO:0072527	38	-0.35148	-1.29966	0.106236	0.456715	1
REGULATION OF CYSTEINE-TYPE ENDOPEPTIDASE ACTIVITY INVOLVED IN APOPTOTIC PROCESS	GO:0043281	90	-0.28496	-1.29718	0.0552632	0.459573	1
APOPTOTIC SIGNALING PATHWAY	GO:0097190	130	-0.270008	-1.29702	0.0377834	0.455467	1
METAL ION HOMEOSTASIS	GO:0055065	151	-0.263901	-1.28839	0.0480226	0.477582	1
CELLULAR RESPONSE TO BIOTIC STIMULUS	GO:0071216	44	-0.322131	-1.28553	0.120567	0.48211	1
CARBOHYDRATE DERIVATIVE CATABOLIC PROCESS	GO:1901136	64	-0.303996	-1.28338	0.0959233	0.483965	1
PROTEIN PROCESSING	GO:0016485	55	-0.313231	-1.27895	0.113475	0.493293	1
FATTY ACID DERIVATIVE BIOSYNTHETIC PROCESS	GO:1901570	56	-0.31067	-1.2778	0.0938272	0.492237	1
POSITIVE REGULATION OF I-KAPPAB KINASE/NF-KAPPAB SIGNALING	GO:0043123	102	-0.276319	-1.2777	0.0460358	0.487881	1
MUSCLE TISSUE DEVELOPMENT	GO:0060537	35	-0.352313	-1.26582	0.148315	0.521878	1
REGULATION OF MUSCLE CONTRACTION	GO:0006937	33	-0.343839	-1.26496	0.132723	0.519683	1
REGULATION OF NEURON DEATH	GO:1901214	57	-0.308141	-1.26217	0.119617	0.523732	1
POSITIVE REGULATION OF LYMPHOCYTE ACTIVATION	GO:0051251	102	-0.280444	-1.26129	0.0868421	0.521814	1
B CELL ACTIVATION	GO:0042113	42	-0.325837	-1.26108	0.128266	0.517724	1
PIGMENTATION	GO:0043473	33	-0.346618	-1.25982	0.145125	0.516843	1
LEUKOCYTE CHEMOTAXIS	GO:0030595	38	-0.335045	-1.25528	0.123853	0.527302	1
POSITIVE REGULATION OF PEPTIDYL-TYROSINE PHOSPHORYLATION	GO:0050731	34	-0.346669	-1.24326	0.16129	0.564465	1
RECEPTOR-MEDIATED ENDOCYTOSIS	GO:0006898	78	-0.284749	-1.24107	0.117359	0.567748	1
MONOCARBOXYLIC ACID TRANSPORT	GO:0015718	36	-0.333009	-1.24022	0.14382	0.565998	1
SMALL MOLECULE BIOSYNTHETIC PROCESS	GO:0044283	178	-0.245509	-1.23841	0.0719794	0.567652	1
IRON ION HOMEOSTASIS	GO:0055072	31	-0.342022	-1.23812	0.150224	0.563774	1
NEGATIVE REGULATION OF MYELOID CELL DIFFERENTIATION	GO:0045638	31	-0.347468	-1.23436	0.155963	0.57228	1
REGULATION OF CYSTEINE-TYPE ENDOPEPTIDASE ACTIVITY	GO:2000116	96	-0.271538	-1.2339	0.100756	0.569064	1
RESPONSE TO OXIDATIVE STRESS	GO:0006979	130	-0.251049	-1.23087	0.0868421	0.574751	1
REGULATION OF BLOOD PRESSURE	GO:0008217	34	-0.340177	-1.23051	0.164811	0.571409	1
TRANSITION METAL ION HOMEOSTASIS	GO:0055076	48	-0.304868	-1.22788	0.14951	0.576026	1
STRIATED MUSCLE TISSUE DEVELOPMENT	GO:0014706	31	-0.346515	-1.22482	0.174208	0.581947	1
BLOOD VESSEL MORPHOGENESIS	GO:0048514	61	-0.290135	-1.22342	0.12381	0.582405	1
REGULATION OF CYTOKINE SECRETION	GO:0050707	37	-0.32403	-1.2175	0.179177	0.59912	1
NEGATIVE REGULATION OF NEUROGENESIS	GO:0050768	39	-0.31788	-1.21641	0.149644	0.598401	1
RNA CATABOLIC PROCESS	GO:0006401	175	-0.241868	-1.21317	0.0802292	0.605447	1
POSITIVE REGULATION OF PROTEIN SECRETION	GO:0050714	50	-0.309489	-1.21259	0.153477	0.602887	1
RRNA PROCESSING	GO:0006364	178	-0.239835	-1.21222	0.0716332	0.599628	1
PLATELET DEGRANULATION	GO:0002576	71	-0.281611	-1.20783	0.141204	0.611534	1
NEGATIVE REGULATION OF NERVOUS SYSTEM DEVELOPMENT	GO:0051961	39	-0.31788	-1.20695	0.177928	0.610182	1
G-PROTEIN COUPLED RECEPTOR SIGNALING PATHWAY	GO:0007186	119	-0.257247	-1.2063	0.109244	0.607926	1
T CELL COSTIMULATION	GO:0031295	32	-0.328832	-1.202	0.189498	0.619256	1
TAXIS	GO:0042330	125	-0.252859	-1.20119	0.116531	0.617889	1
POSITIVE REGULATION OF CYTOKINE PRODUCTION	GO:0001819	141	-0.246537	-1.19861	0.103448	0.62327	1
REGULATION OF MYELOID CELL DIFFERENTIATION	GO:0045637	69	-0.276318	-1.19773	0.124706	0.622069	1
TUMOR NECROSIS FACTOR-MEDIATED SIGNALING PATHWAY	GO:0033209	71	-0.278865	-1.19742	0.151741	0.618689	1
CELLULAR RESPONSE TO LIPID	GO:0071396	113	-0.254083	-1.19375	0.118863	0.627692	1
NEGATIVE REGULATION OF NEURON DEATH	GO:1901215	31	-0.332259	-1.19018	0.216895	0.636752	1
EXTRACELLULAR STRUCTURE ORGANIZATION	GO:0043062	58	-0.285758	-1.18872	0.173171	0.637909	1
REGULATION OF G-PROTEIN COUPLED RECEPTOR PROTEIN SIGNALING PATHWAY	GO:0008277	49	-0.29572	-1.18752	0.198113	0.637854	1
CALCIUM ION HOMEOSTASIS	GO:0055074	94	-0.260411	-1.18726	0.141089	0.634596	1
DNA MODIFICATION	GO:0006304	44	-0.303168	-1.18656	0.182692	0.632717	1
POSITIVE REGULATION OF PEPTIDE SECRETION	GO:0002793	53	-0.294287	-1.18473	0.182482	0.63482	1
CHEMOTAXIS	GO:0006935	125	-0.252859	-1.18358	0.138272	0.634787	1
POSITIVE REGULATION OF MAPK CASCADE	GO:0043410	143	-0.243179	-1.18341	0.128571	0.631132	1
CELLULAR CALCIUM ION HOMEOSTASIS	GO:0006874	94	-0.260411	-1.18204	0.158924	0.632169	1
SINGLE-ORGANISM BEHAVIOR	GO:0044708	31	-0.336709	-1.18051	0.220588	0.633554	1
REGULATION OF LEUKOCYTE ACTIVATION	GO:0002694	165	-0.24196	-1.18013	0.111702	0.63075	1
POSITIVE REGULATION OF SEQUENCE-SPECIFIC DNA BINDING TRANSCRIPTION FACTOR ACTIVITY	GO:0051091	101	-0.25943	-1.17892	0.167102	0.630986	1
CIRCADIAN RHYTHM	GO:0007623	49	-0.29829	-1.17705	0.213942	0.633904	1
EXTRACELLULAR MATRIX ORGANIZATION	GO:0030198	58	-0.285758	-1.17702	0.180288	0.629919	1
NEGATIVE REGULATION OF IMMUNE SYSTEM PROCESS	GO:0002683	119	-0.253032	-1.17658	0.163102	0.627528	1
REGULATION OF I-KAPPAB KINASE/NF-KAPPAB SIGNALING	GO:0043122	129	-0.249217	-1.1765	0.148438	0.623752	1
NEGATIVE REGULATION OF PROTEIN SERINE/THREONINE KINASE ACTIVITY	GO:0071901	52	-0.293116	-1.17495	0.199017	0.625464	1
PROTEIN HETEROOLIGOMERIZATION	GO:0051291	33	-0.321949	-1.1744	0.212346	0.623533	1
NEGATIVE REGULATION OF SEQUENCE-SPECIFIC DNA BINDING TRANSCRIPTION FACTOR ACTIVITY	GO:0043433	59	-0.273481	-1.16946	0.178756	0.637439	1
MYELOID CELL DIFFERENTIATION	GO:0030099	61	-0.280544	-1.16869	0.194301	0.636369	1
MONOCARBOXYLIC ACID BIOSYNTHETIC PROCESS	GO:0072330	57	-0.284389	-1.1657	0.193627	0.643425	1
LYMPHOCYTE COSTIMULATION	GO:0031294	33	-0.318037	-1.16036	0.237986	0.659368	1
REGULATION OF CALCIUM ION TRANSPORT	GO:0051924	51	-0.283496	-1.15644	0.23918	0.669967	1
REGULATION OF REACTIVE OXYGEN SPECIES METABOLIC PROCESS	GO:2000377	52	-0.287096	-1.15442	0.20331	0.673135	1
NEGATIVE REGULATION OF PEPTIDASE ACTIVITY	GO:0010466	55	-0.285241	-1.15418	0.227941	0.669952	1
NEGATIVE REGULATION OF CELLULAR AMIDE METABOLIC PROCESS	GO:0034249	95	-0.254492	-1.15405	0.207637	0.666363	1
LIPID LOCALIZATION	GO:0010876	69	-0.267572	-1.15259	0.176179	0.667832	1
NEGATIVE REGULATION OF CELL DIFFERENTIATION	GO:0045596	128	-0.241877	-1.15124	0.173684	0.668801	1
RESPONSE TO VIRUS	GO:0009615	94	-0.254296	-1.15076	0.190722	0.666824	1
VIRAL LIFE CYCLE	GO:0019058	177	-0.229213	-1.14981	0.11976	0.666571	1
CHOLESTEROL METABOLIC PROCESS	GO:0008203	38	-0.305474	-1.14916	0.231678	0.665035	1
MONOCARBOXYLIC ACID METABOLIC PROCESS	GO:0032787	192	-0.226003	-1.1452	0.153614	0.675991	1
SECONDARY ALCOHOL METABOLIC PROCESS	GO:1902652	38	-0.305474	-1.14317	0.233645	0.679835	1
REGULATION OF SEQUENCE-SPECIFIC DNA BINDING TRANSCRIPTION FACTOR ACTIVITY	GO:0051090	159	-0.230481	-1.14002	0.165312	0.687895	1
REGULATION OF OSSIFICATION	GO:0030278	41	-0.293538	-1.1389	0.231527	0.688134	1
DNA DAMAGE RESPONSE, SIGNAL TRANSDUCTION BY P53 CLASS MEDIATOR RESULTING IN CELL CYCLE ARREST	GO:0006977	45	-0.289687	-1.13678	0.241458	0.691997	1
REGULATION OF B CELL ACTIVATION	GO:0050864	38	-0.301458	-1.13658	0.238095	0.688786	1
NUCLEAR-TRANSCRIBED MRNA CATABOLIC PROCESS	GO:0000956	153	-0.227525	-1.13495	0.192935	0.690817	1
CELLULAR RESPONSE TO EXTERNAL STIMULUS	GO:0071496	100	-0.245495	-1.12885	0.220386	0.710467	1
REGULATION OF ION TRANSMEMBRANE TRANSPORT	GO:0034765	78	-0.259606	-1.12601	0.222222	0.717798	1
MACROMOLECULE METHYLATION	GO:0043414	97	-0.2469	-1.12558	0.209596	0.715621	1
REGULATION OF INTRINSIC APOPTOTIC SIGNALING PATHWAY	GO:2001242	62	-0.268536	-1.12273	0.253197	0.723367	1
POSITIVE REGULATION OF PROTEIN KINASE B SIGNALING	GO:0051897	30	-0.309546	-1.12204	0.276744	0.722008	1
POSITIVE REGULATION OF PROTEIN POLYMERIZATION	GO:0032273	39	-0.29442	-1.12092	0.256696	0.722301	1
POSITIVE REGULATION OF NERVOUS SYSTEM DEVELOPMENT	GO:0051962	77	-0.25487	-1.11672	0.257373	0.73476	1
REGULATION OF SYSTEM PROCESS	GO:0044057	81	-0.253937	-1.11618	0.22716	0.732777	1
SULFUR COMPOUND METABOLIC PROCESS	GO:0006790	169	-0.220683	-1.11522	0.21148	0.732278	1
ESTABLISHMENT OF PROTEIN LOCALIZATION TO MEMBRANE	GO:0090150	169	-0.224305	-1.11385	0.2	0.733749	1
INTRACELLULAR SIGNAL TRANSDUCTION INVOLVED IN G1 DNA DAMAGE CHECKPOINT	GO:1902400	46	-0.279914	-1.11276	0.269608	0.734169	1
SIGNAL RELEASE	GO:0023061	35	-0.299359	-1.11035	0.28821	0.739818	1
SENSORY PERCEPTION	GO:0007600	52	-0.273323	-1.10924	0.279446	0.740383	1
REGULATION OF PEPTIDYL-TYROSINE PHOSPHORYLATION	GO:0050730	52	-0.275704	-1.109	0.272076	0.737463	1
CARBOHYDRATE HOMEOSTASIS	GO:0033500	36	-0.292166	-1.10757	0.296569	0.739296	1
REGULATION OF LYMPHOCYTE ACTIVATION	GO:0051249	141	-0.227367	-1.10756	0.223377	0.735481	1
MACROMOLECULE DEACYLATION	GO:0098732	31	-0.309481	-1.10744	0.304251	0.732259	1
POSITIVE REGULATION OF ERK1 AND ERK2 CASCADE	GO:0070374	50	-0.277216	-1.10661	0.295508	0.731639	1
POSITIVE REGULATION OF DNA METABOLIC PROCESS	GO:0051054	99	-0.239929	-1.10495	0.246612	0.734508	1
REGULATION OF PROTEIN COMPLEX ASSEMBLY	GO:0043254	170	-0.221976	-1.10433	0.223118	0.73307	1
PEPTIDYL-THREONINE PHOSPHORYLATION	GO:0018107	36	-0.296137	-1.10275	0.322034	0.735856	1
SIGNAL TRANSDUCTION INVOLVED IN DNA DAMAGE CHECKPOINT	GO:0072422	47	-0.274274	-1.10058	0.294964	0.740696	1
NADH DEHYDROGENASE COMPLEX ASSEMBLY	GO:0010257	51	-0.271695	-1.10045	0.300481	0.737581	1
SIGNAL TRANSDUCTION INVOLVED IN MITOTIC DNA DAMAGE CHECKPOINT	GO:1902402	46	-0.279914	-1.09897	0.275701	0.739807	1
SIGNAL TRANSDUCTION INVOLVED IN MITOTIC CELL CYCLE CHECKPOINT	GO:0072413	46	-0.279914	-1.09895	0.288056	0.736194	1
CIRCULATORY SYSTEM DEVELOPMENT	GO:0072359	118	-0.234787	-1.09806	0.273481	0.735864	1
MUSCLE ORGAN DEVELOPMENT	GO:0007517	31	-0.306736	-1.0975	0.298578	0.734392	1
BIOLOGICAL ADHESION	GO:0022610	160	-0.220339	-1.09742	0.23416	0.731126	1
REGULATION OF CATION TRANSMEMBRANE TRANSPORT	GO:1904062	68	-0.260966	-1.09684	0.283544	0.729797	1
LIPID TRANSPORT	GO:0006869	66	-0.25998	-1.09633	0.283544	0.728284	1
PROTEIN TETRAMERIZATION	GO:0051262	61	-0.2605	-1.09584	0.302326	0.726802	1
MITOCHONDRIAL RESPIRATORY CHAIN COMPLEX I ASSEMBLY	GO:0032981	51	-0.271695	-1.09583	0.299754	0.723373	1
RECEPTOR METABOLIC PROCESS	GO:0043112	31	-0.308016	-1.09564	0.31829	0.720581	1
CELLULAR CHEMICAL HOMEOSTASIS	GO:0055082	196	-0.215184	-1.09525	0.205607	0.71865	1
REGULATION OF BODY FLUID LEVELS	GO:0050878	168	-0.219775	-1.09523	0.236702	0.715342	1
ADAPTIVE IMMUNE RESPONSE	GO:0002250	44	-0.286529	-1.09306	0.308962	0.72032	1
PROTEIN DEACYLATION	GO:0035601	31	-0.309481	-1.09192	0.337156	0.721354	1
ANGIOGENESIS	GO:0001525	45	-0.28352	-1.09116	0.305495	0.720725	1
I-KAPPAB KINASE/NF-KAPPAB SIGNALING	GO:0007249	31	-0.308653	-1.09109	0.329621	0.71771	1
SMALL MOLECULE CATABOLIC PROCESS	GO:0044282	166	-0.218895	-1.09066	0.251968	0.715922	1
REGULATION OF ION TRANSPORT	GO:0043269	120	-0.229777	-1.08872	0.268617	0.719759	1
SIGNAL TRANSDUCTION INVOLVED IN MITOTIC DNA INTEGRITY CHECKPOINT	GO:1902403	46	-0.279914	-1.08674	0.304762	0.723783	1
SIGNAL TRANSDUCTION INVOLVED IN CELL CYCLE CHECKPOINT	GO:0072395	47	-0.274274	-1.08576	0.318841	0.724091	1
EPITHELIAL TUBE MORPHOGENESIS	GO:0060562	42	-0.281284	-1.08477	0.344749	0.724635	1
MRNA CATABOLIC PROCESS	GO:0006402	161	-0.218581	-1.08223	0.2625	0.730719	1
RRNA METABOLIC PROCESS	GO:0016072	193	-0.214271	-1.08217	0.256983	0.72771	1
GLUCOSE HOMEOSTASIS	GO:0042593	36	-0.292166	-1.08032	0.323256	0.731379	1
MITOCHONDRIAL RESPIRATORY CHAIN COMPLEX I BIOGENESIS	GO:0097031	51	-0.271695	-1.08013	0.3125	0.728829	1
POSITIVE REGULATION OF CELL DEVELOPMENT	GO:0010720	93	-0.237004	-1.07862	0.285714	0.731546	1
NEGATIVE REGULATION OF HEMOPOIESIS	GO:1903707	40	-0.286374	-1.07695	0.338785	0.734592	1
POSITIVE REGULATION OF T CELL ACTIVATION	GO:0050870	79	-0.243438	-1.07564	0.281991	0.736658	1
NEGATIVE REGULATION OF CYTOKINE PRODUCTION	GO:0001818	82	-0.245471	-1.07476	0.330935	0.736662	1
GLYCOSAMINOGLYCAN METABOLIC PROCESS	GO:0030203	48	-0.266199	-1.07459	0.338747	0.734199	1
CARBOXYLIC ACID TRANSPORT	GO:0046942	75	-0.247324	-1.07236	0.330049	0.739774	1
POSITIVE REGULATION OF NEUROGENESIS	GO:0050769	74	-0.249161	-1.07215	0.319149	0.737366	1
POSITIVE REGULATION OF MYELOID CELL DIFFERENTIATION	GO:0045639	35	-0.284656	-1.07173	0.343529	0.735773	1
ORGANIC ACID TRANSPORT	GO:0015849	75	-0.247324	-1.07097	0.315245	0.735454	1
CELL-CELL ADHESION	GO:0098609	85	-0.238771	-1.06735	0.325459	0.74583	1
NEGATIVE REGULATION OF ENDOPEPTIDASE ACTIVITY	GO:0010951	49	-0.266343	-1.06714	0.362998	0.743525	1
ANION TRANSPORT	GO:0006820	136	-0.224118	-1.06708	0.290503	0.740579	1
CELL ADHESION	GO:0007155	156	-0.215547	-1.06384	0.293194	0.749646	1
SIGNAL TRANSDUCTION INVOLVED IN MITOTIC G1 DNA DAMAGE CHECKPOINT	GO:0072431	46	-0.279914	-1.06064	0.351724	0.759046	1
RESPONSE TO NUTRIENT LEVELS	GO:0031667	93	-0.231064	-1.06041	0.328125	0.75685	1
REGULATION OF CYTOKINE-MEDIATED SIGNALING PATHWAY	GO:0001959	68	-0.247396	-1.05967	0.333333	0.756371	1
POSITIVE REGULATION OF SECRETION	GO:0051047	87	-0.240702	-1.05757	0.341646	0.761179	1
BLOOD VESSEL DEVELOPMENT	GO:0001568	70	-0.24531	-1.0571	0.327982	0.759991	1
REGULATION OF NEURON APOPTOTIC PROCESS	GO:0043523	34	-0.29204	-1.05492	0.364679	0.765	1
POSITIVE REGULATION OF T CELL PROLIFERATION	GO:0042102	30	-0.296273	-1.05448	0.34434	0.763492	1
SIGNAL TRANSDUCTION INVOLVED IN DNA INTEGRITY CHECKPOINT	GO:0072401	47	-0.274274	-1.05331	0.365517	0.764807	1
REGULATION OF GENE EXPRESSION, EPIGENETIC	GO:0040029	136	-0.216789	-1.0533	0.30791	0.761761	1
METHYLATION	GO:0032259	106	-0.229232	-1.05262	0.338462	0.761139	1
CARBOXYLIC ACID CATABOLIC PROCESS	GO:0046395	115	-0.223447	-1.05198	0.359897	0.760577	1
ORGANIC ACID CATABOLIC PROCESS	GO:0016054	115	-0.223447	-1.05186	0.340659	0.757995	1
CELLULAR CARBOHYDRATE METABOLIC PROCESS	GO:0044262	52	-0.257133	-1.0516	0.352381	0.755874	1
POSITIVE REGULATION OF LEUKOCYTE CELL-CELL ADHESION	GO:1903039	80	-0.2381	-1.0516	0.35	0.752886	1
CELLULAR CATION HOMEOSTASIS	GO:0030003	175	-0.212609	-1.05064	0.3219	0.753583	1
PROTEIN OLIGOMERIZATION	GO:0051259	159	-0.214206	-1.04929	0.317143	0.755571	1
REGULATION OF CYTOSOLIC CALCIUM ION CONCENTRATION	GO:0051480	57	-0.255139	-1.04778	0.342857	0.758118	1
POSITIVE REGULATION OF APOPTOTIC SIGNALING PATHWAY	GO:2001235	69	-0.244216	-1.04682	0.357843	0.758671	1
CATION HOMEOSTASIS	GO:0055080	188	-0.206126	-1.04661	0.314667	0.756544	1
ORGANIC ANION TRANSPORT	GO:0015711	115	-0.224268	-1.04635	0.344086	0.754483	1
NEGATIVE REGULATION OF PROTEIN BINDING	GO:0032091	35	-0.287216	-1.04171	0.375	0.768968	1
POSITIVE REGULATION OF CELL ADHESION	GO:0045785	121	-0.218841	-1.04108	0.366667	0.768338	1
REGULATION OF TRANSMEMBRANE TRANSPORT	GO:0034762	84	-0.233556	-1.04056	0.368932	0.767416	1
CELLULAR ION HOMEOSTASIS	GO:0006873	178	-0.207931	-1.03688	0.373684	0.77821	1
REGULATION OF CATION CHANNEL ACTIVITY	GO:2001257	32	-0.28465	-1.03665	0.369767	0.776065	1
GENE SILENCING	GO:0016458	114	-0.219851	-1.03486	0.368146	0.77987	1
AMINOGLYCAN METABOLIC PROCESS	GO:0006022	49	-0.263973	-1.03419	0.377171	0.779425	1
PROTEIN ALKYLATION	GO:0008213	57	-0.250214	-1.0335	0.388206	0.778994	1
INTRINSIC APOPTOTIC SIGNALING PATHWAY	GO:0097193	69	-0.239756	-1.03188	0.387013	0.782292	1
REGULATION OF RESPONSE TO CYTOKINE STIMULUS	GO:0060759	70	-0.237163	-1.03073	0.399533	0.783564	1
CARDIOVASCULAR SYSTEM DEVELOPMENT	GO:0072358	73	-0.238232	-1.03069	0.39599	0.780775	1
MITOCHONDRIAL RESPIRATORY CHAIN COMPLEX ASSEMBLY	GO:0033108	72	-0.236172	-1.02848	0.41247	0.786254	1
REGULATION OF APOPTOTIC SIGNALING PATHWAY	GO:2001233	148	-0.210013	-1.02779	0.365079	0.785943	1
MITOTIC G1 DNA DAMAGE CHECKPOINT	GO:0031571	49	-0.258345	-1.0205	0.376499	0.810402	1
PEPTIDYL-TYROSINE MODIFICATION	GO:0018212	33	-0.274263	-1.01997	0.395604	0.809445	1
DIVALENT METAL ION TRANSPORT	GO:0070838	64	-0.24279	-1.01969	0.424594	0.807503	1
PROTEIN METHYLATION	GO:0006479	57	-0.250214	-1.01943	0.417722	0.805559	1
G1 DNA DAMAGE CHECKPOINT	GO:0044783	50	-0.252345	-1.01925	0.415493	0.803278	1
INTERACTION WITH HOST	GO:0051701	53	-0.251261	-1.01788	0.419811	0.805433	1
REGULATION OF ION TRANSMEMBRANE TRANSPORTER ACTIVITY	GO:0032412	57	-0.247632	-1.01731	0.421546	0.804875	1
VASCULATURE DEVELOPMENT	GO:0001944	73	-0.238232	-1.0161	0.42716	0.806419	1
REGULATION OF EPITHELIAL CELL PROLIFERATION	GO:0050678	55	-0.246986	-1.01585	0.411765	0.804325	1
REGULATION OF TRANSMEMBRANE TRANSPORTER ACTIVITY	GO:0022898	58	-0.244734	-1.01476	0.430079	0.805488	1
RESPONSE TO EXTRACELLULAR STIMULUS	GO:0009991	101	-0.220446	-1.01454	0.389873	0.803473	1
DIVALENT INORGANIC CATION TRANSPORT	GO:0072511	64	-0.24279	-1.01429	0.412844	0.801427	1
POSITIVE REGULATION OF SECRETION BY CELL	GO:1903532	82	-0.227779	-1.0124	0.417722	0.805381	1
POSITIVE REGULATION OF CYTOSOLIC CALCIUM ION CONCENTRATION	GO:0007204	51	-0.249817	-1.0114	0.451372	0.806304	1
EMBRYONIC MORPHOGENESIS	GO:0048598	65	-0.237561	-1.01059	0.444169	0.80648	1
MITOTIC G1/S TRANSITION CHECKPOINT	GO:0044819	49	-0.258345	-1.00968	0.452196	0.807137	1
VASCULAR ENDOTHELIAL GROWTH FACTOR RECEPTOR SIGNALING PATHWAY	GO:0048010	44	-0.257248	-1.00893	0.440594	0.807125	1
POSITIVE REGULATION OF RESPONSE TO DNA DAMAGE STIMULUS	GO:2001022	36	-0.26944	-1.00845	0.442478	0.80614	1
POSITIVE REGULATION OF SUPRAMOLECULAR FIBER ORGANIZATION	GO:1902905	55	-0.245086	-1.00792	0.43943	0.805165	1
INORGANIC ION HOMEOSTASIS	GO:0098771	190	-0.201289	-1.0071	0.425587	0.805317	1
NEGATIVE REGULATION OF NF-KAPPAB TRANSCRIPTION FACTOR ACTIVITY	GO:0032088	33	-0.272427	-1.00662	0.445455	0.804323	1
ANTIGEN RECEPTOR-MEDIATED SIGNALING PATHWAY	GO:0050851	111	-0.213623	-1.0058	0.439678	0.804522	1
INTRACELLULAR RECEPTOR SIGNALING PATHWAY	GO:0030522	81	-0.225485	-1.00549	0.424757	0.802859	1
CELL-MATRIX ADHESION	GO:0007160	35	-0.274985	-1.005	0.45	0.801955	1
STEROL METABOLIC PROCESS	GO:0016125	41	-0.262376	-1.00452	0.44213	0.800947	1
REGULATION OF PROTEIN KINASE B SIGNALING	GO:0051896	44	-0.257183	-1.00412	0.469734	0.799883	1
UNSATURATED FATTY ACID METABOLIC PROCESS	GO:0033559	36	-0.270246	-1.00375	0.449883	0.798465	1
POSITIVE REGULATION OF CELL CYCLE ARREST	GO:0071158	53	-0.244443	-1.00216	0.438636	0.801564	1
OSTEOBLAST DIFFERENTIATION	GO:0001649	33	-0.277283	-1.00202	0.455814	0.79941	1
NEGATIVE REGULATION OF CELL DEVELOPMENT	GO:0010721	47	-0.25081	-1.00185	0.44213	0.79734	1
ACTIVATION OF INNATE IMMUNE RESPONSE	GO:0002218	139	-0.208566	-1.00061	0.469945	0.798909	1
G-PROTEIN COUPLED RECEPTOR SIGNALING PATHWAY, COUPLED TO CYCLIC NUCLEOTIDE SECOND MESSENGER	GO:0007187	31	-0.283216	-1.00018	0.448889	0.797811	1
HISTONE METHYLATION	GO:0016571	31	-0.279921	-1.00008	0.460137	0.795537	1
REGULATION OF CELLULAR AMIDE METABOLIC PROCESS	GO:0034248	198	-0.199631	-0.99993	0.454545	0.793552	1
REGULATION OF T CELL PROLIFERATION	GO:0042129	41	-0.268005	-0.999414	0.443128	0.792778	1
POSITIVE REGULATION OF DEFENSE RESPONSE	GO:0031349	189	-0.196768	-0.998899	0.453521	0.792044	1
PEPTIDYL-TYROSINE PHOSPHORYLATION	GO:0018108	31	-0.279049	-0.997683	0.461364	0.7938	1
REGULATION OF HEMOPOIESIS	GO:1903706	110	-0.214893	-0.997039	0.435233	0.793545	1
CELLULAR RESPONSE TO METAL ION	GO:0071248	38	-0.266345	-0.995456	0.463303	0.796556	1
NEUROTRANSMITTER TRANSPORT	GO:0006836	31	-0.274309	-0.994435	0.462243	0.797586	1
CELLULAR MODIFIED AMINO ACID METABOLIC PROCESS	GO:0006575	67	-0.234329	-0.993841	0.455847	0.797134	1
PROTEIN SECRETION	GO:0009306	34	-0.271487	-0.993666	0.450935	0.795253	1
REGULATION OF LEUKOCYTE CELL-CELL ADHESION	GO:1903037	108	-0.214039	-0.993627	0.456284	0.792895	1
TISSUE HOMEOSTASIS	GO:0001894	32	-0.275709	-0.992798	0.488739	0.793403	1
REGULATION OF METAL ION TRANSPORT	GO:0010959	86	-0.219986	-0.99023	0.471939	0.79991	1
NEGATIVE REGULATION OF IMMUNE EFFECTOR PROCESS	GO:0002698	37	-0.264972	-0.987521	0.495305	0.806998	1
ENDOCYTOSIS	GO:0006897	194	-0.192831	-0.98608	0.48433	0.809566	1
TYPE I INTERFERON SIGNALING PATHWAY	GO:0060337	33	-0.272346	-0.985647	0.480094	0.808568	1
DICARBOXYLIC ACID METABOLIC PROCESS	GO:0043648	44	-0.257986	-0.98504	0.501144	0.808103	1
LONG-CHAIN FATTY-ACYL-COA BIOSYNTHETIC PROCESS	GO:0035338	30	-0.271355	-0.984974	0.453515	0.805815	1
RHYTHMIC PROCESS	GO:0048511	59	-0.234176	-0.984445	0.492683	0.80524	1
ION HOMEOSTASIS	GO:0050801	198	-0.192421	-0.984371	0.483146	0.802989	1
CELLULAR RESPONSE TO TYPE I INTERFERON	GO:0071357	33	-0.272346	-0.984028	0.469697	0.801649	1
REGULATION OF TRANSPORTER ACTIVITY	GO:0032409	66	-0.231805	-0.983267	0.493573	0.801976	1
NEGATIVE REGULATION OF TRANSPORT	GO:0051051	145	-0.200666	-0.980598	0.485564	0.808849	1
MUSCLE SYSTEM PROCESS	GO:0003012	60	-0.233145	-0.980552	0.496503	0.806516	1
REGULATION OF PHOSPHATIDYLINOSITOL 3-KINASE SIGNALING	GO:0014066	48	-0.245265	-0.97973	0.495215	0.80705	1
NEGATIVE REGULATION OF DEVELOPMENTAL PROCESS	GO:0051093	171	-0.195736	-0.979718	0.525714	0.804646	1
REGULATION OF NEUROGENESIS	GO:0050767	132	-0.204161	-0.978893	0.490909	0.8049	1
POSITIVE REGULATION OF CATION TRANSMEMBRANE TRANSPORT	GO:1904064	30	-0.275873	-0.97712	0.498866	0.808468	1
CYTOPLASMIC TRANSLATION	GO:0002181	30	-0.274157	-0.976942	0.498871	0.806652	1
LEUKOCYTE DIFFERENTIATION	GO:0002521	68	-0.23054	-0.976487	0.48	0.805651	1
ANATOMICAL STRUCTURE HOMEOSTASIS	GO:0060249	101	-0.215077	-0.975674	0.520095	0.805856	1
SINGLE ORGANISMAL CELL-CELL ADHESION	GO:0016337	71	-0.227492	-0.975399	0.498728	0.804338	1
MUSCLE CONTRACTION	GO:0006936	49	-0.243649	-0.975349	0.4914	0.802123	1
ANATOMICAL STRUCTURE FORMATION INVOLVED IN MORPHOGENESIS	GO:0048646	123	-0.203763	-0.975192	0.527705	0.800253	1
RESPONSE TO TYPE I INTERFERON	GO:0034340	35	-0.264864	-0.969173	0.50463	0.817971	1
NEGATIVE REGULATION OF SUPRAMOLECULAR FIBER ORGANIZATION	GO:1902904	35	-0.262656	-0.96798	0.511278	0.819588	1
HEMOSTASIS	GO:0007599	141	-0.200764	-0.967731	0.551246	0.817983	1
REGULATION OF ERK1 AND ERK2 CASCADE	GO:0070372	74	-0.216625	-0.967575	0.533679	0.816079	1
CELLULAR RESPONSE TO TUMOR NECROSIS FACTOR	GO:0071356	96	-0.212145	-0.967546	0.542416	0.813776	1
OXIDATIVE PHOSPHORYLATION	GO:0006119	70	-0.22089	-0.963436	0.543326	0.82533	1
REGULATION OF T CELL ACTIVATION	GO:0050863	105	-0.207601	-0.963396	0.539474	0.823072	1
CELL-SUBSTRATE ADHESION	GO:0031589	46	-0.24676	-0.958878	0.498801	0.835974	1
HORMONE-MEDIATED SIGNALING PATHWAY	GO:0009755	53	-0.236521	-0.956192	0.531915	0.842726	1
RIBOSOMAL LARGE SUBUNIT BIOGENESIS	GO:0042273	42	-0.248383	-0.955754	0.541262	0.841786	1
REGULATION OF ENDOTHELIAL CELL MIGRATION	GO:0010594	36	-0.258843	-0.954727	0.55	0.842882	1
MAINTENANCE OF LOCATION	GO:0051235	67	-0.224063	-0.953994	0.541562	0.84283	1
SKIN DEVELOPMENT	GO:0043588	31	-0.270719	-0.953909	0.522422	0.840695	1
FATTY-ACYL-COA BIOSYNTHETIC PROCESS	GO:0046949	30	-0.271355	-0.953006	0.50591	0.841168	1
POSITIVE REGULATION OF ION TRANSPORT	GO:0043270	56	-0.234905	-0.951355	0.548544	0.844166	1
POSITIVE REGULATION OF DNA BIOSYNTHETIC PROCESS	GO:2000573	41	-0.2499	-0.951287	0.553957	0.841999	1
PEPTIDYL-THREONINE MODIFICATION	GO:0018210	40	-0.252401	-0.949426	0.520581	0.845649	1
POSITIVE REGULATION OF CELLULAR AMIDE METABOLIC PROCESS	GO:0034250	60	-0.230405	-0.949381	0.564103	0.843395	1
POSITIVE REGULATION OF HOMEOSTATIC PROCESS	GO:0032846	88	-0.212458	-0.948015	0.568675	0.845488	1
LIPID MODIFICATION	GO:0030258	67	-0.218899	-0.947636	0.567089	0.844377	1
ALPHA-AMINO ACID METABOLIC PROCESS	GO:1901605	84	-0.211312	-0.946701	0.587065	0.845179	1
MULTI-ORGANISM REPRODUCTIVE PROCESS	GO:0044703	115	-0.20056	-0.946326	0.567708	0.843947	1
MUSCLE STRUCTURE DEVELOPMENT	GO:0061061	60	-0.226172	-0.941566	0.571776	0.857391	1
POSITIVE REGULATION OF ION TRANSMEMBRANE TRANSPORT	GO:0034767	33	-0.259141	-0.940663	0.535556	0.857844	1
POSITIVE REGULATION OF CELL-CELL ADHESION	GO:0022409	84	-0.213656	-0.939845	0.576733	0.85821	1
NEGATIVE REGULATION OF TRANSLATION	GO:0017148	85	-0.211902	-0.939092	0.575	0.858266	1
ENERGY DERIVATION BY OXIDATION OF ORGANIC COMPOUNDS	GO:0015980	136	-0.192854	-0.935342	0.619048	0.868099	1
REGULATION OF NERVOUS SYSTEM DEVELOPMENT	GO:0051960	139	-0.19308	-0.933562	0.636111	0.871536	1
CELLULAR RESPONSE TO OXIDATIVE STRESS	GO:0034599	72	-0.217388	-0.933484	0.598425	0.869388	1
DNA RECOMBINATION	GO:0006310	116	-0.199678	-0.933264	0.629243	0.867714	1
REGULATION OF PROTEIN SECRETION	GO:0050708	91	-0.208817	-0.932867	0.578454	0.866727	1
EXTRINSIC APOPTOTIC SIGNALING PATHWAY	GO:0097191	33	-0.254089	-0.930687	0.568293	0.87157	1
REGULATION OF CALCIUM ION TRANSMEMBRANE TRANSPORT	GO:1903169	31	-0.259707	-0.930446	0.559242	0.869953	1
COAGULATION	GO:0050817	138	-0.191852	-0.929372	0.648649	0.870984	1
REGULATION OF CELL-CELL ADHESION	GO:0022407	126	-0.198204	-0.929261	0.623306	0.869038	1
DEFENSE RESPONSE TO VIRUS	GO:0051607	40	-0.245017	-0.928824	0.605201	0.868218	1
PEPTIDE SECRETION	GO:0002790	36	-0.247159	-0.92668	0.592326	0.872692	1
POSITIVE REGULATION OF LIPID METABOLIC PROCESS	GO:0045834	38	-0.246134	-0.925768	0.593897	0.873212	1
CALCIUM ION TRANSPORT	GO:0006816	47	-0.236183	-0.925751	0.585034	0.870943	1
MITOCHONDRIAL ATP SYNTHESIS COUPLED ELECTRON TRANSPORT	GO:0042775	67	-0.214523	-0.925234	0.581236	0.870189	1
CELLULAR PROTEIN COMPLEX DISASSEMBLY	GO:0043624	98	-0.199766	-0.923795	0.655696	0.872395	1
NEGATIVE REGULATION OF HYDROLASE ACTIVITY	GO:0051346	107	-0.19871	-0.923093	0.633508	0.872231	1
THIOESTER BIOSYNTHETIC PROCESS	GO:0035384	34	-0.248308	-0.921855	0.564626	0.87384	1
BLOOD COAGULATION	GO:0007596	138	-0.191852	-0.921456	0.666667	0.872865	1
POSITIVE REGULATION OF CELL-SUBSTRATE ADHESION	GO:0010811	30	-0.257365	-0.921282	0.58042	0.871146	1
NEGATIVE REGULATION OF SECRETION BY CELL	GO:1903531	37	-0.249517	-0.921181	0.597015	0.86916	1
ESTABLISHMENT OF SYNAPTIC VESICLE LOCALIZATION	GO:0097480	37	-0.243948	-0.920398	0.598624	0.869268	1
LIPID OXIDATION	GO:0034440	42	-0.242517	-0.919711	0.605769	0.8691	1
REGULATION OF PEPTIDE SECRETION	GO:0002791	97	-0.204154	-0.919479	0.65	0.867591	1
REACTIVE OXYGEN SPECIES METABOLIC PROCESS	GO:0072593	34	-0.242996	-0.915305	0.626424	0.87775	1
DNA REPLICATION	GO:0006260	133	-0.189333	-0.914649	0.710383	0.877409	1
PURINE-CONTAINING COMPOUND METABOLIC PROCESS	GO:0072521	178	-0.181595	-0.913924	0.710027	0.877347	1
NEGATIVE REGULATION OF BINDING	GO:0051100	53	-0.231625	-0.913574	0.610577	0.876127	1
POSITIVE REGULATION OF TRANSLATION	GO:0045727	54	-0.226267	-0.911613	0.646341	0.879657	1
VESICLE-MEDIATED TRANSPORT IN SYNAPSE	GO:0099003	37	-0.243948	-0.91139	0.613208	0.878093	1
NEGATIVE REGULATION OF SECRETION	GO:0051048	41	-0.23993	-0.911131	0.599532	0.876625	1
CELL-CELL JUNCTION ORGANIZATION	GO:0045216	45	-0.234814	-0.909565	0.621951	0.878898	1
INTRACELLULAR STEROID HORMONE RECEPTOR SIGNALING PATHWAY	GO:0030518	45	-0.229375	-0.909419	0.613687	0.87713	1
DNA DAMAGE RESPONSE, DETECTION OF DNA DAMAGE	GO:0042769	31	-0.251126	-0.907786	0.603604	0.879801	1
SYNAPTIC VESICLE TRANSPORT	GO:0048489	37	-0.243948	-0.906252	0.601467	0.882179	1
IMMUNE RESPONSE-ACTIVATING CELL SURFACE RECEPTOR SIGNALING PATHWAY	GO:0002429	167	-0.183417	-0.905962	0.730978	0.880698	1
ACYL-COA BIOSYNTHETIC PROCESS	GO:0071616	34	-0.248308	-0.905079	0.619469	0.88135	1
SIGNAL TRANSDUCTION BY P53 CLASS MEDIATOR	GO:0072331	81	-0.204328	-0.904954	0.680628	0.879571	1
POSITIVE REGULATION OF PROTEIN TRANSPORT	GO:0051222	163	-0.184573	-0.90308	0.731579	0.882768	1
NEGATIVE REGULATION OF VIRAL LIFE CYCLE	GO:1903901	47	-0.227908	-0.901733	0.617433	0.884418	1
FATTY ACID BETA-OXIDATION	GO:0006635	35	-0.247007	-0.900098	0.613839	0.886894	1
REGULATION OF PROTEIN POLYMERIZATION	GO:0032271	63	-0.212766	-0.89894	0.662404	0.887952	1
PLATELET ACTIVATION	GO:0030168	74	-0.207165	-0.897892	0.692506	0.88861	1
FATTY ACID OXIDATION	GO:0019395	41	-0.233303	-0.897209	0.637969	0.88849	1
SYNAPTIC VESICLE LOCALIZATION	GO:0097479	37	-0.243948	-0.894628	0.613883	0.893569	1
RESPIRATORY ELECTRON TRANSPORT CHAIN	GO:0022904	75	-0.204513	-0.892328	0.695652	0.897848	1
RECOMBINATIONAL REPAIR	GO:0000725	60	-0.217352	-0.891512	0.650124	0.897975	1
INNATE IMMUNE RESPONSE-ACTIVATING SIGNAL TRANSDUCTION	GO:0002758	134	-0.186883	-0.890208	0.74036	0.899454	1
EPIDERMIS DEVELOPMENT	GO:0008544	41	-0.227801	-0.889995	0.667436	0.897816	1
CATION TRANSPORT	GO:0006812	159	-0.179816	-0.889864	0.768595	0.895976	1
PROTEIN LOCALIZATION TO CHROMOSOME	GO:0034502	31	-0.248222	-0.888938	0.635747	0.896435	1
ENDOTHELIUM DEVELOPMENT	GO:0003158	31	-0.251723	-0.88743	0.663697	0.898338	1
POSITIVE REGULATION OF NEURON DIFFERENTIATION	GO:0045666	54	-0.2178	-0.884338	0.659039	0.90453	1
REGULATION OF RECEPTOR-MEDIATED ENDOCYTOSIS	GO:0048259	38	-0.232869	-0.882309	0.665072	0.908054	1
NEGATIVE REGULATION OF VIRAL PROCESS	GO:0048525	61	-0.211704	-0.881298	0.704327	0.908433	1
REGULATION OF MUSCLE CELL DIFFERENTIATION	GO:0051147	39	-0.231816	-0.880047	0.694511	0.909576	1
POSITIVE REGULATION OF INNATE IMMUNE RESPONSE	GO:0045089	166	-0.176247	-0.879157	0.803234	0.909816	1
MITOTIC RECOMBINATION	GO:0006312	35	-0.240682	-0.878451	0.657277	0.909465	1
REGULATION OF ACTIN FILAMENT-BASED PROCESS	GO:0032970	116	-0.18895	-0.877561	0.749354	0.909671	1
REGULATION OF ION HOMEOSTASIS	GO:2000021	39	-0.230842	-0.876708	0.658768	0.909813	1
REGULATION OF MAP KINASE ACTIVITY	GO:0043405	121	-0.185787	-0.875747	0.757732	0.910146	1
REGULATION OF CELL CYCLE ARREST	GO:0071156	63	-0.209343	-0.873439	0.707617	0.914119	1
SINGLE ORGANISM CELL ADHESION	GO:0098602	76	-0.202175	-0.873326	0.721311	0.912242	1
TELOMERE ORGANIZATION	GO:0032200	69	-0.201049	-0.873147	0.731235	0.910618	1
T CELL RECEPTOR SIGNALING PATHWAY	GO:0050852	96	-0.190523	-0.872819	0.736702	0.909341	1
CELL JUNCTION ORGANIZATION	GO:0034330	53	-0.216339	-0.870444	0.726862	0.913527	1
RESPONSE TO TUMOR NECROSIS FACTOR	GO:0034612	103	-0.190812	-0.869774	0.780142	0.913133	1
GLYCEROLIPID METABOLIC PROCESS	GO:0046486	162	-0.172575	-0.867423	0.803922	0.916945	1
GENERATION OF PRECURSOR METABOLITES AND ENERGY	GO:0006091	171	-0.171964	-0.866695	0.841667	0.916728	1
REGULATION OF TRANSLATION	GO:0006417	179	-0.175087	-0.865558	0.830904	0.917413	1
SINGLE-ORGANISM CARBOHYDRATE CATABOLIC PROCESS	GO:0044724	54	-0.213757	-0.865333	0.709007	0.915816	1
CIRCADIAN REGULATION OF GENE EXPRESSION	GO:0032922	30	-0.244319	-0.858235	0.699541	0.931394	1
ELECTRON TRANSPORT CHAIN	GO:0022900	76	-0.196069	-0.857784	0.755906	0.930289	1
MITOCHONDRIAL TRANSLATIONAL TERMINATION	GO:0070126	75	-0.194872	-0.856993	0.784777	0.930045	1
REGULATION OF PROTEIN BINDING	GO:0043393	71	-0.20015	-0.856203	0.748731	0.92971	1
POSITIVE REGULATION OF HEMOPOIESIS	GO:1903708	63	-0.20483	-0.855074	0.758025	0.9303	1
NEGATIVE REGULATION OF MAPK CASCADE	GO:0043409	63	-0.204479	-0.854586	0.747573	0.929348	1
STEROID HORMONE MEDIATED SIGNALING PATHWAY	GO:0043401	46	-0.219688	-0.854056	0.707547	0.9285	1
SECOND-MESSENGER-MEDIATED SIGNALING	GO:0019932	43	-0.220977	-0.852439	0.735849	0.930292	1
ANTIGEN PROCESSING AND PRESENTATION	GO:0019882	145	-0.177313	-0.851377	0.834286	0.93079	1
DETECTION OF STIMULUS	GO:0051606	51	-0.207391	-0.850519	0.742389	0.930624	1
PROTEIN COMPLEX DISASSEMBLY	GO:0043241	111	-0.182708	-0.850454	0.846154	0.928703	1
PEPTIDYL-SERINE MODIFICATION	GO:0018209	88	-0.189277	-0.85027	0.801061	0.927021	1
ANTIGEN PROCESSING AND PRESENTATION OF PEPTIDE ANTIGEN VIA MHC CLASS II	GO:0002495	63	-0.199763	-0.84889	0.743405	0.928125	1
ANTIGEN PROCESSING AND PRESENTATION OF EXOGENOUS PEPTIDE ANTIGEN VIA MHC CLASS II	GO:0019886	62	-0.20167	-0.847697	0.752404	0.928599	1
SYNAPTIC SIGNALING	GO:0099536	59	-0.203768	-0.846752	0.760391	0.928651	1
PEPTIDYL-SERINE PHOSPHORYLATION	GO:0018105	80	-0.195085	-0.846289	0.785354	0.927658	1
PURINE NUCLEOTIDE METABOLIC PROCESS	GO:0006163	162	-0.170957	-0.845918	0.853107	0.926347	1
CHEMICAL SYNAPTIC TRANSMISSION	GO:0007268	59	-0.203768	-0.845671	0.743316	0.924811	1
ATP SYNTHESIS COUPLED ELECTRON TRANSPORT	GO:0042773	68	-0.195942	-0.844951	0.791768	0.924355	1
TRANS-SYNAPTIC SIGNALING	GO:0099537	59	-0.203768	-0.841516	0.750572	0.930053	1
NEGATIVE REGULATION OF ION TRANSPORT	GO:0043271	35	-0.229606	-0.839587	0.730679	0.932159	1
ATP METABOLIC PROCESS	GO:0046034	111	-0.182384	-0.839446	0.845938	0.930387	1
MUCOPOLYSACCHARIDE METABOLIC PROCESS	GO:1903510	33	-0.230057	-0.839374	0.698851	0.928481	1
ANTEROGRADE TRANS-SYNAPTIC SIGNALING	GO:0098916	59	-0.203768	-0.838896	0.751773	0.927456	1
MITOCHONDRIAL ELECTRON TRANSPORT, NADH TO UBIQUINONE	GO:0006120	36	-0.225783	-0.836868	0.751208	0.929569	1
ANTIGEN PROCESSING AND PRESENTATION OF PEPTIDE OR POLYSACCHARIDE ANTIGEN VIA MHC CLASS II	GO:0002504	63	-0.199763	-0.836584	0.779703	0.928132	1
ANTIGEN PROCESSING AND PRESENTATION OF PEPTIDE ANTIGEN	GO:0048002	130	-0.175657	-0.836436	0.848404	0.92642	1
REGULATION OF BLOOD CIRCULATION	GO:1903522	52	-0.202037	-0.835453	0.756626	0.926516	1
NEGATIVE REGULATION OF CATABOLIC PROCESS	GO:0009895	92	-0.184505	-0.834875	0.822785	0.925693	1
PHAGOCYTOSIS	GO:0006909	77	-0.19017	-0.834837	0.786241	0.923793	1
POSITIVE REGULATION OF TRANSMEMBRANE TRANSPORT	GO:0034764	37	-0.224688	-0.834316	0.735556	0.922834	1
REGULATION OF MEMBRANE POTENTIAL	GO:0042391	68	-0.193317	-0.833568	0.808612	0.922382	1
REGULATION OF PROTEIN STABILITY	GO:0031647	146	-0.168612	-0.832205	0.906849	0.923242	1
REGULATION OF TRANSCRIPTION FACTOR IMPORT INTO NUCLEUS	GO:0042990	35	-0.228471	-0.83153	0.762115	0.922587	1
REGULATION OF MEMBRANE PERMEABILITY	GO:0090559	43	-0.21538	-0.830085	0.75644	0.923504	1
TRNA MODIFICATION	GO:0006400	39	-0.216686	-0.828672	0.770142	0.924512	1
NEGATIVE REGULATION OF APOPTOTIC SIGNALING PATHWAY	GO:2001234	84	-0.185791	-0.827275	0.842752	0.925283	1
TRANSLATIONAL TERMINATION	GO:0006415	82	-0.186486	-0.824632	0.836683	0.928674	1
CELLULAR RESPONSE TO NUTRIENT LEVELS	GO:0031669	72	-0.192073	-0.824386	0.815271	0.927212	1
NEGATIVE REGULATION OF INTRINSIC APOPTOTIC SIGNALING PATHWAY	GO:2001243	39	-0.213677	-0.824035	0.755011	0.92593	1
PURINE RIBONUCLEOSIDE MONOPHOSPHATE METABOLIC PROCESS	GO:0009167	128	-0.169644	-0.823785	0.868895	0.924505	1
RESPONSE TO ACID CHEMICAL	GO:0001101	50	-0.207232	-0.822884	0.799097	0.924271	1
CELLULAR AMINO ACID CATABOLIC PROCESS	GO:0009063	52	-0.203954	-0.819568	0.801402	0.928572	1
POSITIVE REGULATION OF NEURON PROJECTION DEVELOPMENT	GO:0010976	44	-0.211964	-0.819095	0.812048	0.927459	1
NEGATIVE REGULATION OF PROTEOLYSIS	GO:0045861	87	-0.185424	-0.818285	0.848485	0.927016	1
REGULATION OF EXTRINSIC APOPTOTIC SIGNALING PATHWAY	GO:2001236	59	-0.195759	-0.81692	0.822222	0.927557	1
ANTIGEN PROCESSING AND PRESENTATION OF EXOGENOUS ANTIGEN	GO:0019884	124	-0.169923	-0.815471	0.899721	0.928145	1
RIBONUCLEOSIDE TRIPHOSPHATE METABOLIC PROCESS	GO:0009199	122	-0.172627	-0.814073	0.917355	0.928781	1
REGULATION OF CELLULAR KETONE METABOLIC PROCESS	GO:0010565	82	-0.184072	-0.810373	0.84715	0.93335	1
ANTIGEN PROCESSING AND PRESENTATION OF EXOGENOUS PEPTIDE ANTIGEN	GO:0002478	124	-0.169923	-0.809834	0.903226	0.932308	1
POSITIVE REGULATION OF TELOMERE MAINTENANCE	GO:0032206	36	-0.222978	-0.807944	0.802885	0.933541	1
CELLULAR RESPONSE TO EXTRACELLULAR STIMULUS	GO:0031668	78	-0.184229	-0.806078	0.844444	0.934836	1
TELOMERE MAINTENANCE	GO:0000723	65	-0.192254	-0.804944	0.843182	0.934891	1
HEXOSE CATABOLIC PROCESS	GO:0019320	30	-0.225975	-0.804895	0.775701	0.933078	1
PURINE NUCLEOSIDE MONOPHOSPHATE METABOLIC PROCESS	GO:0009126	128	-0.169644	-0.802709	0.9025	0.934829	1
NEGATIVE REGULATION OF INTRACELLULAR TRANSPORT	GO:0032387	54	-0.195012	-0.802117	0.840095	0.933864	1
PHOSPHATIDYLCHOLINE METABOLIC PROCESS	GO:0046470	35	-0.221662	-0.800561	0.792494	0.93442	1
ESTABLISHMENT OF PROTEIN LOCALIZATION TO PLASMA MEMBRANE	GO:0090002	47	-0.202045	-0.796429	0.831018	0.939116	1
AGING	GO:0007568	35	-0.215196	-0.793775	0.839599	0.941341	1
RESPONSE TO CALCIUM ION	GO:0051592	38	-0.212795	-0.788223	0.837838	0.947855	1
POSITIVE REGULATION OF EPITHELIAL CELL MIGRATION	GO:0010634	42	-0.199834	-0.783696	0.837321	0.952826	1
HOMEOSTASIS OF NUMBER OF CELLS	GO:0048872	43	-0.204848	-0.782922	0.838863	0.952083	1
MYELOID CELL HOMEOSTASIS	GO:0002262	31	-0.21445	-0.776431	0.816994	0.959097	1
POSITIVE REGULATION OF STRESS-ACTIVATED MAPK CASCADE	GO:0032874	40	-0.201662	-0.775742	0.859606	0.958065	1
ANTIGEN PROCESSING AND PRESENTATION OF EXOGENOUS PEPTIDE ANTIGEN VIA MHC CLASS I, TAP-DEPENDENT	GO:0002479	61	-0.183316	-0.765542	0.902439	0.969806	1
CELL AGING	GO:0007569	31	-0.212206	-0.763261	0.856471	0.970604	1
MITOCHONDRIAL TRANSPORT	GO:0006839	113	-0.164943	-0.762727	0.94709	0.969332	1
POSITIVE REGULATION OF CHROMOSOME ORGANIZATION	GO:2001252	96	-0.1674	-0.757109	0.932817	0.974361	1
GLYCEROLIPID BIOSYNTHETIC PROCESS	GO:0045017	110	-0.161663	-0.75542	0.94723	0.974386	1
CHROMOSOME LOCALIZATION	GO:0050000	39	-0.199012	-0.754999	0.877647	0.972946	1
REGULATION OF TRANSLATIONAL INITIATION	GO:0006446	55	-0.180395	-0.749591	0.935407	0.977129	1
ANTIGEN PROCESSING AND PRESENTATION OF EXOGENOUS PEPTIDE ANTIGEN VIA MHC CLASS I	GO:0042590	63	-0.177049	-0.748189	0.901205	0.976687	1
MITOCHONDRIAL TRANSMEMBRANE TRANSPORT	GO:1990542	44	-0.189687	-0.742996	0.908189	0.980321	1
ORGANELLE DISASSEMBLY	GO:1903008	31	-0.20889	-0.73756	0.861432	0.98379	1
FATTY ACID CATABOLIC PROCESS	GO:0009062	47	-0.188638	-0.733011	0.90172	0.986149	1
CELL JUNCTION ASSEMBLY	GO:0034329	46	-0.1875	-0.72883	0.91236	0.987955	1
RESPONSE TO STARVATION	GO:0042594	67	-0.170185	-0.727712	0.939613	0.987017	1
NEGATIVE REGULATION OF IMMUNE RESPONSE	GO:0050777	35	-0.194796	-0.727078	0.920259	0.985696	1
MITOTIC METAPHASE PLATE CONGRESSION	GO:0007080	33	-0.200323	-0.725147	0.883333	0.985509	1
LYMPHOCYTE MEDIATED IMMUNITY	GO:0002449	36	-0.194533	-0.724546	0.889888	0.984129	1
REGULATION OF HEART CONTRACTION	GO:0008016	47	-0.183516	-0.719288	0.922897	0.98655	1
NEGATIVE REGULATION OF PROTEIN CATABOLIC PROCESS	GO:0042177	53	-0.174244	-0.717475	0.933661	0.986043	1
ALCOHOL METABOLIC PROCESS	GO:0006066	89	-0.158931	-0.714878	0.966146	0.986149	1
EPHRIN RECEPTOR SIGNALING PATHWAY	GO:0048013	42	-0.186841	-0.713273	0.904535	0.985423	1
AUTOPHAGY	GO:0006914	119	-0.148923	-0.703287	0.980978	0.990756	1
RIBOSOME ASSEMBLY	GO:0042255	35	-0.188359	-0.689656	0.929705	0.997566	1
NEURAL NUCLEUS DEVELOPMENT	GO:0048857	30	-0.195	-0.689128	0.931442	0.995988	1
MITOTIC DNA DAMAGE CHECKPOINT	GO:0044773	61	-0.164248	-0.686627	0.959494	0.995468	1
MAINTENANCE OF CELL NUMBER	GO:0098727	36	-0.184156	-0.683107	0.934884	0.995454	1
CELLULAR RESPIRATION	GO:0045333	109	-0.145581	-0.680888	1	0.994652	1
ESTABLISHMENT OF CHROMOSOME LOCALIZATION	GO:0051303	38	-0.183796	-0.67859	0.948081	0.993933	1
REGULATION OF HISTONE METHYLATION	GO:0031060	30	-0.190856	-0.677813	0.922892	0.992391	1
STEM CELL POPULATION MAINTENANCE	GO:0019827	36	-0.184156	-0.670456	0.937063	0.993854	1
NEGATIVE REGULATION OF EXTRINSIC APOPTOTIC SIGNALING PATHWAY	GO:2001237	39	-0.177876	-0.664468	0.945627	0.994476	1
CELLULAR RESPONSE TO INORGANIC SUBSTANCE	GO:0071241	46	-0.163966	-0.649679	0.973558	0.998121	1
MONOCARBOXYLIC ACID CATABOLIC PROCESS	GO:0072329	55	-0.157032	-0.644548	0.982323	0.997863	1
REGULATION OF LIPID BIOSYNTHETIC PROCESS	GO:0046890	46	-0.161045	-0.641274	0.98301	0.997006	1
MITOTIC DNA INTEGRITY CHECKPOINT	GO:0044774	67	-0.144031	-0.622958	0.997375	1	1
RNA PHOSPHODIESTER BOND HYDROLYSIS	GO:0090501	39	-0.164851	-0.61841	0.988453	0.999345	1
REGULATION OF CELL DIVISION	GO:0051302	47	-0.156815	-0.615882	0.988152	0.998001	1
PROTEIN POLYMERIZATION	GO:0051258	39	-0.158125	-0.606045	0.985037	0.998049	1
REGULATION OF CYTOKINESIS	GO:0032465	38	-0.158977	-0.6026	0.982716	0.996803	1
CELLULAR ALDEHYDE METABOLIC PROCESS	GO:0006081	36	-0.157391	-0.590702	0.983568	0.996674	1
ADAPTIVE IMMUNE RESPONSE BASED ON SOMATIC RECOMBINATION OF IMMUNE RECEPTORS BUILT FROM IMMUNOGLOBULIN SUPERFAMILY DOMAINS	GO:0002460	34	-0.158081	-0.583682	0.986985	0.995722	1
PROTEIN LOCALIZATION TO VACUOLE	GO:0072665	32	-0.147345	-0.530137	0.991071	0.998075	1
