# Supplementary material for: Diabetes Induces a Transcriptional Signature in Bone Marrow–Derived CD34+ Hematopoietic Stem Cells Predictive of Their Progeny Dysfunction
Source: Int J Mol Sci. 2021 Jan 31;22(3):1423. doi: 10.3390/ijms22031423 (PMC7866997; doi:10.3390/ijms22031423)
Supplement: Supplementary file 1 [file ijms-22-01423-s001.zip › SUPPLEMENTARY/Supplementary.Table.5.xlsx]

## Sheet: Foglio1
NAME	GO Term	SIZE	ES	NES	NOM p-val	FDR q-val	FWER p-val
REPRODUCTIVE STRUCTURE DEVELOPMENT	GO:0048608	35	0.514543	1.83449	0	0.49285	0.392
DEVELOPMENTAL PROCESS INVOLVED IN REPRODUCTION	GO:0003006	64	0.458019	1.8044	0.00165289	0.361299	0.528
REPRODUCTIVE SYSTEM DEVELOPMENT	GO:0061458	35	0.514543	1.80326	0.00191939	0.245804	0.535
MEIOSIS I	GO:0007127	33	0.515842	1.79166	0.00373134	0.213361	0.591
NEGATIVE REGULATION OF CANONICAL WNT SIGNALING PATHWAY	GO:0090090	72	0.410361	1.68878	0	0.529907	0.937
NEGATIVE REGULATION OF WNT SIGNALING PATHWAY	GO:0030178	80	0.405	1.67888	0.0049505	0.487998	0.957
MEIOTIC NUCLEAR DIVISION	GO:0140013	40	0.449575	1.62314	0.00907441	0.729816	0.995
SNRNA TRANSCRIPTION FROM RNA POLYMERASE II PROMOTER	GO:0042795	59	0.395491	1.57551	0.00880282	1	0.999
VESICLE TARGETING	GO:0006903	52	0.414055	1.57038	0.0101868	0.929947	1
VESICLE TARGETING, TO, FROM OR WITHIN GOLGI	GO:0048199	45	0.415755	1.56265	0.0221088	0.896878	1
REGULATION OF CANONICAL WNT SIGNALING PATHWAY	GO:0060828	94	0.36743	1.56112	0.00336134	0.826175	1
TRANSCRIPTION ELONGATION FROM RNA POLYMERASE II PROMOTER	GO:0006368	69	0.384377	1.56105	0.0147059	0.75782	1
ACTIN CYTOSKELETON REORGANIZATION	GO:0031532	31	0.453909	1.55911	0.0275735	0.711577	1
SNRNA TRANSCRIPTION	GO:0009301	59	0.395491	1.55764	0.0120898	0.66912	1
REGULATION OF CYCLIN-DEPENDENT PROTEIN KINASE ACTIVITY	GO:1904029	43	0.419206	1.5556	0.0170648	0.634952	1
NCRNA TRANSCRIPTION	GO:0098781	73	0.387634	1.55333	0.00337838	0.606471	1
MEIOTIC CELL CYCLE PROCESS	GO:1903046	45	0.416312	1.54698	0.0134907	0.602616	1
REGULATION OF MRNA METABOLIC PROCESS	GO:1903311	78	0.373369	1.5464	0.0113086	0.571448	1
COPII-COATED VESICLE BUDDING	GO:0090114	45	0.41422	1.54595	0.015625	0.543296	1
PATTERN SPECIFICATION PROCESS	GO:0007389	40	0.419665	1.53276	0.0190972	0.580295	1
REGULATION OF CYCLIN-DEPENDENT PROTEIN SERINE/THREONINE KINASE ACTIVITY	GO:0000079	43	0.419206	1.53239	0.0189003	0.554321	1
REGULATION OF INTRACELLULAR STEROID HORMONE RECEPTOR SIGNALING PATHWAY	GO:0033143	34	0.433462	1.52987	0.0316901	0.541617	1
VESICLE COATING	GO:0006901	43	0.409003	1.52925	0.0246479	0.520832	1
REGULATION OF WNT SIGNALING PATHWAY	GO:0030111	118	0.343554	1.51928	0.008	0.543279	1
VESICLE TARGETING, ROUGH ER TO CIS-GOLGI	GO:0048207	42	0.416048	1.5183	0.0246046	0.525681	1
NEGATIVE REGULATION OF RESPONSE TO DNA DAMAGE STIMULUS	GO:2001021	34	0.434465	1.51665	0.0362976	0.512387	1
COPII VESICLE COATING	GO:0048208	42	0.416048	1.51252	0.0288625	0.510734	1
REGULATION OF CENTROSOME CYCLE	GO:0046605	31	0.453011	1.5069	0.0272572	0.516292	1
POSITIVE REGULATION OF GTPASE ACTIVITY	GO:0043547	79	0.362251	1.49709	0.00856164	0.543491	1
MEIOTIC CELL CYCLE	GO:0051321	51	0.389492	1.48182	0.0315615	0.595179	1
POSITIVE REGULATION OF MACROAUTOPHAGY	GO:0016239	31	0.433129	1.48007	0.0549828	0.58392	1
REGULATION OF MRNA PROCESSING	GO:0050684	59	0.377115	1.47712	0.026936	0.579317	1
NEGATIVE REGULATION OF CHROMOSOME ORGANIZATION	GO:2001251	62	0.367889	1.45487	0.0265487	0.671559	1
REGULATION OF MRNA SPLICING, VIA SPLICEOSOME	GO:0048024	36	0.402541	1.44868	0.0581614	0.684965	1
ORGANELLE FISSION	GO:0048285	144	0.320761	1.44651	0.011041	0.676272	1
DNA-TEMPLATED TRANSCRIPTION, ELONGATION	GO:0006354	82	0.345339	1.44316	0.0241158	0.675255	1
VACUOLAR TRANSPORT	GO:0007034	68	0.358302	1.43606	0.0321489	0.694481	1
INTERACTION WITH SYMBIONT	GO:0051702	33	0.413081	1.43582	0.0600707	0.677065	1
SINGLE ORGANISM REPRODUCTIVE PROCESS	GO:0044702	172	0.304658	1.43003	0.0153139	0.690114	1
REGULATION OF TRANSFORMING GROWTH FACTOR BETA RECEPTOR SIGNALING PATHWAY	GO:0017015	39	0.390715	1.42952	0.0601375	0.675611	1
NUCLEAR DIVISION	GO:0000280	130	0.314505	1.42523	0.0224215	0.682403	1
REGULATION OF INTRACELLULAR PH	GO:0051453	38	0.395635	1.42464	0.0539568	0.668863	1
NUCLEAR CHROMOSOME SEGREGATION	GO:0098813	142	0.311587	1.42133	0.014827	0.669882	1
REGULATION OF CELLULAR RESPONSE TO GROWTH FACTOR STIMULUS	GO:0090287	65	0.359307	1.41834	0.037415	0.66952	1
MICROTUBULE ORGANIZING CENTER ORGANIZATION	GO:0031023	60	0.361046	1.41771	0.0461538	0.658656	1
REGULATION OF PROTEASOMAL PROTEIN CATABOLIC PROCESS	GO:0061136	77	0.341315	1.41554	0.029654	0.654671	1
REPRODUCTIVE PROCESS	GO:0022414	185	0.297065	1.4113	0.010989	0.661377	1
MEMBRANE BUDDING	GO:0006900	70	0.343854	1.41055	0.0350263	0.651731	1
CELLULAR MONOVALENT INORGANIC CATION HOMEOSTASIS	GO:0030004	43	0.380295	1.40948	0.0547009	0.643527	1
REPRODUCTION	GO:0000003	185	0.297065	1.40475	0.016129	0.653789	1
REGULATION OF CELLULAR PH	GO:0030641	38	0.395635	1.40057	0.0679934	0.662433	1
CHROMOSOME SEGREGATION	GO:0007059	168	0.298627	1.39965	0.0168453	0.654088	1
DNA REPLICATION-INDEPENDENT NUCLEOSOME ORGANIZATION	GO:0034724	40	0.387132	1.39717	0.0590278	0.654009	1
LYSOSOMAL TRANSPORT	GO:0007041	55	0.361691	1.39346	0.050173	0.660833	1
SPLICEOSOMAL COMPLEX ASSEMBLY	GO:0000245	40	0.381806	1.39323	0.0814159	0.65006	1
CELL CYCLE ARREST	GO:0007050	82	0.327711	1.3929	0.0376068	0.640164	1
STEROID BIOSYNTHETIC PROCESS	GO:0006694	51	0.360816	1.39125	0.039604	0.636573	1
POSITIVE REGULATION OF PROTEOLYSIS INVOLVED IN CELLULAR PROTEIN CATABOLIC PROCESS	GO:1903052	113	0.313274	1.39103	0.0198171	0.626521	1
REGULATION OF CELL SHAPE	GO:0008360	62	0.347739	1.3896	0.0402685	0.622516	1
CYTOSKELETON-DEPENDENT INTRACELLULAR TRANSPORT	GO:0030705	79	0.333053	1.38871	0.0434057	0.616028	1
SENSORY ORGAN DEVELOPMENT	GO:0007423	45	0.374408	1.38491	0.0496575	0.622914	1
POSITIVE REGULATION OF PROTEASOMAL UBIQUITIN-DEPENDENT PROTEIN CATABOLIC PROCESS	GO:0032436	42	0.375935	1.38462	0.070568	0.614081	1
REGULATION OF CELLULAR RESPONSE TO TRANSFORMING GROWTH FACTOR BETA STIMULUS	GO:1903844	39	0.390715	1.3797	0.0810811	0.626459	1
REGULATION OF PLASMA MEMBRANE BOUNDED CELL PROJECTION ORGANIZATION	GO:0120035	84	0.327987	1.37675	0.0396694	0.630295	1
CYTOSOLIC TRANSPORT	GO:0016482	82	0.325778	1.37444	0.0432692	0.631128	1
VESICLE LOCALIZATION	GO:0051648	108	0.31341	1.37335	0.0398671	0.626933	1
NEURON PROJECTION MORPHOGENESIS	GO:0048812	86	0.324211	1.37281	0.0398613	0.620158	1
POSITIVE REGULATION OF CELLULAR PROTEIN CATABOLIC PROCESS	GO:1903364	121	0.312353	1.37183	0.0309951	0.615458	1
AXON DEVELOPMENT	GO:0061564	69	0.3379	1.37104	0.0479339	0.610544	1
ESTABLISHMENT OF VESICLE LOCALIZATION	GO:0051650	107	0.314659	1.3707	0.0345423	0.603351	1
CELL DIVISION	GO:0051301	80	0.327281	1.37056	0.0402685	0.595453	1
POSITIVE REGULATION OF WNT SIGNALING PATHWAY	GO:0030177	70	0.339679	1.36775	0.0476191	0.599339	1
ENDOSOMAL TRANSPORT	GO:0016197	148	0.297421	1.36717	0.0253731	0.593508	1
POSITIVE REGULATION OF PROTEASOMAL PROTEIN CATABOLIC PROCESS	GO:1901800	45	0.367919	1.36607	0.0899471	0.589884	1
T CELL ACTIVATION	GO:0042110	52	0.357128	1.3656	0.0665529	0.58429	1
POSITIVE REGULATION OF PROTEIN CATABOLIC PROCESS	GO:0045732	145	0.299953	1.36512	0.0351438	0.57877	1
POST-GOLGI VESICLE-MEDIATED TRANSPORT	GO:0006892	65	0.335896	1.35952	0.0703764	0.594451	1
NON-CANONICAL WNT SIGNALING PATHWAY	GO:0035567	81	0.3228	1.35813	0.0665529	0.592542	1
ATP-DEPENDENT CHROMATIN REMODELING	GO:0043044	54	0.354178	1.35757	0.070922	0.587111	1
AXONOGENESIS	GO:0007409	65	0.334597	1.3554	0.0645161	0.588395	1
NUCLEAR TRANSPORT	GO:0051169	180	0.284873	1.35496	0.024961	0.582879	1
CELLULAR RESPONSE TO PEPTIDE HORMONE STIMULUS	GO:0071375	90	0.31958	1.35417	0.0503247	0.579094	1
SISTER CHROMATID COHESION	GO:0007062	89	0.321717	1.35276	0.0521173	0.577932	1
MODIFICATION BY HOST OF SYMBIONT MORPHOLOGY OR PHYSIOLOGY	GO:0051851	31	0.395748	1.35259	0.101604	0.571665	1
ESTABLISHMENT OF ORGANELLE LOCALIZATION	GO:0051656	180	0.282871	1.35115	0.0311475	0.571277	1
MRNA TRANSPORT	GO:0051028	85	0.318471	1.34758	0.0562181	0.579	1
ER TO GOLGI VESICLE-MEDIATED TRANSPORT	GO:0006888	114	0.306106	1.34522	0.0463259	0.581828	1
FC-EPSILON RECEPTOR SIGNALING PATHWAY	GO:0038095	94	0.317201	1.34289	0.0479452	0.584633	1
KIDNEY DEVELOPMENT	GO:0001822	33	0.382705	1.34146	0.0839041	0.584687	1
CELL PROJECTION MORPHOGENESIS	GO:0048858	88	0.318344	1.34115	0.0474632	0.579373	1
NUCLEOCYTOPLASMIC TRANSPORT	GO:0006913	175	0.284859	1.34043	0.0309598	0.575765	1
REGULATION OF CELLULAR PROTEIN CATABOLIC PROCESS	GO:1903362	158	0.29109	1.33529	0.0404984	0.591058	1
CELLULAR PROCESS INVOLVED IN REPRODUCTION IN MULTICELLULAR ORGANISM	GO:0022412	33	0.383472	1.32918	0.0933099	0.610569	1
CELL PART MORPHOGENESIS	GO:0032990	95	0.309566	1.3267	0.0635451	0.614928	1
CELL CYCLE PHASE TRANSITION	GO:0044770	188	0.279027	1.32539	0.0385802	0.61409	1
REGULATION OF CELL PROJECTION ASSEMBLY	GO:0060491	72	0.320556	1.32426	0.0667808	0.612677	1
SNRNA METABOLIC PROCESS	GO:0016073	69	0.323798	1.32229	0.0762987	0.614445	1
REGULATION OF PH	GO:0006885	40	0.363056	1.32202	0.0951526	0.609256	1
G2/M TRANSITION OF MITOTIC CELL CYCLE	GO:0000086	99	0.305768	1.32091	0.0559105	0.60759	1
CELL MORPHOGENESIS INVOLVED IN NEURON DIFFERENTIATION	GO:0048667	74	0.318367	1.31807	0.0703764	0.613545	1
NEURON DIFFERENTIATION	GO:0030182	169	0.280643	1.31582	0.0388199	0.616852	1
POSITIVE REGULATION OF MITOTIC NUCLEAR DIVISION	GO:0045840	128	0.290659	1.31534	0.045677	0.612942	1
MRNA EXPORT FROM NUCLEUS	GO:0006406	83	0.309165	1.31372	0.0735043	0.61361	1
REGULATION OF PLASMA MEMBRANE BOUNDED CELL PROJECTION ASSEMBLY	GO:0120032	72	0.320556	1.3136	0.0834783	0.608156	1
NUCLEIC ACID TRANSPORT	GO:0050657	109	0.294118	1.31343	0.0588235	0.603148	1
REGULATION OF PROTEOLYSIS INVOLVED IN CELLULAR PROTEIN CATABOLIC PROCESS	GO:1903050	147	0.287804	1.3122	0.039185	0.602276	1
MITOTIC CELL CYCLE PHASE TRANSITION	GO:0044772	181	0.275623	1.31216	0.0440252	0.596869	1
CELL CYCLE G2/M PHASE TRANSITION	GO:0044839	100	0.301541	1.31148	0.0552846	0.593877	1
REGULATION OF MICROTUBULE CYTOSKELETON ORGANIZATION	GO:0070507	68	0.322097	1.31033	0.08	0.593291	1
DNA REPLICATION-INDEPENDENT NUCLEOSOME ASSEMBLY	GO:0006336	39	0.367769	1.30532	0.109319	0.608178	1
CENTROSOME CYCLE	GO:0007098	52	0.345036	1.30504	0.112769	0.603743	1
REGULATION OF PROTEASOMAL UBIQUITIN-DEPENDENT PROTEIN CATABOLIC PROCESS	GO:0032434	62	0.328302	1.30209	0.0934426	0.610611	1
REGULATION OF GTPASE ACTIVITY	GO:0043087	100	0.300133	1.29935	0.0664506	0.616001	1
MRNA-CONTAINING RIBONUCLEOPROTEIN COMPLEX EXPORT FROM NUCLEUS	GO:0071427	83	0.309165	1.29874	0.0783646	0.613129	1
NIK/NF-KAPPAB SIGNALING	GO:0038061	60	0.328836	1.29867	0.0838926	0.608124	1
RNA TRANSPORT	GO:0050658	109	0.294118	1.29385	0.0561983	0.622289	1
CELLULAR COMPONENT MORPHOGENESIS	GO:0032989	139	0.284122	1.29229	0.0608553	0.624016	1
VESICLE-MEDIATED TRANSPORT TO THE PLASMA MEMBRANE	GO:0098876	34	0.368138	1.28865	0.143608	0.634009	1
MONOVALENT INORGANIC CATION HOMEOSTASIS	GO:0055067	46	0.346112	1.28858	0.101724	0.628995	1
REGULATION OF CELL MORPHOGENESIS	GO:0022604	130	0.28165	1.28801	0.0581761	0.626026	1
CELLULAR RESPONSE TO PEPTIDE	GO:1901653	100	0.297582	1.28573	0.0711864	0.630227	1
PROTEIN MODIFICATION BY SMALL PROTEIN REMOVAL	GO:0070646	197	0.268017	1.28409	0.0466867	0.632073	1
RETROGRADE TRANSPORT, ENDOSOME TO GOLGI	GO:0042147	52	0.335816	1.28253	0.120401	0.633872	1
NEGATIVE REGULATION OF G2/M TRANSITION OF MITOTIC CELL CYCLE	GO:0010972	59	0.324815	1.28192	0.114148	0.631207	1
CELLULAR RESPONSE TO HORMONE STIMULUS	GO:0032870	170	0.271868	1.28078	0.0619048	0.631024	1
NUCLEOTIDE-EXCISION REPAIR	GO:0006289	93	0.299398	1.27938	0.0852843	0.631779	1
CELL MORPHOGENESIS	GO:0000902	122	0.288736	1.2769	0.0648734	0.636916	1
POSITIVE REGULATION OF NUCLEAR DIVISION	GO:0051785	130	0.282733	1.2751	0.0901771	0.639191	1
NEURON PROJECTION DEVELOPMENT	GO:0031175	124	0.284938	1.27274	0.0722311	0.644275	1
REGULATION OF TRANSMEMBRANE RECEPTOR PROTEIN SERINE/THREONINE KINASE SIGNALING PATHWAY	GO:0090092	61	0.327116	1.2718	0.117851	0.64312	1
RESPONSE TO PEPTIDE HORMONE	GO:0043434	104	0.289904	1.27046	0.101639	0.643786	1
TRANSCRIPTION-COUPLED NUCLEOTIDE-EXCISION REPAIR	GO:0006283	64	0.320255	1.26966	0.10473	0.642583	1
COENZYME METABOLIC PROCESS	GO:0006732	138	0.28164	1.26951	0.0734824	0.638363	1
HISTONE EXCHANGE	GO:0043486	38	0.355469	1.26947	0.143898	0.633783	1
REGULATION OF CELL JUNCTION ASSEMBLY	GO:1901888	32	0.364858	1.26749	0.144876	0.637	1
NEGATIVE REGULATION OF CELL CYCLE G2/M PHASE TRANSITION	GO:1902750	61	0.317613	1.26414	0.130584	0.646105	1
PROTEIN POLYUBIQUITINATION	GO:0000209	198	0.263595	1.26364	0.0526316	0.643545	1
RIBONUCLEOSIDE METABOLIC PROCESS	GO:0009119	36	0.36114	1.25841	0.129472	0.660078	1
RNA EXPORT FROM NUCLEUS	GO:0006405	98	0.292815	1.25831	0.108475	0.655823	1
POSITIVE REGULATION OF MITOTIC CELL CYCLE	GO:0045931	155	0.271486	1.2582	0.0880989	0.651678	1
POSITIVE REGULATION OF PROTEIN BINDING	GO:0032092	30	0.376869	1.2576	0.158172	0.649536	1
PROTEIN TRANSPORT ALONG MICROTUBULE	GO:0098840	31	0.364622	1.25525	0.170475	0.654161	1
NEURON DEVELOPMENT	GO:0048666	147	0.273221	1.25451	0.0755906	0.652613	1
REGULATION OF ESTABLISHMENT OF PLANAR POLARITY	GO:0090175	60	0.316484	1.25355	0.125654	0.651987	1
NEURON PROJECTION GUIDANCE	GO:0097485	46	0.337379	1.25142	0.137521	0.656788	1
CELLULAR RESPONSE TO ORGANONITROGEN COMPOUND	GO:0071417	162	0.267282	1.25081	0.0649762	0.654975	1
MICROTUBULE-BASED PROTEIN TRANSPORT	GO:0099118	31	0.364622	1.24959	0.162671	0.655625	1
ESTABLISHMENT OF RNA LOCALIZATION	GO:0051236	111	0.282434	1.24814	0.119548	0.656603	1
CELLULAR RESPONSE TO NITROGEN COMPOUND	GO:1901699	194	0.259246	1.24776	0.0715397	0.653619	1
RIBONUCLEOPROTEIN COMPLEX EXPORT FROM NUCLEUS	GO:0071426	93	0.291093	1.2425	0.103896	0.670635	1
CELL MORPHOGENESIS INVOLVED IN DIFFERENTIATION	GO:0000904	93	0.291575	1.23973	0.111301	0.677339	1
AMINO ACID ACTIVATION	GO:0043038	40	0.339445	1.239	0.155026	0.675789	1
RESPONSE TO HYPOXIA	GO:0001666	113	0.280286	1.23776	0.106918	0.676312	1
CELLULAR RESPONSE TO INSULIN STIMULUS	GO:0032869	61	0.308002	1.23439	0.136895	0.685695	1
INTRACILIARY TRANSPORT	GO:0042073	30	0.365865	1.23215	0.16548	0.690682	1
TRNA AMINOACYLATION	GO:0043039	40	0.339445	1.2321	0.165217	0.686458	1
TRNA AMINOACYLATION FOR PROTEIN TRANSLATION	GO:0006418	38	0.34725	1.23148	0.15917	0.684661	1
POSITIVE REGULATION OF CANONICAL WNT SIGNALING PATHWAY	GO:0090263	58	0.317735	1.23117	0.129371	0.681446	1
EXECUTION PHASE OF APOPTOSIS	GO:0097194	36	0.34808	1.2301	0.184433	0.68143	1
PROTEIN DEUBIQUITINATION	GO:0016579	183	0.26184	1.22698	0.0806202	0.690111	1
AXON GUIDANCE	GO:0007411	46	0.337379	1.22609	0.168717	0.689616	1
REGULATION OF PURINE NUCLEOTIDE METABOLIC PROCESS	GO:1900542	54	0.314199	1.22534	0.16548	0.688729	1
RENAL SYSTEM DEVELOPMENT	GO:0072001	34	0.352764	1.22135	0.180832	0.701355	1
POSITIVE REGULATION OF PLASMA MEMBRANE BOUNDED CELL PROJECTION ASSEMBLY	GO:0120034	32	0.353554	1.22122	0.190991	0.697712	1
ORGANIC HYDROXY COMPOUND BIOSYNTHETIC PROCESS	GO:1901617	53	0.321836	1.22016	0.170854	0.697843	1
REGULATION OF CELLULAR AMINE METABOLIC PROCESS	GO:0033238	45	0.325828	1.21752	0.182759	0.704753	1
PROTEIN EXPORT FROM NUCLEUS	GO:0006611	103	0.277171	1.21708	0.130435	0.702163	1
SISTER CHROMATID SEGREGATION	GO:0000819	131	0.267938	1.21598	0.109231	0.702678	1
RIBONUCLEOPROTEIN COMPLEX LOCALIZATION	GO:0071166	95	0.28587	1.21513	0.1424	0.70224	1
NUCLEAR EXPORT	GO:0051168	111	0.277792	1.21481	0.136286	0.699424	1
CELLULAR RESPONSE TO FIBROBLAST GROWTH FACTOR STIMULUS	GO:0044344	48	0.321267	1.21452	0.160622	0.696617	1
MEMBRANE DOCKING	GO:0022406	114	0.273657	1.21443	0.123778	0.692843	1
POSITIVE REGULATION OF VIRAL PROCESS	GO:0048524	70	0.298811	1.21359	0.142857	0.692205	1
EYE DEVELOPMENT	GO:0001654	37	0.33925	1.21219	0.181019	0.693871	1
MATURATION OF SSU-RRNA FROM TRICISTRONIC RRNA TRANSCRIPT (SSU-RRNA, 5.8S RRNA, LSU-RRNA)	GO:0000462	31	0.355111	1.21184	0.201426	0.69139	1
RIBOSOMAL SMALL SUBUNIT BIOGENESIS	GO:0042274	45	0.327157	1.21009	0.159052	0.694899	1
GLOBAL GENOME NUCLEOTIDE-EXCISION REPAIR	GO:0070911	30	0.35986	1.20994	0.198165	0.691657	1
RNA LOCALIZATION	GO:0006403	126	0.270116	1.20809	0.123003	0.695316	1
MESENCHYME DEVELOPMENT	GO:0060485	41	0.33441	1.20777	0.19258	0.69293	1
PROTEIN N-LINKED GLYCOSYLATION	GO:0006487	39	0.33602	1.20709	0.182759	0.691841	1
MULTI-ORGANISM TRANSPORT	GO:0044766	53	0.313462	1.20575	0.183746	0.693237	1
RESPONSE TO FIBROBLAST GROWTH FACTOR	GO:0071774	48	0.321267	1.20421	0.168634	0.695559	1
MULTI-ORGANISM LOCALIZATION	GO:1902579	53	0.313462	1.20348	0.179756	0.694715	1
UROGENITAL SYSTEM DEVELOPMENT	GO:0001655	35	0.347341	1.20012	0.201107	0.704155	1
RESPONSE TO OXYGEN LEVELS	GO:0070482	118	0.268534	1.19957	0.15	0.702677	1
ORGANIC HYDROXY COMPOUND METABOLIC PROCESS	GO:1901615	119	0.269933	1.19817	0.145161	0.704835	1
REGULATION OF TRANSCRIPTION FROM RNA POLYMERASE II PROMOTER IN RESPONSE TO HYPOXIA	GO:0061418	60	0.308867	1.19781	0.166667	0.702385	1
REGULATION OF EXOCYTOSIS	GO:0017157	58	0.302479	1.19737	0.181818	0.700468	1
NUCLEAR IMPORT	GO:0051170	79	0.288157	1.19685	0.168067	0.698827	1
NUCLEOBASE-CONTAINING COMPOUND TRANSPORT	GO:0015931	119	0.268179	1.19544	0.139969	0.700972	1
NUCLEOSOME ORGANIZATION	GO:0034728	79	0.286828	1.19337	0.171901	0.70547	1
FC RECEPTOR SIGNALING PATHWAY	GO:0038093	132	0.264388	1.19194	0.135593	0.707752	1
RESPONSE TO DECREASED OXYGEN LEVELS	GO:0036293	115	0.268444	1.19183	0.160473	0.704531	1
NEGATIVE REGULATION OF DNA METABOLIC PROCESS	GO:0051053	67	0.294229	1.19118	0.176678	0.703635	1
POSITIVE REGULATION OF ANGIOGENESIS	GO:0045766	31	0.342007	1.18839	0.197107	0.710981	1
INSULIN RECEPTOR SIGNALING PATHWAY	GO:0008286	39	0.324589	1.18826	0.228873	0.707936	1
DNA-TEMPLATED TRANSCRIPTION, INITIATION	GO:0006352	104	0.271961	1.18692	0.154952	0.710075	1
SUPRAMOLECULAR FIBER ORGANIZATION	GO:0097435	133	0.263277	1.18619	0.152381	0.709433	1
OXIDOREDUCTION COENZYME METABOLIC PROCESS	GO:0006733	57	0.30445	1.1851	0.183746	0.7101	1
PROTEIN O-LINKED GLYCOSYLATION	GO:0006493	43	0.326133	1.18498	0.234347	0.707011	1
CELL SURFACE RECEPTOR SIGNALING PATHWAY INVOLVED IN CELL-CELL SIGNALING	GO:1905114	125	0.261691	1.18378	0.160976	0.708078	1
COFACTOR METABOLIC PROCESS	GO:0051186	183	0.248981	1.18302	0.148148	0.707651	1
REGULATION OF ESTABLISHMENT OF PROTEIN LOCALIZATION TO MITOCHONDRION	GO:1903747	71	0.289546	1.18301	0.180272	0.704199	1
REGULATION OF MICROTUBULE-BASED PROCESS	GO:0032886	80	0.283114	1.18215	0.1777	0.70432	1
WNT SIGNALING PATHWAY, PLANAR CELL POLARITY PATHWAY	GO:0060071	59	0.303905	1.18174	0.195122	0.702485	1
DNA-TEMPLATED TRANSCRIPTION, TERMINATION	GO:0006353	85	0.282603	1.18168	0.17561	0.699353	1
REGULATION OF MACROAUTOPHAGY	GO:0016241	78	0.284902	1.18056	0.180579	0.700352	1
POSITIVE REGULATION OF IMMUNE EFFECTOR PROCESS	GO:0002699	57	0.298489	1.17954	0.200675	0.700929	1
NEGATIVE REGULATION OF MITOTIC CELL CYCLE PHASE TRANSITION	GO:1901991	129	0.260206	1.17868	0.156495	0.701	1
REGULATION OF TRANSCRIPTION FROM RNA POLYMERASE II PROMOTER IN RESPONSE TO STRESS	GO:0043618	74	0.286221	1.17581	0.180645	0.70905	1
NEGATIVE REGULATION OF CELL CYCLE PHASE TRANSITION	GO:1901988	131	0.260217	1.17521	0.156089	0.708054	1
PYRIDINE NUCLEOTIDE METABOLIC PROCESS	GO:0019362	50	0.30649	1.17379	0.216216	0.710287	1
NEGATIVE REGULATION OF CELLULAR RESPONSE TO GROWTH FACTOR STIMULUS	GO:0090288	34	0.330891	1.17257	0.209507	0.711677	1
CELL-CELL SIGNALING BY WNT	GO:0198738	122	0.260153	1.1721	0.16	0.710269	1
CILIARY BASAL BODY DOCKING	GO:0097711	78	0.278445	1.17209	0.174497	0.707015	1
NICOTINAMIDE NUCLEOTIDE METABOLIC PROCESS	GO:0046496	50	0.30649	1.17134	0.227599	0.706926	1
RESPONSE TO HORMONE	GO:0009725	197	0.245097	1.17128	0.143951	0.703853	1
REGULATION OF GENERATION OF PRECURSOR METABOLITES AND ENERGY	GO:0043467	33	0.333949	1.16918	0.223801	0.708881	1
POSITIVE REGULATION OF CELLULAR PROTEIN LOCALIZATION	GO:1903829	178	0.25038	1.16654	0.150456	0.715598	1
REGULATION OF RNA STABILITY	GO:0043487	105	0.268163	1.16644	0.176373	0.712765	1
HEAD DEVELOPMENT	GO:0060322	108	0.268091	1.16629	0.200308	0.710051	1
WNT SIGNALING PATHWAY	GO:0016055	122	0.260153	1.16584	0.172093	0.708665	1
NEGATIVE REGULATION OF CELL CYCLE PROCESS	GO:0010948	163	0.252694	1.16293	0.161876	0.716661	1
MORPHOGENESIS OF AN EPITHELIUM	GO:0002009	62	0.293187	1.16189	0.216667	0.717695	1
CELLULAR RESPONSE TO IONIZING RADIATION	GO:0071479	35	0.330614	1.16077	0.235602	0.719061	1
MITOTIC NUCLEAR DIVISION	GO:0140014	91	0.269766	1.15959	0.220635	0.72057	1
HEART MORPHOGENESIS	GO:0003007	36	0.333714	1.15884	0.242424	0.720566	1
PROTEIN UBIQUITINATION INVOLVED IN UBIQUITIN-DEPENDENT PROTEIN CATABOLIC PROCESS	GO:0042787	83	0.277533	1.15868	0.202614	0.718049	1
NEGATIVE REGULATION OF MITOTIC CELL CYCLE	GO:0045930	165	0.24883	1.15845	0.161787	0.715735	1
REGULATION OF RNA SPLICING	GO:0043484	61	0.295707	1.15815	0.22735	0.71388	1
BRAIN DEVELOPMENT	GO:0007420	102	0.266038	1.15518	0.198413	0.7223	1
MALE GAMETE GENERATION	GO:0048232	67	0.285803	1.15462	0.226549	0.721488	1
ORGANELLE FUSION	GO:0048284	79	0.278578	1.153	0.198246	0.724508	1
NEGATIVE REGULATION OF HOMEOSTATIC PROCESS	GO:0032845	50	0.295917	1.1528	0.241908	0.722295	1
REGULATION OF INSULIN SECRETION	GO:0050796	32	0.332969	1.15269	0.254799	0.719681	1
POSITIVE REGULATION OF AUTOPHAGY	GO:0010508	54	0.298681	1.15136	0.230375	0.721652	1
POSITIVE REGULATION OF ESTABLISHMENT OF PROTEIN LOCALIZATION TO MITOCHONDRION	GO:1903749	67	0.283177	1.15071	0.220033	0.72122	1
REGULATION OF ORGANELLE ASSEMBLY	GO:1902115	99	0.265549	1.1487	0.187394	0.726194	1
POSITIVE REGULATION OF VASCULATURE DEVELOPMENT	GO:1904018	38	0.319895	1.14781	0.238095	0.726718	1
REGULATION OF CELL PROJECTION ORGANIZATION	GO:0031344	151	0.248253	1.14716	0.174603	0.726097	1
PROTEIN-DNA COMPLEX SUBUNIT ORGANIZATION	GO:0071824	135	0.254953	1.14634	0.186555	0.726206	1
OSSIFICATION	GO:0001503	46	0.308707	1.14613	0.232517	0.723919	1
POSITIVE REGULATION OF CELLULAR COMPONENT BIOGENESIS	GO:0044089	182	0.241968	1.14499	0.167963	0.725162	1
NEGATIVE REGULATION OF TRANSMEMBRANE TRANSPORT	GO:0034763	30	0.336055	1.14392	0.2959	0.726356	1
PURINE NUCLEOTIDE BIOSYNTHETIC PROCESS	GO:0006164	31	0.327777	1.1438	0.269928	0.723825	1
HORMONE METABOLIC PROCESS	GO:0042445	36	0.320763	1.14094	0.259965	0.732017	1
MEMBRANE FUSION	GO:0061025	83	0.268213	1.13911	0.210526	0.736117	1
INTRACELLULAR PROTEIN TRANSMEMBRANE TRANSPORT	GO:0065002	38	0.314706	1.13808	0.272884	0.737292	1
PROTEIN COMPLEX LOCALIZATION	GO:0031503	46	0.309055	1.13742	0.247039	0.736894	1
EMBRYO DEVELOPMENT ENDING IN BIRTH OR EGG HATCHING	GO:0009792	48	0.300358	1.13739	0.251265	0.734078	1
TRANSPORT OF VIRUS	GO:0046794	51	0.299494	1.13734	0.26281	0.73133	1
CELLULAR LIPID CATABOLIC PROCESS	GO:0044242	73	0.278923	1.1372	0.243981	0.728989	1
CELLULAR RESPONSE TO STEROID HORMONE STIMULUS	GO:0071383	55	0.294725	1.13608	0.252577	0.730723	1
ANAPHASE-PROMOTING COMPLEX-DEPENDENT CATABOLIC PROCESS	GO:0031145	64	0.284429	1.13553	0.244932	0.729829	1
MEMBRANE LIPID BIOSYNTHETIC PROCESS	GO:0046467	50	0.305598	1.13529	0.259259	0.727909	1
REGULATION OF DNA REPAIR	GO:0006282	52	0.301494	1.13505	0.26506	0.726	1
SINGLE-ORGANISM MEMBRANE FUSION	GO:0044801	65	0.286348	1.1329	0.257525	0.731467	1
POSITIVE REGULATION OF KINASE ACTIVITY	GO:0033674	193	0.236498	1.13179	0.196746	0.732874	1
REGULATION OF ACTIN FILAMENT BUNDLE ASSEMBLY	GO:0032231	30	0.331382	1.13118	0.285965	0.732457	1
NUCLEIC ACID PHOSPHODIESTER BOND HYDROLYSIS	GO:0090305	96	0.265091	1.13023	0.230894	0.73329	1
EMBRYONIC ORGAN DEVELOPMENT	GO:0048568	43	0.305995	1.13005	0.267483	0.731152	1
MICROTUBULE CYTOSKELETON ORGANIZATION	GO:0000226	181	0.239572	1.12976	0.208589	0.729471	1
GROWTH	GO:0040007	53	0.291326	1.12893	0.253886	0.729904	1
PURINE-CONTAINING COMPOUND BIOSYNTHETIC PROCESS	GO:0072522	43	0.300209	1.12752	0.251291	0.732729	1
REGULATION OF CYTOSKELETON ORGANIZATION	GO:0051493	177	0.23772	1.1262	0.222045	0.734861	1
PROTEIN IMPORT	GO:0017038	94	0.261985	1.12592	0.230769	0.733172	1
REGULATION OF CELL MORPHOGENESIS INVOLVED IN DIFFERENTIATION	GO:0010769	59	0.282664	1.12419	0.251736	0.736956	1
POSITIVE REGULATION OF TRANSMEMBRANE RECEPTOR PROTEIN SERINE/THREONINE KINASE SIGNALING PATHWAY	GO:0090100	33	0.326672	1.12384	0.291071	0.735467	1
RESPONSE TO PEPTIDE	GO:1901652	116	0.254518	1.12328	0.239165	0.734934	1
REGULATION OF PHOSPHATASE ACTIVITY	GO:0010921	41	0.304243	1.12258	0.280702	0.73489	1
CYTOKINESIS	GO:0000910	53	0.289807	1.12154	0.268836	0.736119	1
TRANSPORT ALONG MICROTUBULE	GO:0010970	65	0.273956	1.12123	0.248333	0.73453	1
MONOVALENT INORGANIC CATION TRANSPORT	GO:0015672	48	0.296658	1.11966	0.290698	0.737805	1
POSITIVE REGULATION OF PROTEIN SERINE/THREONINE KINASE ACTIVITY	GO:0071902	123	0.250335	1.11944	0.229402	0.736087	1
CHORDATE EMBRYONIC DEVELOPMENT	GO:0043009	48	0.300358	1.11871	0.281034	0.736113	1
REGULATION OF MRNA STABILITY	GO:0043488	101	0.256868	1.11832	0.25	0.735056	1
REGULATION OF MITOTIC CELL CYCLE PHASE TRANSITION	GO:1901990	195	0.233989	1.11816	0.207165	0.732992	1
REGULATION OF ADAPTIVE IMMUNE RESPONSE BASED ON SOMATIC RECOMBINATION OF IMMUNE RECEPTORS BUILT FROM IMMUNOGLOBULIN SUPERFAMILY DOMAINS	GO:0002822	35	0.314057	1.11766	0.270073	0.732266	1
REGULATION OF LEUKOCYTE MEDIATED IMMUNITY	GO:0002703	53	0.289032	1.11689	0.261092	0.732487	1
PROTEIN AUTOUBIQUITINATION	GO:0051865	37	0.312973	1.11673	0.271062	0.73044	1
MULTI-ORGANISM INTRACELLULAR TRANSPORT	GO:1902583	51	0.288501	1.11645	0.286689	0.728982	1
NUCLEOTIDE-EXCISION REPAIR, DNA INCISION	GO:0033683	36	0.321465	1.11502	0.285192	0.731647	1
STIMULATORY C-TYPE LECTIN RECEPTOR SIGNALING PATHWAY	GO:0002223	79	0.268294	1.11484	0.264214	0.729781	1
POSITIVE REGULATION OF VIRAL LIFE CYCLE	GO:1903902	64	0.281356	1.11459	0.268128	0.728076	1
VESICLE ORGANIZATION	GO:0016050	174	0.236683	1.11422	0.23511	0.726773	1
ACTIN FILAMENT ORGANIZATION	GO:0007015	75	0.26918	1.1131	0.277487	0.728232	1
PROTEIN TRANSMEMBRANE TRANSPORT	GO:0071806	39	0.307754	1.11306	0.310764	0.72585	1
TISSUE MORPHOGENESIS	GO:0048729	76	0.271806	1.11208	0.275168	0.727009	1
MULTI-ORGANISM CELLULAR LOCALIZATION	GO:1902581	51	0.288501	1.11175	0.267581	0.725623	1
INNATE IMMUNE RESPONSE ACTIVATING CELL SURFACE RECEPTOR SIGNALING PATHWAY	GO:0002220	80	0.267165	1.11117	0.257525	0.725057	1
REGULATION OF LYMPHOCYTE MEDIATED IMMUNITY	GO:0002706	34	0.320228	1.10973	0.299833	0.727669	1
GLYCOPROTEIN BIOSYNTHETIC PROCESS	GO:0009101	117	0.250855	1.10879	0.26	0.728516	1
MITOCHONDRIAL TRANSLATION	GO:0032543	89	0.261656	1.1087	0.256452	0.726378	1
MICROTUBULE CYTOSKELETON ORGANIZATION INVOLVED IN MITOSIS	GO:1902850	59	0.279087	1.10859	0.278049	0.724259	1
REGULATION OF CELLULAR AMINO ACID METABOLIC PROCESS	GO:0006521	44	0.299191	1.10849	0.273519	0.722217	1
SULFUR COMPOUND BIOSYNTHETIC PROCESS	GO:0044272	97	0.259176	1.10815	0.287338	0.720955	1
POSITIVE REGULATION OF PROTEIN UBIQUITINATION INVOLVED IN UBIQUITIN-DEPENDENT PROTEIN CATABOLIC PROCESS	GO:2000060	71	0.272218	1.10803	0.276873	0.719021	1
INTRACELLULAR TRANSPORT OF VIRUS	GO:0075733	50	0.290442	1.10714	0.306715	0.719902	1
PROTEIN IMPORT INTO NUCLEUS	GO:0006606	62	0.276589	1.10586	0.288696	0.722284	1
ASPARTATE FAMILY AMINO ACID METABOLIC PROCESS	GO:0009066	30	0.323333	1.10421	0.32969	0.725858	1
PROTEIN-DNA COMPLEX ASSEMBLY	GO:0065004	110	0.249295	1.10363	0.292683	0.72555	1
REGULATION OF TOR SIGNALING	GO:0032006	52	0.28862	1.10299	0.290909	0.725504	1
CILIUM ASSEMBLY	GO:0060271	162	0.238084	1.10158	0.235392	0.728136	1
POSITIVE REGULATION OF PROTEIN KINASE ACTIVITY	GO:0045860	182	0.231927	1.10128	0.250755	0.726863	1
ANION TRANSMEMBRANE TRANSPORT	GO:0098656	30	0.325917	1.10023	0.315197	0.728235	1
POSITIVE REGULATION OF BINDING	GO:0051099	57	0.283307	1.10023	0.313559	0.725865	1
PROTEIN TARGETING TO NUCLEUS	GO:0044744	62	0.276589	1.09894	0.30156	0.728154	1
TETRAPYRROLE METABOLIC PROCESS	GO:0033013	30	0.328909	1.09815	0.318815	0.728698	1
REGULATION OF PROTEIN TARGETING TO MITOCHONDRION	GO:1903214	50	0.28717	1.0981	0.270364	0.726549	1
TUBE DEVELOPMENT	GO:0035295	65	0.276345	1.09704	0.289474	0.727969	1
SPERMATOGENESIS	GO:0007283	65	0.277724	1.09512	0.309811	0.732517	1
CILIUM ORGANIZATION	GO:0044782	164	0.235741	1.09419	0.25	0.733474	1
PROTEIN DEPHOSPHORYLATION	GO:0006470	64	0.282386	1.09168	0.309932	0.740301	1
POSITIVE REGULATION OF UBIQUITIN PROTEIN LIGASE ACTIVITY	GO:1904668	65	0.271615	1.09094	0.296422	0.740686	1
MODIFICATION OF MORPHOLOGY OR PHYSIOLOGY OF OTHER ORGANISM INVOLVED IN SYMBIOTIC INTERACTION	GO:0051817	53	0.283405	1.09041	0.297114	0.740213	1
MATURATION OF SSU-RRNA	GO:0030490	38	0.308733	1.09025	0.322581	0.738486	1
POSITIVE REGULATION OF UBIQUITIN-PROTEIN LIGASE ACTIVITY INVOLVED IN REGULATION OF MITOTIC CELL CYCLE TRANSITION	GO:0051437	63	0.280591	1.08907	0.321368	0.740375	1
MICROTUBULE-BASED TRANSPORT	GO:0099111	65	0.273956	1.08864	0.323024	0.739648	1
RESPONSE TO INSULIN	GO:0032868	65	0.273087	1.08691	0.3086	0.74352	1
SINGLE-ORGANISM NUCLEAR IMPORT	GO:1902593	62	0.276589	1.0867	0.332724	0.741985	1
PROTEIN FOLDING	GO:0006457	125	0.243924	1.08639	0.292645	0.740757	1
POSITIVE REGULATION OF CELL GROWTH	GO:0030307	50	0.285749	1.08603	0.31993	0.739755	1
NEGATIVE REGULATION OF UBIQUITIN-PROTEIN LIGASE ACTIVITY INVOLVED IN MITOTIC CELL CYCLE	GO:0051436	59	0.273493	1.08312	0.337209	0.747835	1
REGULATION OF DEPHOSPHORYLATION	GO:0035303	58	0.273146	1.08201	0.325383	0.74941	1
GAMETE GENERATION	GO:0007276	83	0.258468	1.08122	0.317647	0.749926	1
REGULATION OF NUCLEOTIDE METABOLIC PROCESS	GO:0006140	58	0.274823	1.08053	0.335025	0.749969	1
MAINTENANCE OF PROTEIN LOCATION	GO:0045185	48	0.28559	1.07968	0.333333	0.75082	1
CELLULAR RESPONSE TO ORGANIC CYCLIC COMPOUND	GO:0071407	135	0.239262	1.07906	0.276295	0.750957	1
ORGANELLE TRANSPORT ALONG MICROTUBULE	GO:0072384	32	0.313077	1.07879	0.333932	0.749678	1
EPITHELIUM DEVELOPMENT	GO:0060429	163	0.231287	1.07732	0.304416	0.752666	1
PYRIDINE-CONTAINING COMPOUND METABOLIC PROCESS	GO:0072524	55	0.277002	1.07726	0.333887	0.750605	1
SKELETAL SYSTEM DEVELOPMENT	GO:0001501	60	0.26973	1.07537	0.316583	0.755203	1
ORGANELLE MEMBRANE FUSION	GO:0090174	55	0.278913	1.07356	0.314815	0.75945	1
REGULATION OF UBIQUITIN-PROTEIN LIGASE ACTIVITY INVOLVED IN MITOTIC CELL CYCLE	GO:0051439	60	0.271116	1.07324	0.332215	0.758376	1
ORGANOPHOSPHATE CATABOLIC PROCESS	GO:0046434	45	0.290784	1.07226	0.335043	0.759545	1
POSITIVE REGULATION OF UBIQUITIN-PROTEIN TRANSFERASE ACTIVITY	GO:0051443	77	0.262042	1.07212	0.337684	0.757822	1
GLUCOSE METABOLIC PROCESS	GO:0006006	46	0.282266	1.06871	0.332746	0.7677	1
ACYL-COA METABOLIC PROCESS	GO:0006637	45	0.279919	1.06817	0.328098	0.767321	1
PROTEIN ACYLATION	GO:0043543	91	0.249563	1.06771	0.324367	0.766738	1
G1/S TRANSITION OF MITOTIC CELL CYCLE	GO:0000082	83	0.256158	1.06693	0.341667	0.76713	1
REGULATION OF VASCULATURE DEVELOPMENT	GO:1901342	69	0.265348	1.0661	0.344234	0.767936	1
NEGATIVE REGULATION OF CELL MIGRATION	GO:0030336	67	0.261042	1.0657	0.324742	0.767061	1
DNA CONFORMATION CHANGE	GO:0071103	125	0.235004	1.06506	0.315372	0.767094	1
NEGATIVE REGULATION OF ORGANELLE ORGANIZATION	GO:0010639	138	0.23353	1.0642	0.316535	0.767869	1
CELLULAR RESPONSE TO RADIATION	GO:0071478	71	0.258607	1.06305	0.334944	0.769694	1
REGULATION OF PROTEIN SERINE/THREONINE KINASE ACTIVITY	GO:0071900	195	0.222402	1.06228	0.329154	0.770385	1
POSITIVE REGULATION OF GROWTH	GO:0045927	62	0.266311	1.06203	0.338954	0.76896	1
REGULATION OF SECRETION	GO:0051046	160	0.22872	1.06079	0.332268	0.770923	1
CARBOHYDRATE BIOSYNTHETIC PROCESS	GO:0016051	48	0.278224	1.06019	0.374376	0.770894	1
REGULATION OF INTRACELLULAR PROTEIN TRANSPORT	GO:0033157	164	0.227171	1.0599	0.339837	0.769697	1
CENTRAL NERVOUS SYSTEM DEVELOPMENT	GO:0007417	138	0.23483	1.05969	0.320197	0.76825	1
THIOESTER METABOLIC PROCESS	GO:0035383	45	0.279919	1.05935	0.360406	0.767182	1
NEGATIVE REGULATION OF PROTEIN PHOSPHORYLATION	GO:0001933	154	0.232377	1.05922	0.329738	0.765414	1
REGULATION OF ADAPTIVE IMMUNE RESPONSE	GO:0002819	42	0.29027	1.05915	0.352837	0.763506	1
CELL CYCLE G1/S PHASE TRANSITION	GO:0044843	84	0.253532	1.05857	0.336717	0.763411	1
STEROID METABOLIC PROCESS	GO:0008202	72	0.261175	1.05843	0.342715	0.761702	1
PROTEIN HOMOOLIGOMERIZATION	GO:0051260	87	0.249357	1.05789	0.348185	0.761453	1
POSITIVE REGULATION OF INTRACELLULAR TRANSPORT	GO:0032388	155	0.22723	1.05736	0.341463	0.761156	1
REGULATION OF VIRAL TRANSCRIPTION	GO:0046782	40	0.288648	1.05611	0.359019	0.763353	1
REGULATION OF GLUCOSE TRANSPORT	GO:0010827	46	0.284238	1.05442	0.374126	0.767085	1
DEPHOSPHORYLATION	GO:0016311	81	0.251246	1.05407	0.365416	0.766136	1
REGULATION OF PROTEIN TARGETING	GO:1903533	114	0.237472	1.05319	0.355662	0.767146	1
TRNA METABOLIC PROCESS	GO:0006399	107	0.240872	1.05246	0.3408	0.767609	1
POSTREPLICATION REPAIR	GO:0006301	44	0.280499	1.05091	0.368512	0.771075	1
POSITIVE REGULATION OF MITOCHONDRION ORGANIZATION	GO:0010822	93	0.240392	1.05065	0.365052	0.769922	1
PHOSPHATIDYLINOSITOL BIOSYNTHETIC PROCESS	GO:0006661	63	0.258752	1.0501	0.39219	0.76973	1
MITOTIC SPINDLE ASSEMBLY	GO:0090307	31	0.305167	1.0498	0.386121	0.768706	1
REGULATION OF EPIDERMAL GROWTH FACTOR RECEPTOR SIGNALING PATHWAY	GO:0042058	36	0.297843	1.04951	0.39551	0.767615	1
CELLULAR RESPONSE TO HYPOXIA	GO:0071456	88	0.250602	1.04852	0.367797	0.76895	1
EMBRYO DEVELOPMENT	GO:0009790	112	0.236718	1.04823	0.340729	0.767897	1
POSITIVE REGULATION OF MULTI-ORGANISM PROCESS	GO:0043902	85	0.245979	1.04706	0.353796	0.769827	1
LYMPHOCYTE ACTIVATION	GO:0046649	95	0.244786	1.046	0.360206	0.771447	1
TRANSCRIPTION INITIATION FROM RNA POLYMERASE II PROMOTER	GO:0006367	82	0.2494	1.04594	0.375862	0.769618	1
MULTICELLULAR ORGANISMAL REPRODUCTIVE PROCESS	GO:0048609	95	0.240794	1.04498	0.353519	0.770877	1
REGULATION OF PEPTIDE HORMONE SECRETION	GO:0090276	38	0.288129	1.0441	0.373684	0.771928	1
RNA SECONDARY STRUCTURE UNWINDING	GO:0010501	32	0.301774	1.04335	0.4	0.77233	1
ACTIN FILAMENT-BASED MOVEMENT	GO:0030048	30	0.305986	1.04295	0.381462	0.77167	1
NUCLEOTIDE BIOSYNTHETIC PROCESS	GO:0009165	51	0.27584	1.04145	0.387273	0.774586	1
NUCLEOSOME ASSEMBLY	GO:0006334	56	0.267113	1.04072	0.371151	0.77503	1
REGULATION OF SYMBIOSIS, ENCOMPASSING MUTUALISM THROUGH PARASITISM	GO:0043903	164	0.222809	1.03906	0.370253	0.778504	1
POSITIVE REGULATION OF PROTEIN MODIFICATION BY SMALL PROTEIN CONJUGATION OR REMOVAL	GO:1903322	123	0.229681	1.03903	0.347551	0.776601	1
REGULATION OF AUTOPHAGY	GO:0010506	154	0.224344	1.03887	0.351477	0.775072	1
VITAMIN METABOLIC PROCESS	GO:0006766	53	0.269137	1.03807	0.402027	0.775707	1
REGULATION OF PEPTIDYL-SERINE PHOSPHORYLATION	GO:0033135	42	0.280773	1.03699	0.379487	0.777347	1
REGULATION OF G2/M TRANSITION OF MITOTIC CELL CYCLE	GO:0010389	75	0.249328	1.03685	0.400327	0.775875	1
TRANSLESION SYNTHESIS	GO:0019985	34	0.295104	1.03642	0.408602	0.7753	1
ACTIN FILAMENT-BASED PROCESS	GO:0030029	174	0.219092	1.03624	0.375573	0.773887	1
RESPONSE TO TOPOLOGICALLY INCORRECT PROTEIN	GO:0035966	95	0.243542	1.03513	0.384106	0.775694	1
POSITIVE REGULATION OF LEUKOCYTE DIFFERENTIATION	GO:1902107	42	0.280648	1.03406	0.381982	0.777256	1
POSITIVE REGULATION OF PROTEIN LOCALIZATION TO NUCLEUS	GO:1900182	45	0.279667	1.03364	0.411864	0.776643	1
LYMPHOCYTE DIFFERENTIATION	GO:0030098	42	0.280139	1.03233	0.413005	0.779013	1
NAD METABOLIC PROCESS	GO:0019674	31	0.300506	1.03183	0.416816	0.778771	1
SINGLE-ORGANISM CARBOHYDRATE METABOLIC PROCESS	GO:0044723	134	0.228599	1.03142	0.387046	0.778123	1
DNA PACKAGING	GO:0006323	80	0.249781	1.03096	0.411263	0.777671	1
POSITIVE REGULATION OF PEPTIDYL-SERINE PHOSPHORYLATION	GO:0033138	30	0.302317	1.02967	0.423077	0.780106	1
REGULATION OF SECRETION BY CELL	GO:1903530	150	0.223591	1.02823	0.390016	0.78295	1
HEMATOPOIETIC OR LYMPHOID ORGAN DEVELOPMENT	GO:0048534	129	0.225326	1.02725	0.4144	0.784243	1
MEMBRANE DISASSEMBLY	GO:0030397	36	0.286263	1.02709	0.414211	0.782798	1
REGULATION OF T CELL DIFFERENTIATION	GO:0045580	30	0.303548	1.02658	0.441634	0.782626	1
GLYCOSYL COMPOUND METABOLIC PROCESS	GO:1901657	67	0.256672	1.02617	0.396639	0.782034	1
POSITIVE REGULATION OF TYPE I INTERFERON PRODUCTION	GO:0032481	48	0.271843	1.02606	0.395147	0.780428	1
AEROBIC RESPIRATION	GO:0009060	38	0.283757	1.02377	0.408403	0.786028	1
LIPOPROTEIN BIOSYNTHETIC PROCESS	GO:0042158	53	0.267043	1.0231	0.429302	0.786186	1
PROTEIN LIPIDATION	GO:0006497	53	0.267043	1.02308	0.418567	0.784327	1
ANIMAL ORGAN MORPHOGENESIS	GO:0009887	102	0.236801	1.02187	0.409318	0.786351	1
PROTEIN LOCALIZATION TO NUCLEUS	GO:0034504	88	0.239936	1.02159	0.404959	0.785246	1
VESICLE FUSION	GO:0006906	51	0.265432	1.02146	0.413379	0.783753	1
RIBOSE PHOSPHATE BIOSYNTHETIC PROCESS	GO:0046390	30	0.298565	1.02075	0.426786	0.784157	1
PYRUVATE METABOLIC PROCESS	GO:0006090	34	0.29216	1.01946	0.448598	0.786599	1
REGULATION OF ORGAN MORPHOGENESIS	GO:2000027	84	0.241437	1.01921	0.425676	0.785558	1
POSITIVE REGULATION OF PROTEIN TARGETING TO MITOCHONDRION	GO:1903955	47	0.273689	1.01892	0.428076	0.784551	1
CHROMATIN REMODELING	GO:0006338	97	0.236973	1.01753	0.419835	0.787243	1
NUCLEAR ENVELOPE DISASSEMBLY	GO:0051081	36	0.286263	1.0172	0.403448	0.786326	1
RESPONSE TO STEROID HORMONE	GO:0048545	64	0.253095	1.01554	0.407346	0.790054	1
NUCLEOTIDE-EXCISION REPAIR, DNA INCISION, 5'-TO LESION	GO:0006296	35	0.288511	1.01477	0.42275	0.790742	1
MULTICELLULAR ORGANISM REPRODUCTION	GO:0032504	96	0.239248	1.0147	0.414894	0.789086	1
MEMBRANE LIPID METABOLIC PROCESS	GO:0006643	86	0.241888	1.01463	0.430976	0.787403	1
REGULATION OF MORPHOGENESIS OF AN EPITHELIUM	GO:1905330	73	0.247337	1.01446	0.432014	0.786091	1
CELLULAR RESPONSE TO TOPOLOGICALLY INCORRECT PROTEIN	GO:0035967	80	0.23973	1.01253	0.436482	0.790578	1
RESPONSE TO RADIATION	GO:0009314	151	0.217707	1.01087	0.419835	0.794044	1
REGULATION OF HORMONE LEVELS	GO:0010817	94	0.234743	1.01028	0.442857	0.794115	1
MAPK CASCADE	GO:0000165	167	0.215634	1.00998	0.430769	0.793235	1
COENZYME BIOSYNTHETIC PROCESS	GO:0009108	71	0.24968	1.00908	0.423701	0.79428	1
RESPONSE TO INTERLEUKIN-1	GO:0070555	35	0.284497	1.00853	0.436823	0.794241	1
ACTIVATION OF GTPASE ACTIVITY	GO:0090630	31	0.291073	1.00835	0.473492	0.792925	1
REGULATION OF CELL CYCLE G2/M PHASE TRANSITION	GO:1902749	81	0.242507	1.00835	0.444822	0.791089	1
REGULATION OF DNA-TEMPLATED TRANSCRIPTION IN RESPONSE TO STRESS	GO:0043620	78	0.242586	1.00819	0.449153	0.789696	1
REGULATION OF LYMPHOCYTE DIFFERENTIATION	GO:0045619	37	0.28124	1.00652	0.422261	0.793175	1
LIPID CATABOLIC PROCESS	GO:0016042	79	0.241888	1.00583	0.419355	0.793557	1
CENP-A CONTAINING CHROMATIN ORGANIZATION	GO:0061641	30	0.292127	1.00493	0.46098	0.794711	1
MIDBRAIN DEVELOPMENT	GO:0030901	34	0.285692	1.00487	0.448463	0.793074	1
REGULATION OF CARBOHYDRATE METABOLIC PROCESS	GO:0006109	45	0.269456	1.00481	0.439394	0.791403	1
CELLULAR RESPONSE TO OXYGEN LEVELS	GO:0071453	92	0.237381	1.00436	0.462312	0.791084	1
FATTY-ACYL-COA METABOLIC PROCESS	GO:0035337	33	0.294683	1.0019	0.450877	0.797222	1
REGULATION OF ANGIOGENESIS	GO:0045765	59	0.251317	1.00074	0.451667	0.799262	1
MITOTIC NUCLEAR ENVELOPE DISASSEMBLY	GO:0007077	36	0.286263	0.997739	0.448873	0.807265	1
NEGATIVE REGULATION OF TYPE I INTERFERON PRODUCTION	GO:0032480	35	0.277484	0.99486	0.47323	0.814852	1
ALPHA-AMINO ACID BIOSYNTHETIC PROCESS	GO:1901607	30	0.292208	0.993724	0.462523	0.816675	1
NUCLEOSIDE PHOSPHATE BIOSYNTHETIC PROCESS	GO:1901293	59	0.253745	0.993649	0.473773	0.81501	1
REGULATION OF ACTIN CYTOSKELETON ORGANIZATION	GO:0032956	104	0.228384	0.993292	0.481054	0.814299	1
SIGNAL TRANSDUCTION BY PROTEIN PHOSPHORYLATION	GO:0023014	171	0.210688	0.991587	0.478261	0.818191	1
PROTEIN ACETYLATION	GO:0006473	75	0.241811	0.990563	0.493443	0.819661	1
NEGATIVE REGULATION OF CELL MOTILITY	GO:2000146	71	0.243088	0.99043	0.458824	0.818186	1
CELLULAR RESPONSE TO REACTIVE OXYGEN SPECIES	GO:0034614	40	0.274947	0.989959	0.460457	0.817823	1
NUCLEUS ORGANIZATION	GO:0006997	78	0.239885	0.989693	0.457143	0.816912	1
NEGATIVE REGULATION OF DEPHOSPHORYLATION	GO:0035305	33	0.287067	0.988781	0.461261	0.818065	1
CENP-A CONTAINING NUCLEOSOME ASSEMBLY	GO:0034080	30	0.292127	0.988638	0.461017	0.816674	1
POSITIVE REGULATION OF PROTEIN UBIQUITINATION	GO:0031398	115	0.223072	0.988429	0.499208	0.815526	1
REGULATION OF CHROMOSOME ORGANIZATION	GO:0033044	177	0.209672	0.988193	0.493411	0.814453	1
NEGATIVE REGULATION OF PHOSPHORYLATION	GO:0042326	168	0.211268	0.986343	0.485039	0.818673	1
CELLULAR RESPONSE TO DECREASED OXYGEN LEVELS	GO:0036294	90	0.233675	0.985201	0.493976	0.820483	1
MICROTUBULE-BASED MOVEMENT	GO:0007018	102	0.227021	0.982857	0.48552	0.826296	1
NON-RECOMBINATIONAL REPAIR	GO:0000726	48	0.259089	0.98133	0.496587	0.829581	1
WATER-SOLUBLE VITAMIN METABOLIC PROCESS	GO:0006767	48	0.262929	0.981255	0.486159	0.828014	1
MITOTIC SPINDLE ORGANIZATION	GO:0007052	52	0.255688	0.980804	0.480427	0.827687	1
REGULATION OF DEVELOPMENTAL GROWTH	GO:0048638	42	0.26912	0.980489	0.506045	0.826839	1
ERBB SIGNALING PATHWAY	GO:0038127	43	0.267043	0.980198	0.49747	0.825974	1
CHROMATIN ASSEMBLY OR DISASSEMBLY	GO:0006333	78	0.23483	0.979534	0.485531	0.82631	1
RESPONSE TO IONIZING RADIATION	GO:0010212	67	0.243912	0.979457	0.480409	0.824795	1
RESPONSE TO UNFOLDED PROTEIN	GO:0006986	81	0.233867	0.978913	0.515571	0.82478	1
RESPONSE TO ORGANIC CYCLIC COMPOUND	GO:0014070	170	0.209005	0.977899	0.495356	0.826237	1
CELLULAR AMINO ACID BIOSYNTHETIC PROCESS	GO:0008652	32	0.281604	0.976036	0.477528	0.830511	1
NEGATIVE REGULATION OF TRANSFERASE ACTIVITY	GO:0051348	168	0.205778	0.975055	0.531298	0.831723	1
NEGATIVE REGULATION OF TRANSMEMBRANE RECEPTOR PROTEIN SERINE/THREONINE KINASE SIGNALING PATHWAY	GO:0090101	31	0.283925	0.974046	0.495741	0.833077	1
REGULATION OF SUPRAMOLECULAR FIBER ORGANIZATION	GO:1902903	105	0.222214	0.972288	0.511706	0.836847	1
POSITIVE REGULATION OF CELL PROJECTION ORGANIZATION	GO:0031346	79	0.236552	0.971962	0.492611	0.836121	1
REGULATION OF VESICLE-MEDIATED TRANSPORT	GO:0060627	184	0.205736	0.971664	0.515723	0.83523	1
FOREBRAIN DEVELOPMENT	GO:0030900	38	0.27375	0.969241	0.486819	0.84117	1
REGULATION OF DNA METABOLIC PROCESS	GO:0051052	195	0.203893	0.966319	0.552194	0.84879	1
LONG-CHAIN FATTY-ACYL-COA METABOLIC PROCESS	GO:0035336	32	0.277924	0.965703	0.509982	0.848879	1
REGULATION OF IMMUNE EFFECTOR PROCESS	GO:0002697	128	0.213232	0.963775	0.518578	0.853208	1
HEART DEVELOPMENT	GO:0007507	64	0.242085	0.963038	0.524535	0.853783	1
SEXUAL REPRODUCTION	GO:0019953	100	0.225092	0.962574	0.532905	0.853529	1
REGULATION OF CELL-MATRIX ADHESION	GO:0001952	40	0.260652	0.961054	0.509532	0.856526	1
REGULATION OF MULTI-ORGANISM PROCESS	GO:0043900	186	0.204167	0.960517	0.551343	0.85645	1
ACTIN CYTOSKELETON ORGANIZATION	GO:0030036	153	0.209871	0.960438	0.570978	0.854885	1
CELL GROWTH	GO:0016049	38	0.266855	0.9585	0.501724	0.859298	1
REGULATION OF RESPONSE TO DNA DAMAGE STIMULUS	GO:2001020	91	0.224875	0.957825	0.536467	0.859597	1
REGULATION OF NEURON DIFFERENTIATION	GO:0045664	101	0.220162	0.957291	0.528109	0.859443	1
NEGATIVE REGULATION OF CELL-CELL ADHESION	GO:0022408	39	0.265662	0.956816	0.518518	0.859053	1
MONOSACCHARIDE METABOLIC PROCESS	GO:0005996	80	0.228845	0.95633	0.52188	0.858708	1
DNA SYNTHESIS INVOLVED IN DNA REPAIR	GO:0000731	60	0.240949	0.954598	0.523077	0.862137	1
REGULATION OF CHROMATIN ORGANIZATION	GO:1902275	82	0.225659	0.95169	0.545608	0.869684	1
POSITIVE REGULATION OF INTRACELLULAR PROTEIN TRANSPORT	GO:0090316	114	0.21067	0.95161	0.547541	0.868131	1
REGULATION OF UBIQUITIN-PROTEIN TRANSFERASE ACTIVITY	GO:0051438	90	0.220516	0.949321	0.547541	0.873462	1
LIPOSACCHARIDE METABOLIC PROCESS	GO:1903509	54	0.243728	0.949145	0.577391	0.87226	1
REGULATION OF TYPE I INTERFERON PRODUCTION	GO:0032479	78	0.228663	0.948099	0.559441	0.873868	1
SPHINGOLIPID METABOLIC PROCESS	GO:0006665	57	0.24371	0.944861	0.563478	0.882346	1
DNA-DEPENDENT DNA REPLICATION	GO:0006261	76	0.233517	0.944711	0.576531	0.881036	1
NEGATIVE REGULATION OF MULTI-ORGANISM PROCESS	GO:0043901	70	0.230675	0.94471	0.552496	0.87924	1
REGULATION OF HORMONE SECRETION	GO:0046883	48	0.25186	0.94348	0.547069	0.881329	1
JNK CASCADE	GO:0007254	33	0.272345	0.943303	0.564103	0.880044	1
ORGANOPHOSPHATE BIOSYNTHETIC PROCESS	GO:0090407	199	0.200267	0.942284	0.613601	0.881458	1
REGULATION OF REGULATED SECRETORY PATHWAY	GO:1903305	33	0.275606	0.941193	0.550848	0.883161	1
REGULATION OF MITOTIC SISTER CHROMATID SEGREGATION	GO:0033047	35	0.267379	0.940641	0.542857	0.883061	1
NEGATIVE REGULATION OF KINASE ACTIVITY	GO:0033673	96	0.216219	0.940084	0.589786	0.883032	1
IMMUNE SYSTEM DEVELOPMENT	GO:0002520	145	0.207397	0.940013	0.610475	0.881455	1
REGULATION OF MITOCHONDRION ORGANIZATION	GO:0010821	117	0.214309	0.939602	0.584718	0.881005	1
PROTEIN K48-LINKED UBIQUITINATION	GO:0070936	38	0.263352	0.939308	0.5681	0.880049	1
GLYCOLIPID METABOLIC PROCESS	GO:0006664	54	0.243728	0.938765	0.529915	0.879997	1
CARBOHYDRATE METABOLIC PROCESS	GO:0005975	164	0.201304	0.938518	0.599696	0.879	1
REGULATION OF NEURON PROJECTION DEVELOPMENT	GO:0010975	79	0.22603	0.938455	0.595847	0.87745	1
POSITIVE REGULATION OF PROTEIN COMPLEX ASSEMBLY	GO:0031334	105	0.2176	0.938024	0.580189	0.876969	1
REGULATION OF PROTEIN LOCALIZATION TO NUCLEUS	GO:1900180	74	0.228166	0.937755	0.579661	0.876038	1
NEGATIVE REGULATION OF ESTABLISHMENT OF PROTEIN LOCALIZATION	GO:1904950	74	0.22949	0.937463	0.585977	0.875177	1
NEGATIVE REGULATION OF CELLULAR PROTEIN LOCALIZATION	GO:1903828	65	0.232858	0.937354	0.580542	0.87377	1
PEPTIDYL-LYSINE MODIFICATION	GO:0018205	161	0.201592	0.936487	0.619718	0.874647	1
NUCLEAR ENVELOPE ORGANIZATION	GO:0006998	52	0.243163	0.933906	0.587611	0.880734	1
GLYCOSYLATION	GO:0070085	103	0.219341	0.93362	0.570481	0.879867	1
POSITIVE REGULATION OF ESTABLISHMENT OF PROTEIN LOCALIZATION	GO:1904951	197	0.194909	0.931325	0.627692	0.885251	1
RESPONSE TO GROWTH FACTOR	GO:0070848	142	0.20378	0.929832	0.635071	0.888	1
REGULATION OF VIRAL PROCESS	GO:0050792	158	0.200844	0.92848	0.639291	0.890498	1
REGULATION OF PROTEIN DEPHOSPHORYLATION	GO:0035304	33	0.26983	0.927552	0.592784	0.891537	1
NEGATIVE REGULATION OF CELLULAR COMPONENT MOVEMENT	GO:0051271	73	0.225696	0.926777	0.588028	0.8921	1
NEGATIVE REGULATION OF CELL GROWTH	GO:0030308	50	0.239048	0.925343	0.570435	0.894743	1
CENTROMERE COMPLEX ASSEMBLY	GO:0034508	35	0.264123	0.924215	0.577123	0.896402	1
POSITIVE REGULATION OF MAP KINASE ACTIVITY	GO:0043406	85	0.218207	0.921844	0.593537	0.901968	1
NEGATIVE REGULATION OF LYMPHOCYTE ACTIVATION	GO:0051250	36	0.259724	0.921161	0.594737	0.902201	1
AMINOGLYCAN BIOSYNTHETIC PROCESS	GO:0006023	32	0.263571	0.920887	0.565292	0.90125	1
REGULATION OF RAS PROTEIN SIGNAL TRANSDUCTION	GO:0046578	47	0.244765	0.920856	0.601942	0.899597	1
REGULATION OF DEFENSE RESPONSE TO VIRUS	GO:0050688	50	0.242172	0.920772	0.585198	0.898116	1
PROTEIN GLYCOSYLATION	GO:0006486	99	0.212783	0.92043	0.624595	0.897403	1
POSITIVE REGULATION OF ORGANELLE ASSEMBLY	GO:1902117	31	0.267374	0.920052	0.572192	0.896804	1
POSITIVE REGULATION OF GENE EXPRESSION, EPIGENETIC	GO:0045815	48	0.245711	0.919568	0.6	0.896481	1
NEGATIVE REGULATION OF LOCOMOTION	GO:0040013	82	0.220373	0.918285	0.625	0.898563	1
MACROMOLECULE GLYCOSYLATION	GO:0043413	99	0.212783	0.917189	0.638095	0.900027	1
REGULATION OF PROTEIN UBIQUITINATION INVOLVED IN UBIQUITIN-DEPENDENT PROTEIN CATABOLIC PROCESS	GO:2000058	81	0.222481	0.917066	0.617021	0.898657	1
SPINDLE ASSEMBLY	GO:0051225	49	0.239939	0.915224	0.574733	0.902395	1
REGULATION OF UBIQUITIN PROTEIN LIGASE ACTIVITY	GO:1904666	71	0.222851	0.915018	0.61	0.901267	1
TERMINATION OF RNA POLYMERASE II TRANSCRIPTION	GO:0006369	53	0.238854	0.913974	0.619621	0.902741	1
REGULATION OF HOMEOSTATIC PROCESS	GO:0032844	158	0.198262	0.913008	0.644951	0.90384	1
ACTIVATION OF PROTEIN KINASE ACTIVITY	GO:0032147	106	0.208474	0.912841	0.631579	0.902652	1
GLYCOSAMINOGLYCAN BIOSYNTHETIC PROCESS	GO:0006024	32	0.263571	0.912234	0.592661	0.902768	1
REGULATION OF ERBB SIGNALING PATHWAY	GO:1901184	41	0.250392	0.910731	0.566308	0.905402	1
INTERNAL PEPTIDYL-LYSINE ACETYLATION	GO:0018393	62	0.228303	0.91055	0.637931	0.904194	1
RIBONUCLEOPROTEIN COMPLEX SUBUNIT ORGANIZATION	GO:0071826	141	0.198608	0.907003	0.665041	0.912792	1
PROTEIN LOCALIZATION TO CELL PERIPHERY	GO:1990778	72	0.222516	0.906142	0.639033	0.913614	1
NEGATIVE REGULATION OF UBIQUITIN PROTEIN LIGASE ACTIVITY	GO:1904667	64	0.225992	0.905961	0.629948	0.912484	1
REGULATION OF CILIUM ASSEMBLY	GO:1902017	35	0.256987	0.90555	0.602541	0.911884	1
INTERNAL PROTEIN AMINO ACID ACETYLATION	GO:0006475	64	0.225664	0.904933	0.634304	0.911917	1
RESPONSE TO WOUNDING	GO:0009611	180	0.192239	0.903597	0.710366	0.914024	1
CELLULAR RESPONSE TO UNFOLDED PROTEIN	GO:0034620	67	0.225146	0.9006	0.65917	0.921054	1
REGULATION OF TELOMERE MAINTENANCE VIA TELOMERE LENGTHENING	GO:1904356	42	0.247062	0.900082	0.609508	0.920871	1
TUBE MORPHOGENESIS	GO:0035239	47	0.241012	0.898334	0.633851	0.924159	1
PROTEIN HOMOTETRAMERIZATION	GO:0051289	30	0.265044	0.897743	0.60034	0.92409	1
HISTONE MODIFICATION	GO:0016570	173	0.19058	0.897738	0.705882	0.922411	1
NEGATIVE REGULATION OF CELL PROLIFERATION	GO:0008285	186	0.188903	0.8956	0.726415	0.926747	1
GLYCOPROTEIN METABOLIC PROCESS	GO:0009100	156	0.192564	0.89394	0.71865	0.929822	1
DOUBLE-STRAND BREAK REPAIR VIA NONHOMOLOGOUS END JOINING	GO:0006303	45	0.240621	0.893149	0.636667	0.930336	1
REGULATION OF EPITHELIAL CELL MIGRATION	GO:0010632	60	0.227414	0.891916	0.64837	0.932067	1
NEGATIVE REGULATION OF LEUKOCYTE ACTIVATION	GO:0002695	43	0.242305	0.890857	0.651786	0.933378	1
CHROMATIN REMODELING AT CENTROMERE	GO:0031055	31	0.25989	0.890787	0.625899	0.931882	1
RNA 3'-END PROCESSING	GO:0031123	77	0.212381	0.88979	0.675347	0.932936	1
RESPONSE TO REACTIVE OXYGEN SPECIES	GO:0000302	64	0.219875	0.889504	0.661996	0.93206	1
RESPONSE TO ENDOPLASMIC RETICULUM STRESS	GO:0034976	144	0.195411	0.888688	0.739812	0.932632	1
INTERSTRAND CROSS-LINK REPAIR	GO:0036297	34	0.255396	0.887263	0.646749	0.934775	1
PROTEIN TRANSMEMBRANE IMPORT INTO INTRACELLULAR ORGANELLE	GO:0044743	30	0.264052	0.886273	0.653985	0.935872	1
POSITIVE REGULATION OF CYTOSKELETON ORGANIZATION	GO:0051495	66	0.218814	0.886036	0.676626	0.934821	1
CALCIUM-MEDIATED SIGNALING	GO:0019722	31	0.256625	0.883598	0.631769	0.939784	1
ENDOSOME ORGANIZATION	GO:0007032	35	0.248773	0.882857	0.612737	0.940066	1
PEPTIDYL-LYSINE ACETYLATION	GO:0018394	63	0.226424	0.882803	0.663851	0.938542	1
REGULATION OF TELOMERE MAINTENANCE	GO:0032204	57	0.225514	0.882651	0.67285	0.937305	1
NEGATIVE REGULATION OF PROTEIN TRANSPORT	GO:0051224	65	0.221145	0.882616	0.686567	0.935735	1
POSITIVE REGULATION OF PROTEIN LOCALIZATION TO MEMBRANE	GO:1905477	43	0.238656	0.882587	0.643369	0.934145	1
CELLULAR RESPONSE TO UV	GO:0034644	40	0.237901	0.879877	0.67718	0.939668	1
METAL ION TRANSPORT	GO:0030001	121	0.199137	0.879357	0.727273	0.939277	1
FIBROBLAST GROWTH FACTOR RECEPTOR SIGNALING PATHWAY	GO:0008543	40	0.249648	0.879086	0.646953	0.938321	1
EPITHELIAL CELL DIFFERENTIATION	GO:0030855	109	0.200226	0.878899	0.720257	0.937146	1
INORGANIC CATION TRANSMEMBRANE TRANSPORT	GO:0098662	64	0.217902	0.877375	0.67285	0.939716	1
CELLULAR RESPONSE TO GROWTH FACTOR STIMULUS	GO:0071363	136	0.194196	0.876445	0.740566	0.940557	1
ANTIGEN PROCESSING AND PRESENTATION OF PEPTIDE ANTIGEN VIA MHC CLASS I	GO:0002474	76	0.211809	0.875656	0.695724	0.941026	1
LIPOPROTEIN METABOLIC PROCESS	GO:0042157	73	0.214469	0.87309	0.697521	0.946063	1
NUCLEOSIDE METABOLIC PROCESS	GO:0009116	55	0.227167	0.871988	0.703151	0.947356	1
REGULATION OF VIRAL LIFE CYCLE	GO:1903900	109	0.197173	0.870868	0.732577	0.948647	1
REGULATION OF RECEPTOR ACTIVITY	GO:0010469	36	0.246653	0.870373	0.671233	0.948306	1
IMMUNE RESPONSE-REGULATING CELL SURFACE RECEPTOR SIGNALING PATHWAY	GO:0002768	182	0.182677	0.869464	0.798438	0.948971	1
CHROMATIN ASSEMBLY	GO:0031497	62	0.217267	0.869007	0.6944	0.948499	1
CHAPERONE-MEDIATED PROTEIN FOLDING	GO:0061077	40	0.23836	0.868318	0.711504	0.94861	1
CELLULAR RESPONSE TO ACID CHEMICAL	GO:0071229	38	0.242852	0.867996	0.667247	0.947792	1
RIBONUCLEOPROTEIN COMPLEX ASSEMBLY	GO:0022618	134	0.193107	0.867945	0.732484	0.946272	1
REGULATION OF NEUROTRANSMITTER LEVELS	GO:0001505	46	0.230336	0.867257	0.723127	0.946466	1
RESPONSE TO TEMPERATURE STIMULUS	GO:0009266	38	0.238376	0.866018	0.704225	0.947995	1
COVALENT CHROMATIN MODIFICATION	GO:0016569	175	0.184188	0.864247	0.810606	0.950906	1
REGULATION OF CELLULAR COMPONENT SIZE	GO:0032535	102	0.196945	0.86289	0.758853	0.952723	1
RNA MODIFICATION	GO:0009451	72	0.209993	0.862769	0.70302	0.9514	1
REGULATION OF LIPID METABOLIC PROCESS	GO:0019216	91	0.204281	0.862268	0.747107	0.951075	1
DOUBLE-STRAND BREAK REPAIR VIA HOMOLOGOUS RECOMBINATION	GO:0000724	59	0.219941	0.861642	0.700855	0.951052	1
REGULATION OF DNA BIOSYNTHETIC PROCESS	GO:2000278	62	0.213324	0.860316	0.733788	0.952711	1
NEGATIVE REGULATION OF PROTEIN KINASE ACTIVITY	GO:0006469	93	0.203931	0.859696	0.75	0.952679	1
MUSCLE CELL DIFFERENTIATION	GO:0042692	40	0.23775	0.859506	0.675393	0.951556	1
ALPHA-AMINO ACID CATABOLIC PROCESS	GO:1901606	34	0.246025	0.859487	0.701975	0.949993	1
MITOCHONDRIAL MEMBRANE ORGANIZATION	GO:0007006	62	0.216163	0.856859	0.718261	0.954786	1
MAINTENANCE OF PROTEIN LOCATION IN CELL	GO:0032507	32	0.243338	0.856263	0.712687	0.954702	1
CELL CYCLE CHECKPOINT	GO:0000075	126	0.188184	0.853925	0.822115	0.958927	1
REGULATION OF OXIDOREDUCTASE ACTIVITY	GO:0051341	35	0.243153	0.851217	0.692029	0.963897	1
PROTEIN SUMOYLATION	GO:0016925	55	0.21835	0.85049	0.70946	0.964046	1
NEGATIVE REGULATION OF CYTOSKELETON ORGANIZATION	GO:0051494	42	0.232505	0.850232	0.724437	0.963083	1
RIBONUCLEOTIDE METABOLIC PROCESS	GO:0009259	155	0.183641	0.850067	0.813272	0.961909	1
UBIQUITIN-DEPENDENT ERAD PATHWAY	GO:0030433	48	0.22671	0.848618	0.73822	0.963899	1
NEGATIVE REGULATION OF VIRAL GENOME REPLICATION	GO:0045071	30	0.2484	0.848454	0.722222	0.962679	1
NEGATIVE REGULATION OF CELL ADHESION	GO:0007162	71	0.20807	0.847223	0.739496	0.964073	1
REGULATION OF SIGNAL TRANSDUCTION BY P53 CLASS MEDIATOR	GO:1901796	105	0.192897	0.8454	0.788079	0.96685	1
HISTONE ACETYLATION	GO:0016573	60	0.213	0.845216	0.752066	0.965628	1
NUCLEOSIDE DIPHOSPHATE METABOLIC PROCESS	GO:0009132	30	0.250452	0.844827	0.734767	0.964976	1
REGULATION OF VIRAL GENOME REPLICATION	GO:0045069	52	0.220685	0.844698	0.742718	0.963689	1
BEHAVIOR	GO:0007610	43	0.228361	0.843074	0.738095	0.966083	1
REGULATION OF ACTIN POLYMERIZATION OR DEPOLYMERIZATION	GO:0008064	57	0.214437	0.842911	0.753043	0.96484	1
ION TRANSMEMBRANE TRANSPORT	GO:0034220	145	0.184315	0.84264	0.841615	0.963909	1
LONG-CHAIN FATTY ACID METABOLIC PROCESS	GO:0001676	32	0.242179	0.842028	0.718919	0.963699	1
PHOSPHATIDYLINOSITOL METABOLIC PROCESS	GO:0046488	78	0.203507	0.841196	0.746293	0.964047	1
COFACTOR BIOSYNTHETIC PROCESS	GO:0051188	100	0.19428	0.840967	0.791262	0.963006	1
HEMOPOIESIS	GO:0030097	121	0.189423	0.839521	0.804615	0.964716	1
NEGATIVE REGULATION OF UBIQUITIN-PROTEIN TRANSFERASE ACTIVITY	GO:0051444	67	0.207238	0.838741	0.773266	0.964921	1
ESTABLISHMENT OR MAINTENANCE OF CELL POLARITY	GO:0007163	53	0.216695	0.838662	0.743363	0.963514	1
SCF-DEPENDENT PROTEASOMAL UBIQUITIN-DEPENDENT PROTEIN CATABOLIC PROCESS	GO:0031146	56	0.219608	0.83778	0.737113	0.963885	1
DOUBLE-STRAND BREAK REPAIR	GO:0006302	114	0.187821	0.835448	0.820847	0.967762	1
CELLULAR AMINO ACID METABOLIC PROCESS	GO:0006520	149	0.182147	0.834321	0.832536	0.968682	1
REGULATION OF PROTEIN LOCALIZATION TO MEMBRANE	GO:1905475	67	0.209693	0.833817	0.771777	0.968219	1
CELL PROLIFERATION	GO:0008283	195	0.173781	0.832796	0.881098	0.968909	1
WOUND HEALING	GO:0042060	170	0.176655	0.831158	0.859375	0.970918	1
REGULATION OF CIRCADIAN RHYTHM	GO:0042752	36	0.232259	0.830685	0.72935	0.97036	1
REGULATION OF STRESS-ACTIVATED PROTEIN KINASE SIGNALING CASCADE	GO:0070302	71	0.203009	0.829198	0.787671	0.972047	1
REGULATION OF PROTEIN MODIFICATION BY SMALL PROTEIN CONJUGATION OR REMOVAL	GO:1903320	170	0.174425	0.828148	0.849684	0.972733	1
REGULATION OF TELOMERE MAINTENANCE VIA TELOMERASE	GO:0032210	39	0.230575	0.827933	0.735751	0.971642	1
IRON ION TRANSPORT	GO:0006826	31	0.24421	0.827088	0.716216	0.971816	1
MESENCHYMAL CELL DIFFERENTIATION	GO:0048762	30	0.244742	0.826657	0.739655	0.971064	1
SPLICEOSOMAL SNRNP ASSEMBLY	GO:0000387	33	0.238832	0.826425	0.739965	0.970033	1
MRNA 3'-END PROCESSING	GO:0031124	59	0.211805	0.825912	0.774914	0.969569	1
SMALL GTPASE MEDIATED SIGNAL TRANSDUCTION	GO:0007264	85	0.195338	0.825563	0.828047	0.968786	1
PURINE RIBONUCLEOTIDE METABOLIC PROCESS	GO:0009150	151	0.181256	0.824554	0.845329	0.969485	1
REGULATION OF PROTEIN IMPORT INTO NUCLEUS	GO:0042306	53	0.213348	0.824476	0.748735	0.968085	1
TRNA PROCESSING	GO:0008033	63	0.206336	0.824045	0.808475	0.967426	1
CELLULAR RESPONSE TO ABIOTIC STIMULUS	GO:0071214	108	0.188481	0.823011	0.821596	0.967974	1
HEXOSE METABOLIC PROCESS	GO:0019318	65	0.208539	0.822375	0.795494	0.967776	1
REGULATION OF ACTIN FILAMENT LENGTH	GO:0030832	57	0.214437	0.822289	0.792096	0.966451	1
REGULATION OF G1/S TRANSITION OF MITOTIC CELL CYCLE	GO:2000045	79	0.195977	0.821429	0.806988	0.966664	1
PLASMA MEMBRANE ORGANIZATION	GO:0007009	80	0.196572	0.820889	0.813725	0.966277	1
REGULATION OF CELL GROWTH	GO:0001558	125	0.183144	0.820885	0.848435	0.964773	1
REGULATION OF TELOMERASE ACTIVITY	GO:0051972	32	0.234572	0.819691	0.753271	0.965755	1
REGULATION OF NUCLEOCYTOPLASMIC TRANSPORT	GO:0046822	77	0.196529	0.818495	0.822934	0.966572	1
TRANSLATIONAL ELONGATION	GO:0006414	83	0.194988	0.814893	0.800676	0.972294	1
PHOSPHOLIPID METABOLIC PROCESS	GO:0006644	169	0.174222	0.814881	0.884194	0.970799	1
DNA DUPLEX UNWINDING	GO:0032508	33	0.23287	0.814165	0.770463	0.970715	1
REGULATION OF BINDING	GO:0051098	124	0.181456	0.810693	0.880068	0.976007	1
REGULATION OF GENE SILENCING	GO:0060968	31	0.236445	0.810684	0.778559	0.974509	1
GLYCEROPHOSPHOLIPID METABOLIC PROCESS	GO:0006650	146	0.176014	0.808434	0.883178	0.97747	1
AMMONIUM ION METABOLIC PROCESS	GO:0097164	71	0.196771	0.807668	0.836842	0.977393	1
MODIFICATION OF MORPHOLOGY OR PHYSIOLOGY OF OTHER ORGANISM	GO:0035821	57	0.208436	0.807538	0.809107	0.976133	1
REGULATION OF MITOTIC METAPHASE/ANAPHASE TRANSITION	GO:0030071	30	0.233831	0.807508	0.765845	0.974693	1
REGULATION OF SMALL GTPASE MEDIATED SIGNAL TRANSDUCTION	GO:0051056	109	0.181868	0.804718	0.883139	0.97857	1
REGULATION OF RESPONSE TO ENDOPLASMIC RETICULUM STRESS	GO:1905897	40	0.221063	0.803978	0.808028	0.978497	1
CELLULAR RESPONSE TO LIGHT STIMULUS	GO:0071482	43	0.219002	0.803605	0.798611	0.977675	1
HISTONE H4 ACETYLATION	GO:0043967	38	0.226116	0.803592	0.796396	0.976198	1
REGULATION OF ANATOMICAL STRUCTURE SIZE	GO:0090066	118	0.178265	0.800812	0.884058	0.979831	1
ACTIVATION OF MAPK ACTIVITY	GO:0000187	53	0.209933	0.800475	0.791736	0.978936	1
CARBOHYDRATE CATABOLIC PROCESS	GO:0016052	57	0.206635	0.80007	0.815878	0.978151	1
REGULATION OF DNA BINDING	GO:0051101	38	0.220482	0.799957	0.771379	0.976884	1
CATION TRANSMEMBRANE TRANSPORT	GO:0098655	69	0.197208	0.799878	0.854063	0.975539	1
REGULATION OF GROWTH	GO:0040008	155	0.174256	0.799543	0.890909	0.974611	1
REGULATION OF RESPONSE TO BIOTIC STIMULUS	GO:0002831	66	0.195575	0.799103	0.821732	0.973876	1
REGULATION OF LEUKOCYTE DIFFERENTIATION	GO:1902105	62	0.197797	0.798909	0.811744	0.97275	1
RESPONSE TO LIGHT STIMULUS	GO:0009416	90	0.188879	0.79796	0.848387	0.972932	1
POSITIVE REGULATION OF PROTEOLYSIS	GO:0045862	190	0.167449	0.797837	0.944611	0.971699	1
TRANSMEMBRANE RECEPTOR PROTEIN SERINE/THREONINE KINASE SIGNALING PATHWAY	GO:0007178	59	0.207041	0.795986	0.835593	0.973561	1
STRESS-ACTIVATED MAPK CASCADE	GO:0051403	48	0.209499	0.795739	0.832759	0.972521	1
RIBOSE PHOSPHATE METABOLIC PROCESS	GO:0019693	164	0.171305	0.795089	0.931571	0.972225	1
REGULATION OF MITOTIC SISTER CHROMATID SEPARATION	GO:0010965	30	0.233831	0.793435	0.768293	0.973724	1
NUCLEOSIDE TRIPHOSPHATE METABOLIC PROCESS	GO:0009141	135	0.174741	0.791653	0.896552	0.975358	1
REGULATION OF CHROMOSOME SEPARATION	GO:1905818	30	0.233831	0.790238	0.776147	0.976288	1
REGULATION OF METAPHASE/ANAPHASE TRANSITION OF CELL CYCLE	GO:1902099	30	0.233831	0.789545	0.772477	0.976113	1
DNA GEOMETRIC CHANGE	GO:0032392	43	0.214603	0.788925	0.811828	0.975685	1
REGULATION OF CHROMOSOME SEGREGATION	GO:0051983	56	0.207119	0.788055	0.830123	0.975688	1
PROTEIN AUTOPHOSPHORYLATION	GO:0046777	88	0.186617	0.787542	0.870805	0.975101	1
NEGATIVE REGULATION OF INTRACELLULAR PROTEIN TRANSPORT	GO:0090317	39	0.22038	0.787517	0.805792	0.97369	1
GENE SILENCING BY RNA	GO:0031047	80	0.188833	0.78734	0.869637	0.972534	1
REGULATION OF SISTER CHROMATID SEGREGATION	GO:0033045	43	0.215665	0.785815	0.822034	0.973599	1
PURINE RIBONUCLEOSIDE TRIPHOSPHATE METABOLIC PROCESS	GO:0009205	121	0.176295	0.785094	0.923809	0.973317	1
REGULATION OF CELL DEVELOPMENT	GO:0060284	167	0.168517	0.785073	0.918306	0.971896	1
MACROMOLECULAR COMPLEX DISASSEMBLY	GO:0032984	136	0.171723	0.784425	0.91598	0.971536	1
CELLULAR RESPONSE TO TRANSFORMING GROWTH FACTOR BETA STIMULUS	GO:0071560	44	0.211595	0.783757	0.845118	0.971101	1
ERAD PATHWAY	GO:0036503	59	0.19922	0.783389	0.868908	0.970263	1
REGULATION OF PROTEIN UBIQUITINATION	GO:0031396	158	0.166041	0.781225	0.935331	0.972327	1
REGULATION OF STRESS-ACTIVATED MAPK CASCADE	GO:0032872	70	0.192738	0.780889	0.848168	0.97145	1
PHOSPHOLIPID BIOSYNTHETIC PROCESS	GO:0008654	123	0.174394	0.780471	0.913462	0.97073	1
PHOSPHATIDYLINOSITOL-MEDIATED SIGNALING	GO:0048015	49	0.203041	0.780229	0.836177	0.969671	1
VACUOLE ORGANIZATION	GO:0007033	64	0.19521	0.779677	0.879599	0.969113	1
GOLGI ORGANIZATION	GO:0007030	63	0.195376	0.779562	0.865041	0.967889	1
MITOCHONDRIAL TRANSLATIONAL ELONGATION	GO:0070125	75	0.188284	0.7779	0.87372	0.969022	1
NEGATIVE REGULATION OF CELL ACTIVATION	GO:0050866	46	0.208996	0.772543	0.851211	0.975781	1
MONOSACCHARIDE CATABOLIC PROCESS	GO:0046365	38	0.212609	0.766889	0.848537	0.982614	1
INOSITOL LIPID-MEDIATED SIGNALING	GO:0048017	49	0.203041	0.765171	0.863636	0.983685	1
REGULATION OF PROTEIN IMPORT	GO:1904589	55	0.198809	0.764703	0.864112	0.982905	1
MITOTIC SISTER CHROMATID SEGREGATION	GO:0000070	64	0.189131	0.764067	0.889644	0.982427	1
DNA BIOSYNTHETIC PROCESS	GO:0071897	74	0.186348	0.763906	0.894097	0.981244	1
ESTABLISHMENT OF PROTEIN LOCALIZATION TO MITOCHONDRION	GO:0072655	45	0.205624	0.762632	0.860627	0.981612	1
REGULATION OF HISTONE MODIFICATION	GO:0031056	64	0.189598	0.76216	0.892977	0.980801	1
PROTEIN LOCALIZATION TO PLASMA MEMBRANE	GO:0072659	66	0.190379	0.761752	0.884211	0.979908	1
NEGATIVE REGULATION OF CELLULAR CATABOLIC PROCESS	GO:0031330	67	0.192661	0.761422	0.883959	0.978916	1
INORGANIC ION TRANSMEMBRANE TRANSPORT	GO:0098660	70	0.187942	0.758981	0.911576	0.980653	1
RIBONUCLEOSIDE MONOPHOSPHATE METABOLIC PROCESS	GO:0009161	130	0.167347	0.757892	0.951691	0.980702	1
NUCLEOSIDE MONOPHOSPHATE METABOLIC PROCESS	GO:0009123	131	0.166771	0.757485	0.956656	0.979859	1
DNA DAMAGE RESPONSE, SIGNAL TRANSDUCTION BY P53 CLASS MEDIATOR	GO:0030330	60	0.18936	0.757275	0.898734	0.978792	1
DNA DAMAGE CHECKPOINT	GO:0000077	89	0.175046	0.756378	0.919225	0.978582	1
POSITIVE REGULATION OF NUCLEOCYTOPLASMIC TRANSPORT	GO:0046824	41	0.206946	0.755339	0.879457	0.978497	1
STRESS-ACTIVATED PROTEIN KINASE SIGNALING CASCADE	GO:0031098	50	0.200706	0.755009	0.864463	0.977502	1
REGULATION OF MITOCHONDRIAL MEMBRANE PERMEABILITY	GO:0046902	41	0.202502	0.750244	0.863636	0.982127	1
POSITIVE REGULATION OF HISTONE MODIFICATION	GO:0031058	43	0.202247	0.745502	0.88587	0.986525	1
MACROAUTOPHAGY	GO:0016236	97	0.172372	0.744811	0.937397	0.985999	1
POSITIVE REGULATION OF STRESS-ACTIVATED PROTEIN KINASE SIGNALING CASCADE	GO:0070304	41	0.204154	0.744308	0.902269	0.985185	1
REGULATION OF ACTIN FILAMENT POLYMERIZATION	GO:0030833	48	0.197928	0.74196	0.891709	0.986547	1
ENDOPLASMIC RETICULUM UNFOLDED PROTEIN RESPONSE	GO:0030968	63	0.184934	0.738468	0.922399	0.989141	1
SIGNAL TRANSDUCTION IN RESPONSE TO DNA DAMAGE	GO:0042770	67	0.183997	0.736373	0.903339	0.990051	1
PROTEIN STABILIZATION	GO:0050821	94	0.173919	0.735193	0.945455	0.990052	1
NUCLEAR-TRANSCRIBED MRNA CATABOLIC PROCESS, DEADENYLATION-DEPENDENT DECAY	GO:0000288	48	0.193778	0.734688	0.87193	0.989182	1
PURINE NUCLEOSIDE TRIPHOSPHATE METABOLIC PROCESS	GO:0009144	125	0.16496	0.73427	0.963993	0.98826	1
RETROGRADE VESICLE-MEDIATED TRANSPORT, GOLGI TO ER	GO:0006890	61	0.180324	0.732943	0.916382	0.988202	1
POSITIVE REGULATION OF PROTEIN IMPORT	GO:1904591	30	0.218864	0.732885	0.852373	0.986896	1
PROTEIN LOCALIZATION TO MITOCHONDRION	GO:0070585	48	0.194551	0.732719	0.902848	0.985705	1
REGULATION OF PROTEIN LOCALIZATION TO CELL PERIPHERY	GO:1904375	33	0.212887	0.732337	0.869565	0.984787	1
ALCOHOL BIOSYNTHETIC PROCESS	GO:0046165	32	0.213426	0.730243	0.870017	0.985561	1
RESPONSE TO TRANSFORMING GROWTH FACTOR BETA	GO:0071559	46	0.198442	0.729489	0.891122	0.984973	1
POSITIVE REGULATION OF CELL CYCLE PHASE TRANSITION	GO:1901989	32	0.211444	0.728599	0.842382	0.984527	1
REGULATION OF JNK CASCADE	GO:0046328	52	0.187378	0.727742	0.899824	0.984021	1
REGULATION OF CELLULAR RESPONSE TO HEAT	GO:1900034	56	0.187589	0.726272	0.912752	0.984046	1
IMMUNE RESPONSE-REGULATING CELL SURFACE RECEPTOR SIGNALING PATHWAY INVOLVED IN PHAGOCYTOSIS	GO:0002433	48	0.18917	0.725466	0.92201	0.98349	1
SPINDLE ORGANIZATION	GO:0007051	82	0.173871	0.725072	0.947785	0.982547	1
FC-GAMMA RECEPTOR SIGNALING PATHWAY	GO:0038094	49	0.185845	0.723933	0.899306	0.982243	1
METAPHASE PLATE CONGRESSION	GO:0051310	36	0.204292	0.723547	0.886824	0.981231	1
EXONUCLEOLYTIC NUCLEAR-TRANSCRIBED MRNA CATABOLIC PROCESS INVOLVED IN DEADENYLATION-DEPENDENT DECAY	GO:0043928	31	0.211598	0.722567	0.862779	0.980847	1
NEGATIVE REGULATION OF GROWTH	GO:0045926	59	0.18645	0.722552	0.923894	0.979518	1
MULTICELLULAR ORGANISMAL HOMEOSTASIS	GO:0048871	51	0.189623	0.719365	0.905498	0.981053	1
TRANSFORMING GROWTH FACTOR BETA RECEPTOR SIGNALING PATHWAY	GO:0007179	35	0.204135	0.718342	0.903169	0.980643	1
REGULATION OF CELL CYCLE G1/S PHASE TRANSITION	GO:1902806	85	0.173816	0.717405	0.951342	0.980162	1
REGULATION OF PROTEIN LOCALIZATION TO PLASMA MEMBRANE	GO:1903076	32	0.210272	0.716413	0.886792	0.979691	1
GLYCEROPHOSPHOLIPID BIOSYNTHETIC PROCESS	GO:0046474	108	0.162582	0.716384	0.963993	0.978374	1
POSITIVE REGULATION OF CELL MORPHOGENESIS INVOLVED IN DIFFERENTIATION	GO:0010770	33	0.205596	0.713475	0.912409	0.979588	1
TRANSITION METAL ION TRANSPORT	GO:0000041	46	0.190159	0.711868	0.927959	0.97967	1
FC-GAMMA RECEPTOR SIGNALING PATHWAY INVOLVED IN PHAGOCYTOSIS	GO:0038096	48	0.18917	0.70925	0.925859	0.980518	1
NEGATIVE REGULATION OF G1/S TRANSITION OF MITOTIC CELL CYCLE	GO:2000134	61	0.180088	0.708735	0.952862	0.979625	1
FC RECEPTOR MEDIATED STIMULATORY SIGNALING PATHWAY	GO:0002431	49	0.185845	0.705428	0.935428	0.98091	1
NEGATIVE REGULATION OF CELL CYCLE G1/S PHASE TRANSITION	GO:1902807	61	0.180088	0.705368	0.945423	0.979622	1
NUCLEAR-TRANSCRIBED MRNA CATABOLIC PROCESS, EXONUCLEOLYTIC	GO:0000291	33	0.202389	0.701636	0.908463	0.981191	1
DNA INTEGRITY CHECKPOINT	GO:0031570	97	0.162303	0.701356	0.951846	0.980087	1
REGULATION OF CELL SIZE	GO:0008361	36	0.199402	0.698539	0.916107	0.98085	1
REGULATION OF DNA RECOMBINATION	GO:0000018	31	0.203539	0.693964	0.901235	0.982646	1
RESPONSE TO METAL ION	GO:0010038	70	0.169247	0.691274	0.960133	0.983208	1
POSITIVE REGULATION OF JNK CASCADE	GO:0046330	33	0.201158	0.689958	0.929054	0.982789	1
NEGATIVE REGULATION OF PROTEIN UBIQUITINATION	GO:0031397	93	0.159818	0.689493	0.972927	0.981775	1
MAINTENANCE OF LOCATION IN CELL	GO:0051651	42	0.184427	0.684152	0.949275	0.984019	1
AMINO ACID TRANSPORT	GO:0006865	35	0.192858	0.683169	0.944251	0.98335	1
REGULATION OF DNA REPLICATION	GO:0006275	54	0.175678	0.678813	0.946918	0.984683	1
NEGATIVE REGULATION OF PROTEIN MODIFICATION BY SMALL PROTEIN CONJUGATION OR REMOVAL	GO:1903321	95	0.157653	0.676239	0.97054	0.984893	1
REGULATION OF PLASMA MEMBRANE ORGANIZATION	GO:1903729	36	0.193263	0.675354	0.925134	0.984019	1
RESPONSE TO INORGANIC SUBSTANCE	GO:0010035	108	0.152633	0.671345	0.985124	0.984879	1
REGULATION OF CELL-SUBSTRATE ADHESION	GO:0010810	59	0.169066	0.671152	0.973641	0.983702	1
RESPONSE TO UV	GO:0009411	70	0.165149	0.670999	0.978333	0.982476	1
CELLULAR RESPONSE TO STARVATION	GO:0009267	63	0.166029	0.662743	0.981848	0.985341	1
PROTEIN TARGETING TO MITOCHONDRION	GO:0006626	37	0.184736	0.660943	0.94849	0.984922	1
IRE1-MEDIATED UNFOLDED PROTEIN RESPONSE	GO:0036498	35	0.185946	0.660431	0.946619	0.983878	1
POLYOL METABOLIC PROCESS	GO:0019751	32	0.187359	0.645587	0.940663	0.988779	1
PROTEIN MONOUBIQUITINATION	GO:0006513	37	0.182017	0.643222	0.972077	0.988379	1
RESPONSE TO DRUG	GO:0042493	48	0.168969	0.639956	0.972578	0.98829	1
MITOTIC CELL CYCLE CHECKPOINT	GO:0007093	92	0.14761	0.636719	0.989673	0.988139	1
POSTTRANSCRIPTIONAL GENE SILENCING BY RNA	GO:0035194	32	0.1836	0.633236	0.941924	0.987895	1
NEGATIVE REGULATION OF CYSTEINE-TYPE ENDOPEPTIDASE ACTIVITY INVOLVED IN APOPTOTIC PROCESS	GO:0043154	35	0.176396	0.625937	0.980803	0.988836	1
POSITIVE REGULATION OF CHROMATIN ORGANIZATION	GO:1905269	48	0.165387	0.6146	0.979239	0.990484	1
RAS PROTEIN SIGNAL TRANSDUCTION	GO:0007265	70	0.149686	0.612139	0.996558	0.989783	1
POSTTRANSCRIPTIONAL GENE SILENCING	GO:0016441	34	0.17411	0.602567	0.98308	0.990499	1
NEGATIVE REGULATION OF CYSTEINE-TYPE ENDOPEPTIDASE ACTIVITY	GO:2000117	39	0.165081	0.597447	0.977431	0.990148	1
